# Supplementary material for: Functional neuronal circuitry and oscillatory dynamics in human brain organoids
Source: Nat Commun. 2022 Jul 29;13:4403. doi: 10.1038/s41467-022-32115-4 (PMC9338020; doi:10.1038/s41467-022-32115-4)
Supplement: Supplementary file 4 — Supplementary Data 1 [file 41467_2022_32115_MOESM4_ESM.xlsx]

## Sheet: Sheet1
Organoid	Synchronized burst onset (months)
L1	5.8
L2	6.6
L3	6.6
L4	6
L5	6
L6	6.2
