# Supplementary material for: Functional neuronal circuitry and oscillatory dynamics in human brain organoids
Source: Nat Commun. 2022 Jul 29;13:4403. doi: 10.1038/s41467-022-32115-4 (PMC9338020; doi:10.1038/s41467-022-32115-4)
Supplement: Supplementary file 6 — Source Data [file 41467_2022_32115_MOESM6_ESM.zip]

Archive with 2 entries (2 files):
- SourceData_Fig1.xlsx
- SourceData_Fig2.xlsx
