# Supplementary material for: Functional neuronal circuitry and oscillatory dynamics in human brain organoids
Source: Nat Commun. 2022 Jul 29;13:4403. doi: 10.1038/s41467-022-32115-4 (PMC9338020; doi:10.1038/s41467-022-32115-4)
Supplement: Supplementary file 6 — Source Data [file 41467_2022_32115_MOESM6_ESM.zip › SourceData_Fig1.xlsx]

## Sheet: L1 control
2.5061	29.705	6.5991	2.6848	2.0595	2.4931	6.6591	0.68675	2.4983	6.9535	1.965	14.456	0.8135	2.5061	2.8765	2.4903	0.809	0.8141	0.81555	2.5189	2.4819	2.501	2.1115	9.7273	0.81305	6.6013	2.4691	0.82155	2.5034	2.5253	0.81915	2.5004	10.173	2.5226	0.90925	0.8157	17.713	0.8241	0.90915	2.5056	6.8766	2.5067	2.5024	6.9414	2.4287	6.5946	13.358	0.9735	0.80805	2.6356
9.7654	39.924	14.473	17.549	2.0741	2.4983	9.7529	4.0981	2.5142	14.472	2.4986	52.554	6.0647	6.6019	6.9847	2.4966	0.813	6.6249	0.82205	6.6102	2.4886	2.5055	2.121	14.433	0.8204	9.7643	2.4769	2.4563	2.8628	2.5332	6.6371	6.5836	14.466	2.531	0.94965	0.82385	17.779	0.83435	0.94955	2.5078	9.7634	2.5771	2.5064	22.296	2.4495	13.326	19.933	1.294	0.81235	15.997
14.475	48.928	17.574	33.414	2.0913	6.5881	17.562	4.1787	2.5219	17.582	2.5035	65.296	6.0744	9.7653	9.7725	2.5231	0.8208	8.2045	0.83225	6.6528	2.855	2.5116	2.5145	25.511	2.5251	14.474	2.8525	2.5095	6.5934	2.5413	8.2061	9.759	14.917	2.5482	1.0074	0.83695	22.125	0.8738	1.0074	2.5115	9.7685	14.467	2.5114	29.699	2.502	21.861	29.118	1.722	2.7601	17.614
17.577	57.483	21.866	36.708	2.1134	6.5945	21.851	4.2076	2.5385	17.726	2.5162	68.597	8.2053	14.476	36.719	2.604	0.84415	9.7851	2.5773	9.7801	6.961	2.5191	2.5242	25.6	6.6197	17.574	2.9876	2.641	6.9572	2.5506	8.2155	14.47	44.498	2.597	2.0191	0.903	26.028	2.5124	2.0191	2.5185	14.687	17.576	2.5185	33.809	2.5349	29.078	39.77	1.7763	2.8521	17.619
21.869	68.61	25.604	39.864	2.1489	6.9479	44.626	4.2218	2.5475	22.218	2.5307	77.189	10.99	17.576	39.93	2.6248	2.5083	11.001	2.6202	14.485	9.7483	2.5269	2.549	36.702	6.638	25.606	6.5835	2.6836	14.469	2.5593	9.8024	17.567	77.49	6.5994	2.0473	2.4394	37.053	2.5176	2.0472	2.5263	14.768	21.86	2.5253	49.207	2.5525	29.712	55.042	1.92	2.8838	19.833
25.608	72.211	29.701	44.567	2.19	9.7562	57.871	4.2355	2.5574	25.599	2.5381	88.244	13.372	21.868	52.6	2.6391	2.5566	14.498	2.6475	21.882	10.068	2.5368	4.3485	39.911	8.1982	29.703	6.9505	2.7384	14.471	2.5682	13.369	21.864	127.33	6.6181	2.0753	2.5021	44.666	2.7676	2.0753	2.5339	14.839	22.197	2.5328	52.8	2.5828	35.425	65.299	2.0526	3.0722	21.194
33.528	84.501	36.708	48.975	2.4981	9.7606	65.753	12.173	2.5687	29.745	2.5461	98.126	15.976	25.608	52.93	2.6566	2.5695	15.976	2.67	25.617	10.172	2.5487	4.3605	39.914	9.7829	33.527	7.1015	2.8695	14.738	2.5871	13.376	25.602	146.61	6.6258	2.4436	6.1319	49.138	2.8857	2.4436	2.5431	17.59	25.646	2.6629	52.915	2.624	35.47	68.191	2.112	6.7896	21.204
33.534	109.4	39.92	65.266	5.8236	14.467	72.207	13.366	2.5913	30.059	2.5537	112.43	19.825	25.615	57.89	2.6677	2.5758	19.827	2.6865	29.711	14.815	2.5604	4.9596	52.547	9.7909	39.921	9.7269	6.6007	17.569	2.6065	16.005	29.699	158.58	9.7827	2.5356	6.1742	49.281	6.6078	2.5355	2.5511	25.621	33.581	2.6797	77.206	2.6516	54.986	68.342	2.2778	6.8347	21.898
36.712	123.63	72.209	68.539	5.8365	14.939	80.818	15.928	2.604	33.62	2.7179	136.18	21.882	29.704	65.658	2.6851	2.6062	21.193	2.7041	29.842	14.954	2.5745	4.9695	52.586	9.8064	44.505	9.7352	6.614	17.913	2.6196	16.05	33.522	169.49	9.7907	2.7894	6.5608	52.903	6.6151	2.7894	2.6607	25.804	36.854	2.7026	77.496	2.6641	56.64	79.993	2.4226	6.9858	22.307
44.506	131.86	84.5	77.579	5.8571	17.567	84.493	17.351	2.6168	40.15	2.734	NaN	24.303	33.528	72.562	2.7045	2.6191	21.206	2.729	29.847	17.558	2.589	4.9893	62.048	10.988	52.592	9.7535	6.6558	22.21	2.6604	16.066	36.705	169.87	14.49	4.2686	6.5751	53.026	6.6234	4.2686	2.677	25.932	40.015	2.7191	77.583	2.6977	75.28	91.167	2.543	8.2002	25.635
52.592	146.62	88.268	84.522	5.8807	17.99	116.33	18.777	2.629	44.542	2.7724	NaN	24.312	36.711	81.22	2.7252	2.6467	21.89	2.7583	33.536	17.564	2.6019	6.1453	65.258	11.042	57.477	14.453	6.8017	25.851	2.7237	19.849	39.917	NaN	17.595	4.2866	6.5826	77.355	6.9056	4.2866	2.7163	29.9	40.29	2.7492	80.825	2.715	84.497	146.17	2.5581	8.2044	29.017
62.072	158.17	88.686	88.246	5.9044	21.861	127	19.37	2.6705	44.793	2.8091	NaN	25.933	39.923	84.867	2.7511	2.6673	24.301	2.8763	33.54	17.901	2.6122	6.1524	72.152	13.355	62.071	14.634	6.9763	25.934	6.6241	24.306	44.501	NaN	17.603	4.2996	6.5945	77.422	8.2076	4.2995	2.7388	33.913	48.93	2.7753	84.853	2.736	87.493	150.18	2.5839	8.2182	29.019
65.311	169.5	91.636	95.296	5.9451	21.865	139.2	20.945	2.6897	48.924	2.8455	NaN	35.273	40.307	88.276	2.7683	2.6848	25.631	6.6776	33.83	18.028	2.6263	6.6117	77.185	13.362	65.309	14.937	8.2074	25.936	6.6312	25.622	48.922	NaN	17.61	4.3372	8.2027	106.21	8.2174	4.337	2.781	36.934	48.993	2.8045	88.667	2.7715	91.111	NaN	2.621	9.8143	29.73
91.639	NaN	106.07	98.222	5.9778	22.264	146.62	21.007	2.7065	52.584	5.3571	NaN	47.562	44.506	88.701	2.7942	2.6998	29.015	6.7069	33.835	21.844	2.6425	6.6228	88.26	14.494	68.61	18.008	8.2164	33.522	6.6395	25.952	52.585	NaN	21.867	4.5633	8.2112	123.79	8.2335	4.5631	2.8077	37.062	48.998	2.8649	98.134	2.8122	97.367	NaN	2.6385	10.985	35.272
98.139	NaN	112.45	102.43	6.0149	22.3	165.8	21.037	2.7208	52.833	6.5975	NaN	51.364	48.929	98.497	2.8223	2.7222	29.721	6.7278	33.849	22.117	2.656	6.6417	94.924	15.974	72.211	18.107	9.7752	33.802	6.648	27.562	57.472	NaN	21.885	4.9481	8.2401	123.92	8.2515	4.9481	2.8411	40.214	65.39	6.5977	98.458	2.8734	102.34	NaN	2.6627	10.989	35.29
102.35	NaN	123.63	112.82	6.0748	25.594	NaN	21.061	2.7355	53.042	6.6086	NaN	51.375	52.593	112.46	2.851	2.7579	33.547	6.7726	35.304	22.301	2.6742	8.7343	98.126	15.977	77.21	21.605	9.7834	33.885	6.656	29.026	62.062	NaN	21.893	5.1036	9.7441	123.99	9.7703	5.1035	2.8726	44.778	65.505	6.6018	102.69	6.1155	115.57	NaN	2.6833	11.006	36.739
112.45	NaN	131.86	127.05	6.1156	25.6	NaN	21.086	2.7765	57.456	6.6147	NaN	51.572	57.478	124.01	2.8715	2.7771	35.269	6.7988	35.309	25.551	2.6896	8.7455	106.06	16.05	80.823	21.624	9.8592	36.713	6.6651	33.67	65.305	NaN	22.207	6.1238	9.7582	146.68	9.7774	6.1237	6.6013	49.201	72.201	6.6078	116.33	6.131	123.68	NaN	2.7134	13.362	39.944
116.34	NaN	136.19	143.44	6.1571	25.985	NaN	21.105	2.8075	57.472	6.6226	NaN	53.885	62.072	132.25	6.5879	2.8768	35.295	6.826	35.314	25.558	2.7039	9.6968	109.38	17.593	84.501	25.558	9.9499	36.979	6.6832	35.298	68.605	NaN	22.311	6.1616	10.994	149.99	10.113	6.1616	6.6064	49.288	77.208	6.6144	123.89	6.4344	131.66	NaN	2.7348	13.366	43.826
127.01	NaN	138.8	158.22	6.2194	29.697	NaN	21.141	2.8312	62.046	6.6818	NaN	54.854	62.461	139.21	6.593	6.5992	36.732	6.886	36.719	25.57	2.7152	9.7126	112.45	17.599	88.269	25.571	10.099	44.87	6.7035	36.822	72.206	NaN	29.721	6.2057	11.002	150.18	10.246	6.2055	6.6136	52.839	84.053	6.6205	127.43	6.5974	134.78	NaN	2.7836	14.675	43.831
136.19	NaN	149.81	161.78	6.2919	29.701	NaN	26.555	2.8588	62.066	6.7804	NaN	61.315	65.311	146.63	6.6159	6.6554	39.947	6.9012	39.93	25.591	2.73	9.7295	123.61	17.61	98.137	25.591	10.192	48.919	6.7135	36.885	77.205	NaN	29.729	6.6368	11.021	153.14	11.004	6.6143	6.6204	57.709	91.641	6.6272	132.21	6.6162	179.43	NaN	2.818	14.842	43.841
138.8	NaN	158.17	169.61	6.5952	33.518	NaN	27.253	2.8747	62.305	6.8116	NaN	62.098	68.611	147.02	6.7104	6.6678	43.816	6.9731	40.336	25.85	2.7492	9.7665	143.47	17.626	102.35	25.905	10.21	48.923	6.7828	36.947	80.818	NaN	29.849	6.9996	13.367	153.19	13.375	6.6367	6.6285	62.069	91.986	6.6334	143.74	6.6264	NaN	NaN	2.8481	15.974	44.547
143.47	NaN	169.5	175.83	9.4291	33.524	NaN	27.566	5.0716	72.641	6.8606	NaN	65.337	72.212	149.82	6.7246	6.7076	44.529	6.9934	40.348	25.924	2.7641	9.8109	149.8	19.822	106.07	30.054	11.004	48.927	9.7874	39.301	84.495	NaN	33.543	8.2672	13.373	161.9	13.386	6.9996	6.6362	65.345	94.959	6.6487	143.77	6.6737	NaN	NaN	2.87	16.051	47.657
149.82	NaN	172.61	NaN	9.4411	36.7	NaN	28.727	5.1595	84.776	6.9104	NaN	68.245	77.211	152.95	6.7388	6.7245	46.27	8.2024	40.357	26.034	2.7832	13.193	158.15	19.828	109.39	33.272	13.37	48.93	9.7952	43.828	88.261	NaN	33.552	8.3142	14.472	169.55	14.484	8.2672	6.7286	65.654	94.993	6.7774	146.62	6.7101	NaN	NaN	2.923	17.606	49.049
161.78	NaN	NaN	NaN	9.458	37.151	NaN	28.79	5.9317	91.629	6.9584	NaN	71.261	80.823	162.17	6.7564	6.7736	47.575	8.2072	44.514	30.058	2.7994	13.201	158.16	21.193	112.45	33.289	13.38	52.59	9.8034	44.541	91.634	NaN	36.727	8.5681	15.977	169.79	14.491	8.3141	6.7739	68.613	109.49	6.7985	153.22	6.7426	NaN	NaN	2.9624	17.723	51.586
169.5	NaN	NaN	NaN	9.4893	39.913	NaN	28.817	6.003	94.927	6.9713	NaN	76.127	84.503	166.14	6.7751	6.799	48.952	8.2144	47.675	33.442	2.8226	14.479	161.72	21.201	116.34	33.308	14.341	53.012	9.8117	44.718	94.927	NaN	36.743	9.6705	15.988	173.06	15.983	8.5681	6.7927	68.632	112.5	6.83	158.17	6.7739	NaN	NaN	4.4906	17.78	52.648
172.61	NaN	NaN	NaN	9.5174	39.918	NaN	28.835	6.0531	98.224	6.9717	NaN	77.491	88.27	NaN	6.7913	6.8251	51.573	8.234	47.681	33.46	2.8526	17.518	175.74	21.886	123.63	33.389	14.483	57.778	9.8199	47.588	98.133	NaN	39.94	10.035	16.005	175.91	15.992	9.6704	6.8177	68.847	116.4	6.8637	158.42	6.8243	NaN	NaN	4.5565	17.79	53.025
175.77	NaN	NaN	NaN	9.5635	44.5	NaN	38.552	6.5964	98.333	9.7596	NaN	80.854	91.639	NaN	6.811	6.8852	52.615	9.8008	47.687	33.493	2.8653	17.525	NaN	21.903	124	33.457	14.5	62.07	9.8472	49.196	102.35	NaN	44.522	10.114	16.018	179.88	16.004	9.7896	6.8434	68.881	127.03	6.8863	158.45	6.8498	NaN	NaN	4.6448	17.911	53.893
NaN	NaN	NaN	NaN	9.7531	44.854	NaN	38.651	6.6014	109.8	9.7716	NaN	82.437	94.932	NaN	6.8366	6.8984	53.884	9.8203	49.042	33.874	2.8891	17.538	NaN	21.914	127	33.467	14.637	62.184	9.8573	51.577	106.07	NaN	44.53	10.245	16.06	NaN	16.017	10.035	6.8724	68.966	127.07	6.964	166.12	6.9701	NaN	NaN	5.2518	19.819	54.851
NaN	NaN	NaN	NaN	14.452	48.921	NaN	38.678	6.6204	116.36	9.7793	NaN	84.585	94.939	NaN	6.8654	6.9751	53.892	9.84	52.601	36.689	2.9468	19.645	NaN	24.299	131.86	42.902	14.77	62.342	9.8941	51.59	109.39	NaN	44.569	11.111	16.072	NaN	16.069	10.114	6.9044	77.382	138.8	6.9893	166.23	9.7625	NaN	NaN	5.299	19.823	57.507
NaN	NaN	NaN	NaN	14.467	48.925	NaN	38.695	6.6369	116.43	9.7872	NaN	88.296	98.139	NaN	6.8896	6.9825	54.971	9.904	62.08	36.694	6.5957	19.658	NaN	24.313	136.19	42.913	14.782	65.79	9.91	54.026	112.45	NaN	48.944	11.223	17.568	NaN	17.58	10.245	6.9537	77.586	143.48	9.7604	169.74	9.7677	NaN	NaN	5.407	21.19	61.34
NaN	NaN	NaN	NaN	17.433	49.273	NaN	38.709	6.6413	123.69	9.8191	NaN	90.91	102.35	NaN	6.9253	8.1967	57.498	9.9286	65.318	36.966	6.6004	20.582	NaN	25.629	138.8	43.029	14.84	68.613	9.9575	54.858	116.33	NaN	48.952	12.129	19.823	NaN	17.73	11.111	6.982	81.025	146.64	9.7642	173.03	9.7828	NaN	NaN	5.5553	21.194	65.347
NaN	NaN	NaN	NaN	17.445	52.584	NaN	38.723	6.6529	123.98	9.8275	NaN	96.622	106.07	NaN	6.9643	8.2005	61.321	9.9444	68.621	37.166	6.6059	21.11	NaN	25.637	143.47	43.035	14.858	72.533	14.493	57.802	123.63	NaN	52.61	12.181	19.833	NaN	19.829	11.223	9.7641	84.708	161.78	9.7692	NaN	9.7974	NaN	NaN	5.657	22.073	71.269
NaN	NaN	NaN	NaN	17.462	52.588	NaN	38.739	6.6649	131.86	9.9113	NaN	96.636	109.4	NaN	9.7408	8.2271	61.33	9.9817	71.438	39.909	6.6129	21.878	NaN	25.931	149.81	48.786	15.989	77.256	14.501	57.823	127	NaN	52.618	13.079	19.848	NaN	19.837	12.129	9.7696	84.877	172.63	9.7757	NaN	9.8316	NaN	NaN	5.8683	22.212	71.283
NaN	NaN	NaN	NaN	17.486	52.904	NaN	38.756	6.689	132.01	9.9929	NaN	97.259	112.45	NaN	9.7493	8.2326	62.091	10.015	71.444	40.206	6.6211	23.522	NaN	25.937	152.94	48.8	16.004	80.82	14.509	61.346	131.86	NaN	62.087	13.13	20.79	NaN	19.851	12.181	9.7768	88.5	175.76	9.7832	NaN	9.8661	NaN	NaN	5.9652	22.333	71.415
NaN	NaN	NaN	NaN	17.507	53.01	NaN	42.177	6.705	136.19	10.052	NaN	101.38	116.34	NaN	9.7551	9.7673	65.325	10.106	71.451	40.288	6.6287	23.532	NaN	25.953	158.17	48.812	16.061	84.492	14.518	71.409	136.19	NaN	62.094	13.159	21.193	NaN	19.867	13.079	9.7843	91.841	176.02	9.7902	NaN	9.8979	NaN	NaN	6.0951	24.299	72.293
NaN	NaN	NaN	NaN	17.53	57.467	NaN	48.855	6.719	150.04	10.081	NaN	104.98	123.63	NaN	9.7617	9.8184	68.629	10.189	76.189	44.483	6.6405	23.545	NaN	29.012	161.77	48.856	17.593	84.496	14.528	75.567	138.8	NaN	65.327	13.373	21.203	NaN	19.893	13.129	9.7921	98.492	176.21	9.7971	NaN	9.9228	NaN	NaN	6.3426	24.303	76.145
NaN	NaN	NaN	NaN	17.555	57.472	NaN	50.214	6.7314	158.48	10.162	NaN	107.75	127.01	NaN	9.8278	9.8666	71.261	10.198	76.195	44.859	6.6509	25.213	NaN	29.043	161.78	48.861	17.601	88.264	14.545	76.138	143.47	NaN	65.335	13.844	21.216	NaN	19.942	13.159	9.95	106.08	NaN	9.9099	NaN	9.9538	NaN	NaN	6.4333	24.317	77.25
NaN	NaN	NaN	NaN	17.601	57.781	NaN	50.626	6.7521	161.81	10.202	NaN	127.32	131.87	NaN	9.8705	9.8765	71.272	10.996	76.201	48.897	6.6602	25.22	NaN	29.723	165.81	49.356	17.621	91.626	14.564	77.256	146.62	NaN	68.628	14.762	21.229	NaN	21.202	13.373	9.9968	109.63	NaN	9.9315	NaN	10.006	NaN	NaN	6.4877	25.681	77.502
NaN	NaN	NaN	NaN	20.692	62.065	NaN	50.719	6.7683	166.21	14.531	NaN	128.67	136.19	NaN	9.8816	9.9021	72.234	13.37	77.219	52.574	6.6729	25.234	NaN	29.743	169.5	49.4	17.628	98.134	14.594	77.499	149.81	NaN	68.636	15.98	21.777	NaN	21.211	13.844	10.02	109.72	NaN	9.9517	NaN	10.084	NaN	NaN	6.5626	25.705	82.443
NaN	NaN	NaN	NaN	20.708	65.301	NaN	50.743	6.7817	166.21	14.625	NaN	134.58	138.8	NaN	9.8947	9.9418	76.126	13.374	77.389	52.579	6.6837	25.613	NaN	33.546	172.61	52.251	17.678	106.06	14.609	81.226	152.94	NaN	68.643	16.018	21.791	NaN	21.876	14.502	10.053	112.83	NaN	9.9714	NaN	10.176	NaN	NaN	6.6857	25.778	84.527
NaN	NaN	NaN	NaN	20.733	65.305	NaN	50.813	6.8003	169.52	14.678	NaN	142.04	138.81	NaN	9.9116	9.9802	77.231	14.528	77.394	52.845	6.6969	25.639	NaN	35.267	NaN	52.26	17.759	109.71	14.669	82.443	158.16	NaN	72.228	17.495	21.814	NaN	22.239	14.762	10.082	116.57	NaN	10.001	NaN	10.199	NaN	NaN	6.7043	25.832	90.904
NaN	NaN	NaN	NaN	20.77	65.727	NaN	56.318	6.8172	169.53	14.697	NaN	146.8	143.48	NaN	9.9259	10.006	77.241	14.569	80.832	52.904	6.7082	27.464	NaN	35.342	NaN	55.81	17.847	109.72	17.599	84.793	161.77	NaN	72.236	17.536	21.826	NaN	24.306	15.98	10.108	123.92	NaN	10.024	NaN	14.318	NaN	NaN	6.7659	25.879	90.909
NaN	NaN	NaN	NaN	20.824	68.546	NaN	59.034	6.8361	NaN	14.717	NaN	153.08	146.62	NaN	9.9466	10.021	80.839	14.589	81.265	53.022	6.7206	27.472	NaN	36.726	NaN	55.818	17.867	109.81	17.607	90.917	165.8	NaN	72.243	17.633	21.849	NaN	24.315	16.018	10.176	127.22	NaN	10.069	NaN	14.329	NaN	NaN	6.8415	25.928	97.266
NaN	NaN	NaN	NaN	20.854	68.588	NaN	59.105	6.8819	NaN	14.741	NaN	156.45	149.81	NaN	9.9624	10.101	82.435	14.616	81.273	57.462	6.7331	27.503	NaN	36.734	NaN	55.835	17.928	112.45	17.616	95.17	169.49	NaN	72.269	17.727	24.301	NaN	24.332	17.495	14.474	132.08	NaN	10.091	NaN	14.454	NaN	NaN	6.8735	25.953	101.39
NaN	NaN	NaN	NaN	21.857	68.601	NaN	59.15	6.9078	NaN	14.759	NaN	168.08	152.95	NaN	9.9822	10.106	84.521	14.662	81.281	57.773	6.7466	27.609	NaN	39.939	NaN	55.878	19.827	112.83	17.624	97.285	172.6	NaN	77.226	19.214	24.311	NaN	24.345	17.536	14.48	132.25	NaN	10.178	NaN	14.474	NaN	NaN	6.8941	28.694	102.39
NaN	NaN	NaN	NaN	25.595	72.199	NaN	59.175	6.963	NaN	14.805	NaN	179.47	158.17	NaN	10.003	10.197	88.291	14.689	84.51	57.866	6.7576	28.894	NaN	39.952	NaN	57.456	19.835	116.57	17.633	101.39	175.76	NaN	77.24	19.342	24.322	NaN	25.615	17.559	14.486	136.22	NaN	14.471	NaN	14.498	NaN	NaN	6.9238	29.012	104.97
NaN	NaN	NaN	NaN	28.079	72.204	NaN	59.198	9.3269	NaN	14.835	NaN	NaN	161.78	NaN	10.032	10.232	90.906	14.833	88.278	62.058	6.7712	29.714	NaN	39.962	NaN	57.853	19.848	127.33	17.642	106.14	NaN	NaN	77.497	19.394	25.574	NaN	25.62	17.6	14.493	136.32	NaN	14.474	NaN	14.521	NaN	NaN	6.9743	29.017	104.98
NaN	NaN	NaN	NaN	28.091	72.538	NaN	59.222	9.7541	NaN	14.913	NaN	NaN	165.81	NaN	10.068	10.984	91.662	14.839	91.647	62.441	6.7903	29.752	NaN	43.814	NaN	58.005	21.202	131.86	17.65	109.45	NaN	NaN	80.839	19.843	25.602	NaN	25.63	17.633	14.502	138.83	NaN	14.478	NaN	14.558	NaN	NaN	7.0597	29.852	104.99
NaN	NaN	NaN	NaN	28.11	77.203	NaN	59.239	9.7606	NaN	17.571	NaN	NaN	165.82	NaN	10.087	10.991	97.257	14.951	98.146	65.293	6.8035	31.417	NaN	43.818	NaN	60.584	21.212	132.13	17.66	112.49	NaN	NaN	80.847	20.97	29.013	NaN	25.878	17.727	14.509	149.81	NaN	14.485	NaN	14.592	NaN	NaN	8.7337	29.928	106.05
NaN	NaN	NaN	NaN	28.133	77.537	NaN	64.763	9.7655	NaN	17.576	NaN	NaN	169.5	NaN	10.13	10.995	98.163	14.963	98.209	65.635	6.818	31.424	NaN	43.827	NaN	60.595	21.854	136.19	17.67	115.56	NaN	NaN	84.504	20.997	29.022	NaN	25.941	19.214	14.626	149.85	NaN	14.491	NaN	14.656	NaN	NaN	8.7709	29.941	106.42
NaN	NaN	NaN	NaN	28.164	77.563	NaN	67.281	9.7804	NaN	17.584	NaN	NaN	169.51	NaN	10.17	13.365	101.38	15.976	98.287	65.755	6.8339	32.679	NaN	44.524	NaN	62.06	21.871	136.28	17.681	119.23	NaN	NaN	84.519	21.028	29.636	NaN	29.018	19.342	14.644	150.01	NaN	14.626	NaN	14.688	NaN	NaN	9.0617	33.577	112.61
NaN	NaN	NaN	NaN	28.206	80.803	NaN	67.362	9.7893	NaN	17.599	NaN	NaN	172.61	NaN	10.181	13.368	102.37	15.99	102.36	68.597	6.854	32.688	NaN	44.548	NaN	62.531	21.925	136.3	17.706	119.46	NaN	NaN	84.527	21.103	29.692	NaN	29.029	19.394	14.676	150.03	NaN	14.645	NaN	14.832	NaN	NaN	9.1251	33.911	115.56
NaN	NaN	NaN	NaN	28.25	80.814	NaN	67.388	9.7991	NaN	17.607	NaN	NaN	172.62	NaN	14.451	13.37	104.97	16.003	102.82	68.954	6.8728	32.699	NaN	44.562	NaN	64.804	21.976	138.81	17.755	119.68	NaN	NaN	84.577	22.095	32.556	NaN	29.04	19.843	14.708	150.19	NaN	14.665	NaN	14.931	NaN	NaN	9.2256	35.263	115.56
NaN	NaN	NaN	NaN	28.288	81.112	NaN	67.402	9.8121	NaN	17.622	NaN	NaN	175.77	NaN	14.457	13.384	106.05	16.017	106.08	72.198	6.8942	33.535	NaN	46.269	NaN	64.826	22.053	139.09	21.865	119.87	NaN	NaN	84.804	22.132	33.469	NaN	29.71	20.97	14.74	153.21	NaN	14.689	NaN	17.568	NaN	NaN	9.3371	35.346	116.37
NaN	NaN	NaN	NaN	29.687	84.495	NaN	67.415	9.8214	NaN	17.63	NaN	NaN	NaN	NaN	14.466	14.481	109.41	16.067	106.15	72.543	6.9248	33.544	NaN	47.561	NaN	65.716	22.093	143.61	21.887	119.98	NaN	NaN	88.287	22.23	33.519	NaN	29.715	20.997	14.77	153.24	NaN	14.723	NaN	17.577	NaN	NaN	9.4741	36.841	116.39
NaN	NaN	NaN	NaN	32.488	84.85	NaN	67.445	9.8463	NaN	17.647	NaN	NaN	NaN	NaN	14.596	14.536	112.47	17.633	109.4	72.646	6.9508	33.586	NaN	47.641	NaN	68.541	22.113	146.62	21.895	120.28	NaN	NaN	88.294	23.505	33.526	NaN	29.724	21.028	14.817	162.09	NaN	14.755	NaN	17.623	NaN	NaN	9.5042	36.999	116.54
NaN	NaN	NaN	NaN	32.501	88.261	NaN	73.797	9.8576	NaN	17.781	NaN	NaN	NaN	NaN	14.612	14.553	115.55	17.728	112.46	72.661	6.9649	35.098	NaN	47.685	NaN	68.552	22.13	147.02	21.902	120.63	NaN	NaN	88.301	23.541	35.271	NaN	33.528	21.103	17.575	165.81	NaN	14.808	NaN	17.657	NaN	NaN	9.621	39.978	117.44
NaN	NaN	NaN	NaN	32.517	88.635	NaN	75.449	9.8696	NaN	17.801	NaN	NaN	NaN	NaN	14.643	14.564	115.56	17.783	112.49	77.201	6.982	36.211	NaN	48.947	NaN	68.56	22.224	149.86	21.911	120.74	NaN	NaN	88.443	23.577	35.279	NaN	33.534	21.88	17.58	169.67	NaN	14.833	NaN	17.671	NaN	NaN	9.7643	40.06	117.44
NaN	NaN	NaN	NaN	32.542	91.63	NaN	79.044	9.8856	NaN	17.822	NaN	NaN	NaN	NaN	14.66	14.584	116.36	17.829	112.53	77.481	7.0586	36.725	NaN	48.969	NaN	69.074	24.302	158.16	21.919	120.96	NaN	NaN	91.656	24.451	35.293	NaN	33.542	22.095	17.587	172.61	NaN	17.571	NaN	17.715	NaN	NaN	9.8194	40.313	119.22
NaN	NaN	NaN	NaN	32.564	92.047	NaN	83.175	9.8982	NaN	17.865	NaN	NaN	NaN	NaN	14.68	14.613	117.42	17.915	112.55	77.57	9.7609	38.94	NaN	49.025	NaN	72.732	24.309	158.48	21.928	121.21	NaN	NaN	91.692	24.475	35.349	NaN	33.962	22.132	17.594	172.9	NaN	17.575	NaN	17.748	NaN	NaN	9.8613	43.819	119.23
NaN	NaN	NaN	NaN	32.602	94.921	NaN	85.926	9.9311	NaN	17.899	NaN	NaN	NaN	NaN	14.704	14.662	119.22	19.822	115.64	80.809	9.7658	38.947	NaN	49.043	NaN	77.196	25.615	158.6	21.936	121.76	NaN	NaN	94.95	24.509	36.688	NaN	33.985	22.23	17.603	NaN	NaN	17.581	NaN	17.781	NaN	NaN	9.8786	44.515	119.24
NaN	NaN	NaN	NaN	32.641	94.926	NaN	86.556	9.9668	NaN	17.995	NaN	NaN	NaN	NaN	14.731	14.708	119.46	19.828	115.64	81.1	9.7711	39.933	NaN	49.115	NaN	79.702	25.627	162.15	21.946	121.89	NaN	NaN	94.958	25.204	36.696	NaN	35.28	23.505	17.631	NaN	NaN	17.588	NaN	17.914	NaN	NaN	9.8955	44.657	127.26
NaN	NaN	NaN	NaN	32.701	95.26	NaN	86.594	9.9894	NaN	20.305	NaN	NaN	NaN	NaN	14.755	14.837	120.27	19.844	115.65	81.196	9.7794	41.927	NaN	51.57	NaN	79.711	25.636	165.8	21.955	122.19	NaN	NaN	94.965	25.828	39.914	NaN	35.291	23.541	17.673	NaN	NaN	17.601	NaN	21.837	NaN	NaN	9.9164	44.894	129.66
NaN	NaN	NaN	NaN	33.507	95.388	NaN	86.608	10.009	NaN	20.58	NaN	NaN	NaN	NaN	14.802	14.875	120.86	21.192	116.35	88.256	9.7882	41.934	NaN	51.593	NaN	79.761	25.665	169.88	21.967	122.96	NaN	NaN	98.141	25.956	39.92	NaN	35.3	23.577	17.738	NaN	NaN	17.761	NaN	21.849	NaN	NaN	9.9563	46.268	134.59
NaN	NaN	NaN	NaN	36.595	98.123	NaN	86.621	10.029	NaN	21.863	NaN	NaN	NaN	NaN	14.826	14.963	121.89	21.199	116.35	88.658	9.7965	41.949	NaN	51.625	NaN	79.782	25.69	175.77	21.995	122.99	NaN	NaN	98.157	27.46	42.911	NaN	35.319	24.451	17.762	NaN	NaN	17.785	NaN	21.866	NaN	NaN	9.9822	46.273	134.61
NaN	NaN	NaN	NaN	36.611	98.13	NaN	89.785	10.057	NaN	21.868	NaN	NaN	NaN	NaN	14.907	15.971	123.24	21.207	119.32	91.622	9.8088	43.157	NaN	52.614	NaN	84.481	25.804	175.93	22.009	123.57	NaN	NaN	98.165	27.537	43.119	NaN	36.713	24.475	17.782	NaN	NaN	17.812	NaN	21.899	NaN	NaN	10.034	46.283	138.75
NaN	NaN	NaN	NaN	36.63	98.603	NaN	92.623	10.083	NaN	21.908	NaN	NaN	NaN	NaN	14.947	15.975	126.85	21.774	119.32	91.97	9.8204	43.167	NaN	52.631	NaN	88.252	25.843	176.08	22.025	125.8	NaN	NaN	98.172	27.566	43.825	NaN	36.719	24.509	17.815	NaN	NaN	17.837	NaN	21.925	NaN	NaN	10.068	46.296	138.75
NaN	NaN	NaN	NaN	36.655	102.34	NaN	93.378	10.153	NaN	21.922	NaN	NaN	NaN	NaN	17.55	16	127.6	21.788	123.64	94.904	9.8439	43.26	NaN	52.645	NaN	91.626	25.88	176.22	22.096	126.35	NaN	NaN	102.37	28.597	43.831	NaN	36.726	25.204	17.835	NaN	NaN	17.878	NaN	21.95	NaN	NaN	10.091	47.559	138.94
NaN	NaN	NaN	NaN	36.68	102.68	NaN	96.202	10.18	NaN	21.925	NaN	NaN	NaN	NaN	17.564	16.008	128.93	21.925	127.01	94.916	9.8577	44.511	NaN	52.662	NaN	94.924	25.92	176.24	25.603	126.86	NaN	NaN	102.38	28.854	43.845	NaN	36.737	25.614	17.867	NaN	NaN	17.909	NaN	21.967	NaN	NaN	10.134	47.563	138.95
NaN	NaN	NaN	NaN	36.952	102.81	NaN	99.502	10.208	NaN	21.941	NaN	NaN	NaN	NaN	17.571	16.049	129.98	21.965	127.05	95.285	9.8694	46.674	NaN	53.883	NaN	112.41	26.065	NaN	25.63	127.05	NaN	NaN	102.38	28.868	44.492	NaN	37.083	25.632	17.911	NaN	NaN	21.865	NaN	22.021	NaN	NaN	10.177	47.578	138.96
NaN	NaN	NaN	NaN	39.869	106.04	NaN	100.19	14.463	NaN	21.993	NaN	NaN	NaN	NaN	17.59	16.055	130.12	21.997	127.06	98.123	9.8812	46.695	NaN	53.976	NaN	112.41	29.021	NaN	25.637	127.16	NaN	NaN	106.09	28.884	44.502	NaN	39.927	25.827	17.96	NaN	NaN	21.869	NaN	22.066	NaN	NaN	10.2	47.645	143.51
NaN	NaN	NaN	NaN	39.881	106.05	NaN	100.57	14.47	NaN	22.032	NaN	NaN	NaN	NaN	17.646	16.065	134.6	22.031	128.76	98.477	9.8933	47.73	NaN	54.014	NaN	123.59	29.028	NaN	25.646	127.47	NaN	NaN	106.1	29.749	46.275	NaN	39.934	25.956	21.862	NaN	NaN	21.874	NaN	22.087	NaN	NaN	10.298	47.65	143.52
NaN	NaN	NaN	NaN	39.895	106.06	NaN	103.5	14.475	NaN	22.047	NaN	NaN	NaN	NaN	17.668	17.575	139.05	22.044	128.77	98.588	9.9083	47.74	NaN	54.076	NaN	127	29.672	NaN	25.654	128.68	NaN	NaN	109.41	29.77	46.283	NaN	39.942	27.46	21.868	NaN	NaN	21.88	NaN	22.12	NaN	NaN	11.935	47.678	146.71
NaN	NaN	NaN	NaN	43.002	106.53	NaN	104.49	14.498	NaN	22.096	NaN	NaN	NaN	NaN	17.678	17.62	142.57	22.08	128.78	102.26	9.9205	48.887	NaN	54.137	NaN	132.34	29.707	NaN	25.663	128.74	NaN	NaN	109.42	29.949	46.299	NaN	43.826	27.537	21.873	NaN	NaN	21.886	NaN	22.199	NaN	NaN	11.98	49.026	149.85
NaN	NaN	NaN	NaN	43.014	109.38	NaN	107.57	14.507	NaN	22.115	NaN	NaN	NaN	NaN	17.7	17.651	146.7	22.211	131.87	102.28	9.9344	48.894	NaN	54.175	NaN	136.56	29.844	NaN	25.672	129.41	NaN	NaN	112.47	30.095	47.564	NaN	43.833	27.566	21.881	NaN	NaN	22.027	NaN	25.604	NaN	NaN	12.003	49.109	149.88
NaN	NaN	NaN	NaN	43.042	109.38	NaN	109.04	14.516	NaN	22.139	NaN	NaN	NaN	NaN	17.714	17.68	149.83	22.311	136.2	102.33	9.9475	50.823	NaN	54.84	NaN	138.74	29.943	NaN	25.681	129.77	NaN	NaN	112.48	31.404	47.574	NaN	43.842	28.597	21.889	NaN	NaN	22.054	NaN	25.632	NaN	NaN	12.07	49.213	152.99
NaN	NaN	NaN	NaN	43.061	112.43	NaN	109.23	14.528	NaN	22.167	NaN	NaN	NaN	NaN	17.745	17.721	152.97	24.3	136.21	102.67	9.9621	50.831	NaN	54.848	NaN	142.77	29.991	NaN	25.7	130.6	NaN	NaN	116.35	31.413	47.59	NaN	44.513	28.854	21.896	NaN	NaN	22.073	NaN	25.657	NaN	NaN	12.188	49.282	153.08
NaN	NaN	NaN	NaN	43.094	112.44	NaN	111.09	14.54	NaN	22.198	NaN	NaN	NaN	NaN	17.766	17.728	153.07	24.306	138.81	106.05	9.9771	50.866	NaN	54.893	NaN	142.78	30.072	NaN	25.711	130.8	NaN	NaN	116.37	32.577	47.648	NaN	44.522	28.868	21.904	NaN	NaN	22.098	NaN	25.686	NaN	NaN	12.369	49.297	153.31
NaN	NaN	NaN	NaN	43.118	116.33	NaN	113.93	14.553	NaN	22.294	NaN	NaN	NaN	NaN	17.781	17.918	153.34	24.331	138.87	106.06	9.9923	52.599	NaN	54.963	NaN	143.23	32.599	NaN	25.723	131.54	NaN	NaN	123.65	32.591	47.701	NaN	44.531	28.884	21.912	NaN	NaN	22.127	NaN	25.702	NaN	NaN	12.469	51.568	156.45
NaN	NaN	NaN	NaN	43.199	116.33	NaN	114.98	14.566	NaN	24.411	NaN	NaN	NaN	NaN	17.784	17.923	156.27	24.344	142.09	106.33	10.006	52.621	NaN	55.025	NaN	143.26	33.535	NaN	25.735	131.92	NaN	NaN	123.72	32.67	48.729	NaN	44.896	29.724	22.044	NaN	NaN	22.184	NaN	25.725	NaN	NaN	12.664	51.572	156.46
NaN	NaN	NaN	NaN	43.254	116.71	NaN	115.36	14.579	NaN	25.608	NaN	NaN	NaN	NaN	17.807	19.817	156.29	25.666	142.1	106.39	10.026	56.283	NaN	55.129	NaN	143.28	33.603	NaN	25.749	134.58	NaN	NaN	127.02	33.576	48.927	NaN	46.284	29.749	22.089	NaN	NaN	22.206	NaN	25.75	NaN	NaN	12.781	51.592	158.59
NaN	NaN	NaN	NaN	44.497	123.63	NaN	118.8	14.638	NaN	25.614	NaN	NaN	NaN	NaN	17.834	19.821	156.57	25.692	142.1	106.41	10.047	56.295	NaN	57.497	NaN	147.13	33.752	NaN	25.79	134.59	NaN	NaN	127.03	33.598	51.573	NaN	46.297	29.77	22.118	NaN	NaN	22.318	NaN	25.794	NaN	NaN	13.201	51.605	161.82
NaN	NaN	NaN	NaN	48.565	123.97	NaN	125.01	14.672	NaN	25.628	NaN	NaN	NaN	NaN	17.867	19.828	156.73	25.703	143.54	109.71	10.079	57.484	NaN	61.316	NaN	149.72	33.785	NaN	25.808	135.23	NaN	NaN	127.27	33.644	51.583	NaN	46.305	29.949	22.14	NaN	NaN	25.603	NaN	25.856	NaN	NaN	13.281	53.878	161.9
NaN	NaN	NaN	NaN	48.583	123.99	NaN	130.6	14.691	NaN	25.635	NaN	NaN	NaN	NaN	17.898	21.189	158.19	25.738	146.66	109.8	10.093	57.515	NaN	61.32	NaN	149.73	33.915	NaN	29.725	135.86	NaN	NaN	131.88	33.754	51.598	NaN	46.33	30.095	22.191	NaN	NaN	25.607	NaN	25.905	NaN	NaN	13.419	53.883	162.02
NaN	NaN	NaN	NaN	48.605	127	NaN	131.31	14.716	NaN	25.643	NaN	NaN	NaN	NaN	17.993	21.192	161.79	25.752	146.69	112.44	10.13	59.273	NaN	62.09	NaN	149.77	35.278	NaN	29.733	136.24	NaN	NaN	131.89	33.916	51.611	NaN	47.569	31.404	22.22	NaN	NaN	25.612	NaN	25.939	NaN	NaN	13.565	53.98	165.83
NaN	NaN	NaN	NaN	48.628	127	NaN	133.22	14.741	NaN	25.732	NaN	NaN	NaN	NaN	18.04	21.199	165.83	25.794	149.82	112.81	10.171	59.28	NaN	62.12	NaN	152.45	35.292	NaN	29.74	136.26	NaN	NaN	131.89	35.291	52.47	NaN	47.579	31.413	22.317	NaN	NaN	25.618	NaN	26.046	NaN	NaN	13.634	54.024	166.06
NaN	NaN	NaN	NaN	48.662	127.43	NaN	134.13	14.787	NaN	25.839	NaN	NaN	NaN	NaN	21.86	21.204	168.05	25.816	152.96	116.71	10.188	59.292	NaN	62.175	NaN	153.06	36.723	NaN	29.749	138.73	NaN	NaN	132.01	35.359	52.586	NaN	47.591	32.577	25.605	NaN	NaN	25.625	NaN	29.648	NaN	NaN	13.934	54.147	168.05
NaN	NaN	NaN	NaN	48.721	131.85	NaN	134.24	14.813	NaN	25.842	NaN	NaN	NaN	NaN	21.864	21.773	168.06	25.84	158.18	123.62	10.241	61.837	NaN	62.195	NaN	158.16	36.732	NaN	29.756	138.74	NaN	NaN	136.21	35.382	52.593	NaN	47.649	32.591	25.611	NaN	NaN	25.632	NaN	29.663	NaN	NaN	14.015	54.194	168.08
NaN	NaN	NaN	NaN	48.761	136.18	NaN	134.29	17.537	NaN	25.919	NaN	NaN	NaN	NaN	21.88	21.777	169.52	25.867	161.79	123.98	14.47	61.863	NaN	62.295	NaN	162.23	36.746	NaN	29.765	138.84	NaN	NaN	136.22	36.744	53.885	NaN	47.657	32.669	25.618	NaN	NaN	25.768	NaN	29.696	NaN	NaN	14.427	54.838	169.64
NaN	NaN	NaN	NaN	48.8	136.18	NaN	134.32	17.565	NaN	25.992	NaN	NaN	NaN	NaN	21.894	21.788	172.63	25.928	161.85	127.33	14.475	62.077	NaN	65.323	NaN	165.76	36.852	NaN	29.784	143.52	NaN	NaN	136.23	36.775	53.896	NaN	47.677	33.535	25.625	NaN	NaN	25.793	NaN	29.74	NaN	NaN	14.521	54.842	169.64
NaN	NaN	NaN	NaN	48.853	136.19	NaN	134.34	17.571	NaN	28.879	NaN	NaN	NaN	NaN	21.969	21.873	173.07	25.944	165.82	127.46	14.48	62.102	NaN	65.36	NaN	165.77	36.869	NaN	29.795	143.57	NaN	NaN	138.82	36.868	53.916	NaN	48.938	33.546	25.632	NaN	NaN	25.818	NaN	29.749	NaN	NaN	14.547	54.85	173.03
NaN	NaN	NaN	NaN	48.906	136.55	NaN	134.39	17.576	NaN	29.75	NaN	NaN	NaN	NaN	21.98	21.921	175.79	26.032	165.88	132.22	14.487	63.998	NaN	68.628	NaN	165.79	36.986	NaN	29.817	146.79	NaN	NaN	138.83	36.942	53.931	NaN	48.944	33.576	25.64	NaN	NaN	25.853	NaN	29.81	NaN	NaN	14.562	54.899	179.47
NaN	NaN	NaN	NaN	52.341	138.79	NaN	138.14	17.601	NaN	29.856	NaN	NaN	NaN	NaN	21.993	21.946	179.46	26.055	169.51	138.79	14.494	64.012	NaN	68.635	NaN	166.31	39.933	NaN	29.85	149.92	NaN	NaN	138.84	38.714	54.04	NaN	48.951	33.598	25.748	NaN	NaN	25.883	NaN	29.831	NaN	NaN	14.578	54.923	NaN
NaN	NaN	NaN	NaN	52.355	138.8	NaN	141.17	17.62	NaN	29.868	NaN	NaN	NaN	NaN	22.004	21.965	NaN	29.013	173.08	139.17	14.503	64.409	NaN	71.26	NaN	169.49	39.962	NaN	29.89	150.45	NaN	NaN	138.94	38.763	54.85	NaN	49.206	33.644	25.765	NaN	NaN	25.921	NaN	29.864	NaN	NaN	14.595	54.967	NaN
NaN	NaN	NaN	NaN	52.38	143.46	NaN	141.24	17.634	NaN	29.916	NaN	NaN	NaN	NaN	22.017	21.986	NaN	29.018	173.08	143.46	14.516	65.316	NaN	71.334	NaN	169.99	40.017	NaN	33.55	150.47	NaN	NaN	143.49	38.891	54.859	NaN	49.289	33.754	25.79	NaN	NaN	25.943	NaN	29.984	NaN	NaN	14.612	55.037	NaN
NaN	NaN	NaN	NaN	52.402	143.47	NaN	141.26	17.645	NaN	29.964	NaN	NaN	NaN	NaN	22.032	22.039	NaN	29.035	173.09	146.61	14.525	67.495	NaN	71.402	NaN	172.56	40.065	NaN	33.558	152.97	NaN	NaN	146.62	38.917	54.872	NaN	51.576	33.916	25.806	NaN	NaN	26.029	NaN	30.047	NaN	NaN	14.635	55.137	NaN
NaN	NaN	NaN	NaN	52.445	146.6	NaN	141.27	17.657	NaN	30.011	NaN	NaN	NaN	NaN	22.051	22.079	NaN	29.82	175.78	146.9	14.534	67.503	NaN	71.429	NaN	172.56	40.163	NaN	33.566	153.04	NaN	NaN	146.62	40.037	54.895	NaN	51.592	35.291	25.829	NaN	NaN	29.7	NaN	32.567	NaN	NaN	14.654	57.529	NaN
NaN	NaN	NaN	NaN	52.488	146.61	NaN	149.38	17.669	NaN	30.044	NaN	NaN	NaN	NaN	22.073	22.089	NaN	29.839	NaN	147	14.547	67.514	NaN	72.231	NaN	172.58	40.312	NaN	33.574	153.07	NaN	NaN	146.64	40.12	54.973	NaN	51.605	35.359	25.86	NaN	NaN	29.704	NaN	32.583	NaN	NaN	14.676	57.592	NaN
NaN	NaN	NaN	NaN	52.54	146.97	NaN	152.31	17.681	NaN	30.066	NaN	NaN	NaN	NaN	22.094	22.219	NaN	29.867	NaN	149.79	14.557	67.529	NaN	72.236	NaN	175.51	43.822	NaN	33.583	153.38	NaN	NaN	146.65	40.166	54.989	NaN	51.625	35.382	25.926	NaN	NaN	29.708	NaN	33.512	NaN	NaN	14.7	57.714	NaN
NaN	NaN	NaN	NaN	52.566	147	NaN	155.09	17.695	NaN	32.41	NaN	NaN	NaN	NaN	22.118	24.295	NaN	29.903	NaN	150.09	14.568	67.92	NaN	72.281	NaN	175.52	43.839	NaN	33.591	156.87	NaN	NaN	146.65	41.904	57.451	NaN	51.645	36.727	25.993	NaN	NaN	29.715	NaN	33.522	NaN	NaN	14.727	61.314	NaN
NaN	NaN	NaN	NaN	56.28	149.73	NaN	156.19	17.713	NaN	33.523	NaN	NaN	NaN	NaN	22.135	24.299	NaN	29.989	NaN	150.17	14.579	67.933	NaN	76.126	NaN	175.56	44.516	NaN	33.601	157.01	NaN	NaN	147	42.041	57.461	NaN	52.601	36.744	26.046	NaN	NaN	29.722	NaN	33.552	NaN	NaN	14.76	61.319	NaN
NaN	NaN	NaN	NaN	56.292	149.74	NaN	159.4	17.73	NaN	33.529	NaN	NaN	NaN	NaN	22.171	24.323	NaN	30.092	NaN	153.29	14.59	68.618	NaN	77.231	NaN	175.58	44.533	NaN	33.61	161.8	NaN	NaN	149.84	42.178	61.319	NaN	52.607	36.775	29.703	NaN	NaN	29.728	NaN	33.59	NaN	NaN	14.794	62.173	NaN
NaN	NaN	NaN	NaN	56.313	149.78	NaN	162.81	17.745	NaN	33.542	NaN	NaN	NaN	NaN	22.193	25.613	NaN	33.58	NaN	158.47	14.605	68.63	NaN	77.248	NaN	NaN	44.589	NaN	33.62	162	NaN	NaN	149.84	43.23	61.329	NaN	52.615	36.868	29.708	NaN	NaN	29.84	NaN	33.623	NaN	NaN	14.823	62.234	NaN
NaN	NaN	NaN	NaN	56.329	149.8	NaN	164.1	17.763	NaN	33.573	NaN	NaN	NaN	NaN	22.263	25.664	NaN	33.618	NaN	158.58	14.618	68.641	NaN	77.266	NaN	NaN	44.629	NaN	33.641	168.06	NaN	NaN	149.95	43.246	61.357	NaN	52.901	36.942	29.714	NaN	NaN	29.866	NaN	33.641	NaN	NaN	14.887	62.285	NaN
NaN	NaN	NaN	NaN	56.364	149.81	NaN	165.55	17.785	NaN	33.581	NaN	NaN	NaN	NaN	22.302	25.679	NaN	33.653	NaN	161.77	14.632	68.659	NaN	77.495	NaN	NaN	44.673	NaN	33.668	169.83	NaN	NaN	152.96	43.256	62.062	NaN	52.925	38.714	29.722	NaN	NaN	29.881	NaN	33.692	NaN	NaN	14.952	62.373	NaN
NaN	NaN	NaN	NaN	56.412	152.93	NaN	167.83	17.81	NaN	33.589	NaN	NaN	NaN	NaN	25.57	25.688	NaN	33.679	NaN	162.06	14.646	70.477	NaN	77.5	NaN	NaN	44.766	NaN	33.685	175.88	NaN	NaN	153.26	43.827	65.307	NaN	53.89	38.763	29.73	NaN	NaN	29.905	NaN	33.708	NaN	NaN	16.239	62.454	NaN
NaN	NaN	NaN	NaN	56.477	152.94	NaN	171.08	17.829	NaN	33.599	NaN	NaN	NaN	NaN	25.585	25.715	NaN	33.735	NaN	162.14	14.66	70.49	NaN	77.599	NaN	NaN	44.775	NaN	33.762	179.88	NaN	NaN	158.18	44.557	68.587	NaN	53.9	38.891	29.888	NaN	NaN	29.921	NaN	33.768	NaN	NaN	16.35	64.661	NaN
NaN	NaN	NaN	NaN	56.553	153.3	NaN	174.06	17.888	NaN	33.607	NaN	NaN	NaN	NaN	25.595	25.737	NaN	33.769	NaN	165.8	14.675	72.215	NaN	80.839	NaN	NaN	46.272	NaN	36.706	NaN	NaN	NaN	158.19	44.692	68.607	NaN	53.915	38.917	29.915	NaN	NaN	29.944	NaN	33.812	NaN	NaN	17.12	64.683	NaN
NaN	NaN	NaN	NaN	56.619	158.16	NaN	174.23	17.909	NaN	33.637	NaN	NaN	NaN	NaN	25.71	25.75	NaN	33.819	NaN	166.12	14.694	72.355	NaN	80.918	NaN	NaN	46.279	NaN	36.733	NaN	NaN	NaN	158.27	44.744	71.262	NaN	53.926	39.92	29.963	NaN	NaN	29.982	NaN	33.857	NaN	NaN	17.183	65.399	NaN
NaN	NaN	NaN	NaN	56.841	158.58	NaN	174.26	18.048	NaN	33.662	NaN	NaN	NaN	NaN	25.722	25.794	NaN	33.895	NaN	166.22	14.71	74.411	NaN	80.926	NaN	NaN	47.567	NaN	36.741	NaN	NaN	NaN	158.36	44.814	71.27	NaN	53.942	39.935	29.985	NaN	NaN	30.004	NaN	36.709	NaN	NaN	17.31	65.489	NaN
NaN	NaN	NaN	NaN	56.886	161.77	NaN	174.28	20.895	NaN	33.688	NaN	NaN	NaN	NaN	25.738	25.813	NaN	33.922	NaN	169.48	14.733	74.418	NaN	82.434	NaN	NaN	47.578	NaN	36.75	NaN	NaN	NaN	158.43	46.284	71.293	NaN	53.975	40.037	30.054	NaN	NaN	30.06	NaN	36.723	NaN	NaN	17.462	65.567	NaN
NaN	NaN	NaN	NaN	60.215	162.11	NaN	174.29	21.851	NaN	33.737	NaN	NaN	NaN	NaN	25.752	25.837	NaN	35.271	NaN	169.78	14.747	74.429	NaN	84.52	NaN	NaN	47.653	NaN	36.758	NaN	NaN	NaN	161.79	46.409	71.339	NaN	54.86	40.12	30.073	NaN	NaN	33.508	NaN	36.764	NaN	NaN	17.54	65.661	NaN
NaN	NaN	NaN	NaN	60.23	162.14	NaN	174.32	21.86	NaN	33.777	NaN	NaN	NaN	NaN	25.768	25.87	NaN	35.278	NaN	169.88	14.762	75.493	NaN	84.532	NaN	NaN	48.645	NaN	36.766	NaN	NaN	NaN	161.8	46.454	71.421	NaN	54.87	40.166	33.527	NaN	NaN	33.524	NaN	36.799	NaN	NaN	17.612	68.863	NaN
NaN	NaN	NaN	NaN	60.248	165.8	NaN	178.52	21.872	NaN	33.869	NaN	NaN	NaN	NaN	25.789	25.924	NaN	36.758	NaN	172.59	14.794	77.215	NaN	84.575	NaN	NaN	48.708	NaN	36.775	NaN	NaN	NaN	165.83	47.507	71.437	NaN	54.887	41.904	33.532	NaN	NaN	33.528	NaN	36.821	NaN	NaN	17.625	68.898	NaN
NaN	NaN	NaN	NaN	60.269	165.81	NaN	NaN	21.9	NaN	36.706	NaN	NaN	NaN	NaN	25.807	25.928	NaN	36.788	NaN	172.59	14.82	78.668	NaN	84.583	NaN	NaN	48.941	NaN	36.792	NaN	NaN	NaN	165.83	47.554	72.206	NaN	54.903	42.041	33.539	NaN	NaN	33.532	NaN	36.841	NaN	NaN	17.64	71.258	NaN
NaN	NaN	NaN	NaN	60.329	169.47	NaN	NaN	21.918	NaN	36.712	NaN	NaN	NaN	NaN	25.83	25.937	NaN	36.832	NaN	173.02	14.837	79.104	NaN	84.603	NaN	NaN	48.947	NaN	36.803	NaN	NaN	NaN	166.05	47.575	75.237	NaN	57.484	42.178	33.546	NaN	NaN	33.539	NaN	36.861	NaN	NaN	17.656	71.328	NaN
NaN	NaN	NaN	NaN	60.37	169.48	NaN	NaN	21.927	NaN	36.734	NaN	NaN	NaN	NaN	25.849	25.984	NaN	36.853	NaN	176.22	14.913	79.123	NaN	88.284	NaN	NaN	48.979	NaN	36.814	NaN	NaN	NaN	169.51	47.625	75.276	NaN	57.49	43.23	33.555	NaN	NaN	33.545	NaN	36.895	NaN	NaN	17.674	71.408	NaN
NaN	NaN	NaN	NaN	60.42	169.49	NaN	NaN	21.937	NaN	36.741	NaN	NaN	NaN	NaN	25.882	26.032	NaN	37.001	NaN	NaN	17.565	80.06	NaN	88.297	NaN	NaN	49.03	NaN	36.852	NaN	NaN	NaN	169.52	48.71	76.126	NaN	57.799	43.246	33.572	NaN	NaN	33.683	NaN	36.919	NaN	NaN	17.693	72.269	NaN
NaN	NaN	NaN	NaN	62.064	172.6	NaN	NaN	21.948	NaN	36.756	NaN	NaN	NaN	NaN	25.911	26.044	NaN	37.064	NaN	NaN	17.571	80.067	NaN	90.9	NaN	NaN	49.043	NaN	36.871	NaN	NaN	NaN	169.74	48.772	76.134	NaN	57.903	43.256	33.673	NaN	NaN	33.708	NaN	36.967	NaN	NaN	17.712	72.282	NaN
NaN	NaN	NaN	NaN	62.441	175.76	NaN	NaN	21.977	NaN	36.768	NaN	NaN	NaN	NaN	25.931	26.053	NaN	37.073	NaN	NaN	17.577	80.082	NaN	91.657	NaN	NaN	49.239	NaN	36.911	NaN	NaN	NaN	172.61	48.884	76.153	NaN	61.323	43.827	33.692	NaN	NaN	33.734	NaN	37.059	NaN	NaN	17.729	72.375	NaN
NaN	NaN	NaN	NaN	65.157	175.76	NaN	NaN	21.991	NaN	36.782	NaN	NaN	NaN	NaN	26.03	26.07	NaN	39.99	NaN	NaN	17.582	80.832	NaN	91.683	NaN	NaN	49.287	NaN	39.945	NaN	NaN	NaN	172.63	49.052	76.167	NaN	61.334	44.513	33.712	NaN	NaN	33.757	NaN	37.173	NaN	NaN	17.753	72.426	NaN
NaN	NaN	NaN	NaN	65.17	NaN	NaN	NaN	22.029	NaN	36.793	NaN	NaN	NaN	NaN	29.695	29.01	NaN	40.013	NaN	NaN	17.59	80.839	NaN	94.95	NaN	NaN	51.579	NaN	39.953	NaN	NaN	NaN	172.63	49.119	77.203	NaN	61.344	44.524	33.735	NaN	NaN	33.792	NaN	39.914	NaN	NaN	17.777	72.551	NaN
NaN	NaN	NaN	NaN	65.191	NaN	NaN	NaN	22.046	NaN	36.822	NaN	NaN	NaN	NaN	29.699	29.013	NaN	40.037	NaN	NaN	17.599	80.855	NaN	94.967	NaN	NaN	51.586	NaN	39.961	NaN	NaN	NaN	172.81	50.774	79.636	NaN	62.078	44.538	33.755	NaN	NaN	33.813	NaN	39.958	NaN	NaN	17.799	76.123	NaN
NaN	NaN	NaN	NaN	65.218	NaN	NaN	NaN	22.065	NaN	36.833	NaN	NaN	NaN	NaN	29.718	29.019	NaN	40.069	NaN	NaN	17.609	80.897	NaN	95.019	NaN	NaN	52.607	NaN	39.97	NaN	NaN	NaN	175.79	50.791	80.728	NaN	62.084	44.557	33.781	NaN	NaN	33.844	NaN	39.998	NaN	NaN	17.827	76.128	NaN
NaN	NaN	NaN	NaN	65.269	NaN	NaN	NaN	22.082	NaN	36.857	NaN	NaN	NaN	NaN	29.764	29.041	NaN	40.097	NaN	NaN	17.622	80.917	NaN	97.255	NaN	NaN	52.613	NaN	39.978	NaN	NaN	NaN	175.8	50.819	80.803	NaN	62.459	44.692	33.809	NaN	NaN	33.886	NaN	40.022	NaN	NaN	17.848	76.182	NaN
NaN	NaN	NaN	NaN	65.302	NaN	NaN	NaN	22.122	NaN	36.869	NaN	NaN	NaN	NaN	29.835	29.708	NaN	40.111	NaN	NaN	17.636	83.018	NaN	98.159	NaN	NaN	52.622	NaN	39.987	NaN	NaN	NaN	NaN	50.856	80.811	NaN	65.316	44.744	33.852	NaN	NaN	36.706	NaN	40.035	NaN	NaN	17.875	76.357	NaN
NaN	NaN	NaN	NaN	68.542	NaN	NaN	NaN	22.176	NaN	36.883	NaN	NaN	NaN	NaN	29.855	29.754	NaN	40.143	NaN	NaN	17.648	83.028	NaN	98.175	NaN	NaN	52.654	NaN	39.996	NaN	NaN	NaN	NaN	51.341	82.436	NaN	65.323	44.814	33.892	NaN	NaN	36.71	NaN	40.058	NaN	NaN	17.908	77.281	NaN
NaN	NaN	NaN	NaN	68.556	NaN	NaN	NaN	22.199	NaN	36.899	NaN	NaN	NaN	NaN	29.873	29.762	NaN	40.162	NaN	NaN	17.662	84.4	NaN	98.203	NaN	NaN	52.667	NaN	40.006	NaN	NaN	NaN	NaN	51.566	82.447	NaN	65.586	46.284	36.709	NaN	NaN	36.715	NaN	40.099	NaN	NaN	17.997	77.3	NaN
NaN	NaN	NaN	NaN	68.577	NaN	NaN	NaN	22.211	NaN	36.978	NaN	NaN	NaN	NaN	29.894	29.775	NaN	40.224	NaN	NaN	17.672	84.407	NaN	101.37	NaN	NaN	52.779	NaN	40.069	NaN	NaN	NaN	NaN	51.603	82.463	NaN	65.796	46.409	36.715	NaN	NaN	36.721	NaN	40.121	NaN	NaN	18.052	77.385	NaN
NaN	NaN	NaN	NaN	71.103	NaN	NaN	NaN	22.307	NaN	37.026	NaN	NaN	NaN	NaN	29.914	29.81	NaN	40.303	NaN	NaN	17.687	84.418	NaN	101.41	NaN	NaN	52.857	NaN	40.127	NaN	NaN	NaN	NaN	52.624	84.5	NaN	65.822	46.454	36.722	NaN	NaN	36.728	NaN	40.147	NaN	NaN	19.283	77.415	NaN
NaN	NaN	NaN	NaN	71.115	NaN	NaN	NaN	22.337	NaN	37.045	NaN	NaN	NaN	NaN	29.947	29.838	NaN	43.824	NaN	NaN	17.698	84.508	NaN	102.37	NaN	NaN	52.94	NaN	44.524	NaN	NaN	NaN	NaN	52.668	88.161	NaN	68.617	47.507	36.73	NaN	NaN	36.735	NaN	40.214	NaN	NaN	19.376	77.488	NaN
NaN	NaN	NaN	NaN	71.136	NaN	NaN	NaN	25.591	NaN	37.069	NaN	NaN	NaN	NaN	29.968	29.853	NaN	43.836	NaN	NaN	17.71	86.57	NaN	102.39	NaN	NaN	53.05	NaN	44.532	NaN	NaN	NaN	NaN	52.737	88.245	NaN	68.623	47.554	36.737	NaN	NaN	36.864	NaN	40.288	NaN	NaN	19.464	77.523	NaN
NaN	NaN	NaN	NaN	71.159	NaN	NaN	NaN	25.601	NaN	37.15	NaN	NaN	NaN	NaN	29.988	29.866	NaN	44.559	NaN	NaN	17.722	86.577	NaN	104.97	NaN	NaN	53.891	NaN	44.54	NaN	NaN	NaN	NaN	54.013	88.264	NaN	68.969	47.575	36.763	NaN	NaN	36.888	NaN	43.222	NaN	NaN	19.836	77.586	NaN
NaN	NaN	NaN	NaN	71.208	NaN	NaN	NaN	25.611	NaN	39.918	NaN	NaN	NaN	NaN	30.034	29.88	NaN	44.577	NaN	NaN	17.74	87.619	NaN	106.04	NaN	NaN	53.9	NaN	44.548	NaN	NaN	NaN	NaN	55.063	90.903	NaN	71.266	47.625	36.868	NaN	NaN	36.912	NaN	43.235	NaN	NaN	20.229	80.916	NaN
NaN	NaN	NaN	NaN	71.242	NaN	NaN	NaN	25.626	NaN	39.933	NaN	NaN	NaN	NaN	30.036	29.887	NaN	44.61	NaN	NaN	17.751	87.629	NaN	106.14	NaN	NaN	54.849	NaN	44.557	NaN	NaN	NaN	NaN	56.272	90.913	NaN	71.275	48.71	36.911	NaN	NaN	36.94	NaN	44.487	NaN	NaN	20.373	80.926	NaN
NaN	NaN	NaN	NaN	72.204	NaN	NaN	NaN	25.635	NaN	39.938	NaN	NaN	NaN	NaN	30.062	29.9	NaN	44.64	NaN	NaN	17.772	88.275	NaN	106.15	NaN	NaN	54.855	NaN	44.565	NaN	NaN	NaN	NaN	56.325	90.929	NaN	71.293	48.772	36.931	NaN	NaN	36.969	NaN	44.499	NaN	NaN	20.548	80.944	NaN
NaN	NaN	NaN	NaN	75.21	NaN	NaN	NaN	25.644	NaN	39.945	NaN	NaN	NaN	NaN	33.512	29.989	NaN	44.684	NaN	NaN	17.785	88.302	NaN	107.75	NaN	NaN	54.868	NaN	44.583	NaN	NaN	NaN	NaN	56.59	91.626	NaN	71.31	48.884	36.962	NaN	NaN	36.992	NaN	44.509	NaN	NaN	20.634	81.03	NaN
NaN	NaN	NaN	NaN	75.215	NaN	NaN	NaN	25.653	NaN	39.952	NaN	NaN	NaN	NaN	33.517	29.995	NaN	44.71	NaN	NaN	17.802	90.293	NaN	107.81	NaN	NaN	54.976	NaN	44.603	NaN	NaN	NaN	NaN	56.663	94.896	NaN	72.218	48.918	37.037	NaN	NaN	37.037	NaN	44.53	NaN	NaN	20.872	81.064	NaN
NaN	NaN	NaN	NaN	75.222	NaN	NaN	NaN	25.662	NaN	39.968	NaN	NaN	NaN	NaN	33.522	30.078	NaN	44.762	NaN	NaN	17.822	90.299	NaN	109.41	NaN	NaN	56.9	NaN	44.626	NaN	NaN	NaN	NaN	56.904	94.922	NaN	72.223	48.95	37.059	NaN	NaN	37.061	NaN	44.573	NaN	NaN	21.113	81.132	NaN
NaN	NaN	NaN	NaN	75.25	NaN	NaN	NaN	25.672	NaN	40.058	NaN	NaN	NaN	NaN	33.541	33.518	NaN	44.797	NaN	NaN	17.836	91.651	NaN	109.43	NaN	NaN	56.929	NaN	44.642	NaN	NaN	NaN	NaN	57.536	97.258	NaN	72.582	49.052	37.181	NaN	NaN	37.18	NaN	44.58	NaN	NaN	21.416	82.432	NaN
NaN	NaN	NaN	NaN	75.273	NaN	NaN	NaN	25.685	NaN	40.149	NaN	NaN	NaN	NaN	33.623	33.526	NaN	44.819	NaN	NaN	17.853	91.717	NaN	109.46	NaN	NaN	57.547	NaN	44.701	NaN	NaN	NaN	NaN	57.679	97.268	NaN	76.13	49.119	39.92	NaN	NaN	39.919	NaN	44.611	NaN	NaN	21.448	84.515	NaN
NaN	NaN	NaN	NaN	75.307	NaN	NaN	NaN	25.711	NaN	40.154	NaN	NaN	NaN	NaN	33.656	33.578	NaN	44.879	NaN	NaN	17.882	91.728	NaN	112.47	NaN	NaN	57.573	NaN	48.947	NaN	NaN	NaN	NaN	57.798	97.29	NaN	76.139	50.774	39.926	NaN	NaN	39.923	NaN	44.632	NaN	NaN	21.5	84.549	NaN
NaN	NaN	NaN	NaN	75.337	NaN	NaN	NaN	25.722	NaN	40.169	NaN	NaN	NaN	NaN	33.673	33.597	NaN	44.894	NaN	NaN	17.904	94.413	NaN	112.49	NaN	NaN	57.618	NaN	48.955	NaN	NaN	NaN	NaN	59.226	97.353	NaN	76.15	50.791	39.933	NaN	NaN	39.929	NaN	44.666	NaN	NaN	21.707	84.571	NaN
NaN	NaN	NaN	NaN	75.376	NaN	NaN	NaN	25.738	NaN	40.205	NaN	NaN	NaN	NaN	33.691	33.616	NaN	46.275	NaN	NaN	17.921	94.421	NaN	115.55	NaN	NaN	57.654	NaN	48.963	NaN	NaN	NaN	NaN	59.247	97.948	NaN	76.162	50.818	39.941	NaN	NaN	39.935	NaN	44.708	NaN	NaN	21.789	84.609	NaN
NaN	NaN	NaN	NaN	75.528	NaN	NaN	NaN	25.772	NaN	40.265	NaN	NaN	NaN	NaN	33.708	33.652	NaN	46.282	NaN	NaN	18.017	94.435	NaN	115.55	NaN	NaN	57.705	NaN	48.972	NaN	NaN	NaN	NaN	59.26	97.979	NaN	77.217	50.855	39.949	NaN	NaN	39.94	NaN	44.729	NaN	NaN	21.8	84.781	NaN
NaN	NaN	NaN	NaN	75.572	NaN	NaN	NaN	25.807	NaN	40.29	NaN	NaN	NaN	NaN	33.73	33.679	NaN	46.288	NaN	NaN	18.054	94.943	NaN	116.36	NaN	NaN	57.89	NaN	48.981	NaN	NaN	NaN	NaN	59.339	98.128	NaN	77.225	51.341	39.957	NaN	NaN	40.077	NaN	44.76	NaN	NaN	21.925	84.799	NaN
NaN	NaN	NaN	NaN	75.728	NaN	NaN	NaN	25.825	NaN	42.669	NaN	NaN	NaN	NaN	33.754	33.735	NaN	46.304	NaN	NaN	21.863	97.093	NaN	116.38	NaN	NaN	57.905	NaN	48.989	NaN	NaN	NaN	NaN	60.526	101.37	NaN	77.233	51.566	40.111	NaN	NaN	40.099	NaN	44.805	NaN	NaN	21.959	88.28	NaN
NaN	NaN	NaN	NaN	77.202	NaN	NaN	NaN	25.859	NaN	42.696	NaN	NaN	NaN	NaN	33.783	33.767	NaN	47.563	NaN	NaN	21.869	97.101	NaN	117.42	NaN	NaN	60.6	NaN	48.998	NaN	NaN	NaN	NaN	60.583	101.38	NaN	77.592	51.603	40.132	NaN	NaN	40.127	NaN	44.875	NaN	NaN	21.976	88.337	NaN
NaN	NaN	NaN	NaN	77.574	NaN	NaN	NaN	25.882	NaN	44.502	NaN	NaN	NaN	NaN	33.807	33.818	NaN	47.568	NaN	NaN	21.874	97.112	NaN	117.43	NaN	NaN	61.329	NaN	49.038	NaN	NaN	NaN	NaN	61.373	101.4	NaN	80.827	52.601	40.15	NaN	NaN	40.147	NaN	47.589	NaN	NaN	22.043	88.572	NaN
NaN	NaN	NaN	NaN	79.706	NaN	NaN	NaN	25.909	NaN	44.507	NaN	NaN	NaN	NaN	33.809	33.894	NaN	47.656	NaN	NaN	21.88	98.15	NaN	119.21	NaN	NaN	61.346	NaN	49.069	NaN	NaN	NaN	NaN	62.092	102.33	NaN	80.834	52.624	40.177	NaN	NaN	40.189	NaN	48.606	NaN	NaN	22.064	88.604	NaN
NaN	NaN	NaN	NaN	79.72	NaN	NaN	NaN	25.927	NaN	44.519	NaN	NaN	NaN	NaN	33.838	33.901	NaN	49.03	NaN	NaN	21.888	98.157	NaN	119.22	NaN	NaN	62.083	NaN	49.124	NaN	NaN	NaN	NaN	62.253	104.97	NaN	81.224	52.668	40.216	NaN	NaN	40.218	NaN	48.621	NaN	NaN	22.115	90.9	NaN
NaN	NaN	NaN	NaN	79.739	NaN	NaN	NaN	25.966	NaN	44.535	NaN	NaN	NaN	NaN	33.885	35.258	NaN	49.038	NaN	NaN	21.898	98.322	NaN	119.29	NaN	NaN	62.089	NaN	52.614	NaN	NaN	NaN	NaN	62.471	104.98	NaN	82.441	52.737	40.272	NaN	NaN	40.279	NaN	48.683	NaN	NaN	22.179	90.904	NaN
NaN	NaN	NaN	NaN	79.764	NaN	NaN	NaN	26.037	NaN	44.542	NaN	NaN	NaN	NaN	33.903	35.262	NaN	49.079	NaN	NaN	21.906	100.18	NaN	119.35	NaN	NaN	62.097	NaN	52.621	NaN	NaN	NaN	NaN	64.385	104.99	NaN	82.452	54.013	40.3	NaN	NaN	40.301	NaN	48.703	NaN	NaN	22.203	90.918	NaN
NaN	NaN	NaN	NaN	79.825	NaN	NaN	NaN	28.179	NaN	44.55	NaN	NaN	NaN	NaN	36.674	35.267	NaN	49.117	NaN	NaN	21.919	100.19	NaN	119.43	NaN	NaN	62.155	NaN	52.629	NaN	NaN	NaN	NaN	64.448	105.01	NaN	82.47	55.063	44.505	NaN	NaN	44.503	NaN	48.929	NaN	NaN	22.258	91.708	NaN
NaN	NaN	NaN	NaN	79.848	NaN	NaN	NaN	28.233	NaN	44.574	NaN	NaN	NaN	NaN	36.69	35.288	NaN	49.169	NaN	NaN	21.929	102.36	NaN	119.66	NaN	NaN	62.174	NaN	52.637	NaN	NaN	NaN	NaN	65.427	105.1	NaN	82.485	56.272	44.51	NaN	NaN	44.506	NaN	48.968	NaN	NaN	22.298	91.77	NaN
NaN	NaN	NaN	NaN	79.901	NaN	NaN	NaN	29.696	NaN	44.613	NaN	NaN	NaN	NaN	36.697	35.343	NaN	49.281	NaN	NaN	21.94	102.37	NaN	119.72	NaN	NaN	62.211	NaN	52.646	NaN	NaN	NaN	NaN	65.494	106.05	NaN	84.508	56.325	44.517	NaN	NaN	44.511	NaN	49.025	NaN	NaN	22.338	91.781	NaN
NaN	NaN	NaN	NaN	80.815	NaN	NaN	NaN	29.701	NaN	44.736	NaN	NaN	NaN	NaN	36.705	35.35	NaN	49.3	NaN	NaN	21.952	102.39	NaN	119.85	NaN	NaN	62.273	NaN	52.655	NaN	NaN	NaN	NaN	65.616	106.05	NaN	84.514	56.589	44.524	NaN	NaN	44.517	NaN	49.042	NaN	NaN	23.741	91.987	NaN
NaN	NaN	NaN	NaN	84.09	NaN	NaN	NaN	29.72	NaN	44.777	NaN	NaN	NaN	NaN	36.785	36.705	NaN	51.572	NaN	NaN	21.963	102.41	NaN	119.95	NaN	NaN	62.301	NaN	52.664	NaN	NaN	NaN	NaN	65.781	107.75	NaN	84.522	56.663	44.531	NaN	NaN	44.524	NaN	49.106	NaN	NaN	23.818	94.951	NaN
NaN	NaN	NaN	NaN	84.106	NaN	NaN	NaN	29.727	NaN	44.842	NaN	NaN	NaN	NaN	36.795	36.708	NaN	51.577	NaN	NaN	21.974	104.29	NaN	119.97	NaN	NaN	62.469	NaN	52.697	NaN	NaN	NaN	NaN	67.43	107.76	NaN	84.801	56.903	44.643	NaN	NaN	44.529	NaN	49.146	NaN	NaN	24.453	94.978	NaN
NaN	NaN	NaN	NaN	84.126	NaN	NaN	NaN	29.754	NaN	44.872	NaN	NaN	NaN	NaN	36.806	36.769	NaN	51.586	NaN	NaN	21.986	106.08	NaN	120.04	NaN	NaN	65.319	NaN	52.723	NaN	NaN	NaN	NaN	67.466	107.81	NaN	88.276	57.49	44.674	NaN	NaN	44.552	NaN	49.185	NaN	NaN	24.507	95.014	NaN
NaN	NaN	NaN	NaN	84.16	NaN	NaN	NaN	29.766	NaN	48.925	NaN	NaN	NaN	NaN	36.82	36.786	NaN	51.594	NaN	NaN	21.998	106.09	NaN	120.09	NaN	NaN	65.324	NaN	52.767	NaN	NaN	NaN	NaN	67.502	107.83	NaN	88.282	57.536	44.696	NaN	NaN	44.637	NaN	49.28	NaN	NaN	24.604	97.256	NaN
NaN	NaN	NaN	NaN	84.187	NaN	NaN	NaN	29.78	NaN	48.936	NaN	NaN	NaN	NaN	36.835	36.829	NaN	51.607	NaN	NaN	22.01	106.11	NaN	120.13	NaN	NaN	65.402	NaN	57.495	NaN	NaN	NaN	NaN	67.83	109.39	NaN	88.528	57.679	44.717	NaN	NaN	44.654	NaN	52.594	NaN	NaN	24.817	97.26	NaN
NaN	NaN	NaN	NaN	84.495	NaN	NaN	NaN	29.793	NaN	48.95	NaN	NaN	NaN	NaN	36.848	36.848	NaN	52.654	NaN	NaN	22.025	107.74	NaN	120.19	NaN	NaN	65.489	NaN	57.503	NaN	NaN	NaN	NaN	67.862	112.45	NaN	88.713	57.798	44.738	NaN	NaN	44.683	NaN	52.606	NaN	NaN	24.913	97.284	NaN
NaN	NaN	NaN	NaN	84.87	NaN	NaN	NaN	29.806	NaN	48.979	NaN	NaN	NaN	NaN	36.861	36.868	NaN	52.669	NaN	NaN	22.039	107.75	NaN	120.26	NaN	NaN	65.566	NaN	57.511	NaN	NaN	NaN	NaN	67.895	115.55	NaN	90.907	59.226	44.769	NaN	NaN	44.71	NaN	52.626	NaN	NaN	25.225	98.149	NaN
NaN	NaN	NaN	NaN	87.445	NaN	NaN	NaN	29.849	NaN	48.987	NaN	NaN	NaN	NaN	36.877	36.932	NaN	52.686	NaN	NaN	22.055	109.25	NaN	120.39	NaN	NaN	65.663	NaN	57.519	NaN	NaN	NaN	NaN	68.627	115.56	NaN	90.922	59.247	44.795	NaN	NaN	44.734	NaN	52.652	NaN	NaN	25.603	98.313	NaN
NaN	NaN	NaN	NaN	87.46	NaN	NaN	NaN	29.863	NaN	49.004	NaN	NaN	NaN	NaN	36.897	36.999	NaN	52.733	NaN	NaN	22.069	109.26	NaN	120.52	NaN	NaN	68.62	NaN	57.527	NaN	NaN	NaN	NaN	68.647	115.57	NaN	90.945	59.26	44.86	NaN	NaN	44.766	NaN	52.681	NaN	NaN	25.653	98.507	NaN
NaN	NaN	NaN	NaN	87.484	NaN	NaN	NaN	29.915	NaN	49.088	NaN	NaN	NaN	NaN	36.921	37.07	NaN	52.799	NaN	NaN	22.082	109.4	NaN	120.56	NaN	NaN	68.627	NaN	57.536	NaN	NaN	NaN	NaN	68.694	115.59	NaN	90.968	59.339	44.886	NaN	NaN	44.794	NaN	52.718	NaN	NaN	25.666	101.37	NaN
NaN	NaN	NaN	NaN	87.524	NaN	NaN	NaN	29.961	NaN	49.119	NaN	NaN	NaN	NaN	36.946	37.102	NaN	52.837	NaN	NaN	22.102	109.43	NaN	120.63	NaN	NaN	68.634	NaN	57.554	NaN	NaN	NaN	NaN	68.977	115.61	NaN	91.646	60.526	48.928	NaN	NaN	44.835	NaN	52.753	NaN	NaN	25.681	101.4	NaN
NaN	NaN	NaN	NaN	87.563	NaN	NaN	NaN	29.983	NaN	49.138	NaN	NaN	NaN	NaN	36.97	37.204	NaN	52.875	NaN	NaN	22.118	111.24	NaN	120.75	NaN	NaN	68.691	NaN	57.6	NaN	NaN	NaN	NaN	70.441	116.17	NaN	91.652	60.583	48.933	NaN	NaN	44.878	NaN	52.774	NaN	NaN	25.714	102.49	NaN
NaN	NaN	NaN	NaN	87.592	NaN	NaN	NaN	30.06	NaN	49.18	NaN	NaN	NaN	NaN	37.034	37.245	NaN	52.926	NaN	NaN	22.135	111.25	NaN	120.86	NaN	NaN	68.839	NaN	57.614	NaN	NaN	NaN	NaN	70.466	116.34	NaN	94.938	61.373	48.939	NaN	NaN	48.891	NaN	52.816	NaN	NaN	25.738	102.52	NaN
NaN	NaN	NaN	NaN	88.259	NaN	NaN	NaN	32.445	NaN	49.232	NaN	NaN	NaN	NaN	37.053	39.92	NaN	53.048	NaN	NaN	22.15	111.65	NaN	120.92	NaN	NaN	68.884	NaN	57.636	NaN	NaN	NaN	NaN	70.496	117.42	NaN	94.943	62.092	48.947	NaN	NaN	48.926	NaN	52.918	NaN	NaN	25.758	102.62	NaN
NaN	NaN	NaN	NaN	91.612	NaN	NaN	NaN	32.549	NaN	49.272	NaN	NaN	NaN	NaN	37.055	39.972	NaN	53.885	NaN	NaN	22.185	111.66	NaN	121.01	NaN	NaN	68.893	NaN	57.66	NaN	NaN	NaN	NaN	70.612	117.43	NaN	95.323	62.253	48.954	NaN	NaN	48.93	NaN	53.042	NaN	NaN	25.779	102.7	NaN
NaN	NaN	NaN	NaN	91.622	NaN	NaN	NaN	33.316	NaN	49.299	NaN	NaN	NaN	NaN	37.136	39.979	NaN	53.889	NaN	NaN	22.202	112.46	NaN	121.1	NaN	NaN	68.979	NaN	62.069	NaN	NaN	NaN	NaN	71.31	117.45	NaN	95.358	62.471	49.087	NaN	NaN	48.935	NaN	56.878	NaN	NaN	25.8	102.7	NaN
NaN	NaN	NaN	NaN	94.476	NaN	NaN	NaN	33.522	NaN	52.599	NaN	NaN	NaN	NaN	37.184	39.988	NaN	53.897	NaN	NaN	22.22	112.51	NaN	121.16	NaN	NaN	71.266	NaN	62.09	NaN	NaN	NaN	NaN	71.406	117.48	NaN	97.261	64.385	49.11	NaN	NaN	48.941	NaN	56.893	NaN	NaN	25.823	104.97	NaN
NaN	NaN	NaN	NaN	94.488	NaN	NaN	NaN	33.527	NaN	52.613	NaN	NaN	NaN	NaN	39.89	40.003	NaN	53.92	NaN	NaN	22.273	112.61	NaN	121.22	NaN	NaN	71.274	NaN	62.097	NaN	NaN	NaN	NaN	72.251	119.21	NaN	97.27	64.448	49.133	NaN	NaN	48.949	NaN	57.462	NaN	NaN	25.852	104.97	NaN
NaN	NaN	NaN	NaN	94.509	NaN	NaN	NaN	33.546	NaN	52.621	NaN	NaN	NaN	NaN	39.907	40.018	NaN	54.039	NaN	NaN	22.306	112.64	NaN	121.28	NaN	NaN	71.282	NaN	62.105	NaN	NaN	NaN	NaN	72.373	119.22	NaN	97.284	65.322	49.195	NaN	NaN	48.956	NaN	57.469	NaN	NaN	25.903	105	NaN
NaN	NaN	NaN	NaN	94.534	NaN	NaN	NaN	33.562	NaN	52.629	NaN	NaN	NaN	NaN	39.913	40.036	NaN	54.848	NaN	NaN	22.329	115.62	NaN	121.33	NaN	NaN	71.412	NaN	62.114	NaN	NaN	NaN	NaN	72.41	119.24	NaN	97.301	65.342	49.228	NaN	NaN	49.067	NaN	57.516	NaN	NaN	25.931	106.04	NaN
NaN	NaN	NaN	NaN	94.565	NaN	NaN	NaN	33.575	NaN	52.637	NaN	NaN	NaN	NaN	39.932	40.065	NaN	54.854	NaN	NaN	25.596	116.34	NaN	121.43	NaN	NaN	71.421	NaN	62.122	NaN	NaN	NaN	NaN	72.521	119.3	NaN	97.319	65.427	49.274	NaN	NaN	49.086	NaN	57.532	NaN	NaN	26.04	106.14	NaN
NaN	NaN	NaN	NaN	94.596	NaN	NaN	NaN	33.586	NaN	52.646	NaN	NaN	NaN	NaN	39.948	40.092	NaN	54.867	NaN	NaN	25.603	116.35	NaN	121.48	NaN	NaN	72.265	NaN	62.132	NaN	NaN	NaN	NaN	74.362	119.32	NaN	98.143	65.494	52.592	NaN	NaN	49.105	NaN	57.566	NaN	NaN	26.124	106.17	NaN
NaN	NaN	NaN	NaN	94.63	NaN	NaN	NaN	33.599	NaN	52.691	NaN	NaN	NaN	NaN	40.026	40.11	NaN	54.888	NaN	NaN	25.608	116.37	NaN	121.61	NaN	NaN	72.283	NaN	62.159	NaN	NaN	NaN	NaN	74.383	119.37	NaN	98.15	65.616	52.597	NaN	NaN	49.137	NaN	57.581	NaN	NaN	27.402	106.19	NaN
NaN	NaN	NaN	NaN	94.703	NaN	NaN	NaN	33.609	NaN	52.702	NaN	NaN	NaN	NaN	40.041	40.144	NaN	54.904	NaN	NaN	25.614	118.82	NaN	121.65	NaN	NaN	72.294	NaN	62.171	NaN	NaN	NaN	NaN	74.414	119.39	NaN	98.159	65.781	52.604	NaN	NaN	49.168	NaN	57.634	NaN	NaN	27.486	106.28	NaN
NaN	NaN	NaN	NaN	94.751	NaN	NaN	NaN	33.621	NaN	52.739	NaN	NaN	NaN	NaN	40.064	40.162	NaN	54.981	NaN	NaN	25.622	118.84	NaN	121.73	NaN	NaN	72.394	NaN	62.194	NaN	NaN	NaN	NaN	74.424	119.45	NaN	98.424	67.43	52.611	NaN	NaN	49.201	NaN	57.692	NaN	NaN	27.766	106.41	NaN
NaN	NaN	NaN	NaN	94.786	NaN	NaN	NaN	33.635	NaN	52.768	NaN	NaN	NaN	NaN	40.086	40.223	NaN	57.524	NaN	NaN	25.631	120	NaN	121.78	NaN	NaN	72.467	NaN	62.207	NaN	NaN	NaN	NaN	75.448	119.47	NaN	101.38	67.466	52.62	NaN	NaN	49.249	NaN	57.727	NaN	NaN	27.844	106.46	NaN
NaN	NaN	NaN	NaN	94.907	NaN	NaN	NaN	33.649	NaN	52.829	NaN	NaN	NaN	NaN	40.103	40.311	NaN	57.545	NaN	NaN	25.64	120.01	NaN	121.89	NaN	NaN	72.495	NaN	62.24	NaN	NaN	NaN	NaN	75.491	119.56	NaN	101.39	67.502	52.637	NaN	NaN	49.279	NaN	57.788	NaN	NaN	28.26	107.75	NaN
NaN	NaN	NaN	NaN	98.122	NaN	NaN	NaN	33.681	NaN	52.847	NaN	NaN	NaN	NaN	40.124	40.318	NaN	57.573	NaN	NaN	25.65	122.38	NaN	122	NaN	NaN	72.56	NaN	64.853	NaN	NaN	NaN	NaN	75.538	119.75	NaN	101.4	67.83	52.646	NaN	NaN	52.553	NaN	57.88	NaN	NaN	28.338	107.75	NaN
NaN	NaN	NaN	NaN	98.138	NaN	NaN	NaN	33.74	NaN	52.877	NaN	NaN	NaN	NaN	40.148	43.816	NaN	57.622	NaN	NaN	25.662	123.29	NaN	122.09	NaN	NaN	72.57	NaN	64.861	NaN	NaN	NaN	NaN	76.175	119.87	NaN	101.42	67.862	52.756	NaN	NaN	52.589	NaN	60.571	NaN	NaN	28.405	107.81	NaN
NaN	NaN	NaN	NaN	98.472	NaN	NaN	NaN	33.759	NaN	52.907	NaN	NaN	NaN	NaN	40.179	43.82	NaN	57.653	NaN	NaN	25.674	123.65	NaN	122.18	NaN	NaN	72.665	NaN	65.331	NaN	NaN	NaN	NaN	76.725	120.04	NaN	101.47	67.895	52.775	NaN	NaN	52.593	NaN	60.592	NaN	NaN	28.875	109.41	NaN
NaN	NaN	NaN	NaN	101.23	NaN	NaN	NaN	33.785	NaN	52.982	NaN	NaN	NaN	NaN	40.205	43.824	NaN	57.725	NaN	NaN	25.684	123.66	NaN	122.26	NaN	NaN	76.13	NaN	65.338	NaN	NaN	NaN	NaN	77.257	120.18	NaN	102.36	67.915	52.793	NaN	NaN	52.597	NaN	60.804	NaN	NaN	28.975	109.43	NaN
NaN	NaN	NaN	NaN	101.24	NaN	NaN	NaN	33.828	NaN	53.025	NaN	NaN	NaN	NaN	40.223	43.847	NaN	57.762	NaN	NaN	25.694	125.45	NaN	122.37	NaN	NaN	76.138	NaN	65.347	NaN	NaN	NaN	NaN	77.517	120.28	NaN	102.36	67.951	52.827	NaN	NaN	52.604	NaN	62.054	NaN	NaN	29.202	109.46	NaN
NaN	NaN	NaN	NaN	101.26	NaN	NaN	NaN	33.861	NaN	57.474	NaN	NaN	NaN	NaN	40.265	44.51	NaN	57.789	NaN	NaN	25.709	125.46	NaN	122.59	NaN	NaN	76.846	NaN	65.356	NaN	NaN	NaN	NaN	77.606	120.44	NaN	102.72	68.627	52.847	NaN	NaN	52.611	NaN	62.064	NaN	NaN	29.33	109.62	NaN
NaN	NaN	NaN	NaN	101.28	NaN	NaN	NaN	33.888	NaN	57.48	NaN	NaN	NaN	NaN	40.281	44.576	NaN	57.798	NaN	NaN	25.72	125.52	NaN	122.63	NaN	NaN	77.227	NaN	65.364	NaN	NaN	NaN	NaN	78.988	120.59	NaN	104.97	68.647	52.891	NaN	NaN	52.618	NaN	62.14	NaN	NaN	29.449	109.72	NaN
NaN	NaN	NaN	NaN	101.31	NaN	NaN	NaN	33.909	NaN	57.486	NaN	NaN	NaN	NaN	40.291	44.587	NaN	57.889	NaN	NaN	25.733	127	NaN	122.69	NaN	NaN	77.253	NaN	65.373	NaN	NaN	NaN	NaN	79.032	120.64	NaN	104.98	68.694	52.922	NaN	NaN	52.626	NaN	62.171	NaN	NaN	29.75	109.81	NaN
NaN	NaN	NaN	NaN	101.35	NaN	NaN	NaN	36.701	NaN	57.528	NaN	NaN	NaN	NaN	44.49	44.608	NaN	61.317	NaN	NaN	25.747	127.01	NaN	122.79	NaN	NaN	77.335	NaN	65.391	NaN	NaN	NaN	NaN	80.077	120.76	NaN	104.99	68.977	52.986	NaN	NaN	52.723	NaN	62.19	NaN	NaN	29.765	112.53	NaN
NaN	NaN	NaN	NaN	102.34	NaN	NaN	NaN	36.735	NaN	57.553	NaN	NaN	NaN	NaN	44.498	44.644	NaN	61.321	NaN	NaN	25.759	127.16	NaN	122.92	NaN	NaN	77.379	NaN	65.401	NaN	NaN	NaN	NaN	80.102	120.87	NaN	105	70.441	53.053	NaN	NaN	52.739	NaN	62.232	NaN	NaN	29.78	112.82	NaN
NaN	NaN	NaN	NaN	105.97	NaN	NaN	NaN	36.744	NaN	57.641	NaN	NaN	NaN	NaN	44.515	44.684	NaN	61.329	NaN	NaN	25.776	128.96	NaN	122.95	NaN	NaN	77.436	NaN	65.462	NaN	NaN	NaN	NaN	80.132	120.94	NaN	105.02	70.466	57.476	NaN	NaN	52.763	NaN	62.37	NaN	NaN	29.798	115.55	NaN
NaN	NaN	NaN	NaN	105.98	NaN	NaN	NaN	36.755	NaN	57.662	NaN	NaN	NaN	NaN	44.523	44.739	NaN	61.341	NaN	NaN	25.79	128.98	NaN	122.99	NaN	NaN	77.498	NaN	65.554	NaN	NaN	NaN	NaN	80.844	121.04	NaN	106.05	70.496	57.482	NaN	NaN	52.789	NaN	62.444	NaN	NaN	29.815	115.56	NaN
NaN	NaN	NaN	NaN	106	NaN	NaN	NaN	36.764	NaN	57.708	NaN	NaN	NaN	NaN	44.616	44.759	NaN	62.124	NaN	NaN	25.804	130.69	NaN	123.07	NaN	NaN	77.599	NaN	68.635	NaN	NaN	NaN	NaN	80.914	121.24	NaN	106.06	70.612	57.488	NaN	NaN	52.817	NaN	62.463	NaN	NaN	29.832	116.35	NaN
NaN	NaN	NaN	NaN	106.03	NaN	NaN	NaN	36.784	NaN	57.732	NaN	NaN	NaN	NaN	44.63	44.796	NaN	62.144	NaN	NaN	25.817	130.7	NaN	123.13	NaN	NaN	77.614	NaN	68.643	NaN	NaN	NaN	NaN	81.074	121.34	NaN	106.07	71.31	57.496	NaN	NaN	52.845	NaN	65.312	NaN	NaN	29.852	116.36	NaN
NaN	NaN	NaN	NaN	106.06	NaN	NaN	NaN	36.794	NaN	57.766	NaN	NaN	NaN	NaN	44.652	44.818	NaN	62.172	NaN	NaN	25.837	131.72	NaN	123.24	NaN	NaN	80.118	NaN	68.652	NaN	NaN	NaN	NaN	81.115	121.64	NaN	106.44	71.406	57.503	NaN	NaN	52.904	NaN	65.336	NaN	NaN	29.865	116.63	NaN
NaN	NaN	NaN	NaN	109.29	NaN	NaN	NaN	36.806	NaN	57.847	NaN	NaN	NaN	NaN	44.669	44.893	NaN	62.183	NaN	NaN	25.853	131.73	NaN	123.31	NaN	NaN	80.837	NaN	68.66	NaN	NaN	NaN	NaN	82.452	121.79	NaN	106.46	72.235	57.646	NaN	NaN	52.926	NaN	65.38	NaN	NaN	29.888	116.65	NaN
NaN	NaN	NaN	NaN	109.3	NaN	NaN	NaN	36.818	NaN	57.871	NaN	NaN	NaN	NaN	44.686	46.265	NaN	62.235	NaN	NaN	25.87	131.88	NaN	123.33	NaN	NaN	80.852	NaN	68.669	NaN	NaN	NaN	NaN	82.575	122.11	NaN	107.75	72.251	57.674	NaN	NaN	53.037	NaN	65.441	NaN	NaN	29.912	117.42	NaN
NaN	NaN	NaN	NaN	109.32	NaN	NaN	NaN	36.832	NaN	57.875	NaN	NaN	NaN	NaN	44.705	46.269	NaN	62.294	NaN	NaN	25.893	131.88	NaN	123.66	NaN	NaN	80.894	NaN	68.679	NaN	NaN	NaN	NaN	84.339	122.4	NaN	107.77	72.373	57.696	NaN	NaN	56.536	NaN	65.45	NaN	NaN	29.932	117.42	NaN
NaN	NaN	NaN	NaN	109.35	NaN	NaN	NaN	36.848	NaN	60.799	NaN	NaN	NaN	NaN	44.726	46.273	NaN	62.306	NaN	NaN	25.92	131.92	NaN	123.93	NaN	NaN	80.927	NaN	68.688	NaN	NaN	NaN	NaN	84.367	122.64	NaN	107.79	72.41	57.719	NaN	NaN	57.455	NaN	65.457	NaN	NaN	29.964	117.43	NaN
NaN	NaN	NaN	NaN	112.39	NaN	NaN	NaN	36.864	NaN	62.068	NaN	NaN	NaN	NaN	44.746	46.295	NaN	62.368	NaN	NaN	25.934	131.96	NaN	123.94	NaN	NaN	81.006	NaN	68.708	NaN	NaN	NaN	NaN	84.396	122.65	NaN	107.82	72.521	57.764	NaN	NaN	57.474	NaN	65.48	NaN	NaN	30.012	119.21	NaN
NaN	NaN	NaN	NaN	112.43	NaN	NaN	NaN	36.899	NaN	62.073	NaN	NaN	NaN	NaN	44.773	46.302	NaN	62.449	NaN	NaN	26.013	133.33	NaN	124.27	NaN	NaN	81.081	NaN	68.733	NaN	NaN	NaN	NaN	84.585	122.72	NaN	109.4	74.362	57.786	NaN	NaN	57.477	NaN	65.519	NaN	NaN	30.047	119.22	NaN
NaN	NaN	NaN	NaN	112.44	NaN	NaN	NaN	36.971	NaN	62.08	NaN	NaN	NaN	NaN	44.789	46.317	NaN	62.466	NaN	NaN	26.036	133.36	NaN	124.35	NaN	NaN	82.444	NaN	68.773	NaN	NaN	NaN	NaN	84.736	122.91	NaN	109.41	74.383	57.858	NaN	NaN	57.482	NaN	65.556	NaN	NaN	30.073	119.29	NaN
NaN	NaN	NaN	NaN	115.39	NaN	NaN	NaN	37.043	NaN	62.108	NaN	NaN	NaN	NaN	44.792	47.557	NaN	65.38	NaN	NaN	26.058	134.34	NaN	124.41	NaN	NaN	82.452	NaN	68.855	NaN	NaN	NaN	NaN	86.518	123	NaN	112.46	74.414	57.88	NaN	NaN	57.487	NaN	65.579	NaN	NaN	30.185	119.3	NaN
NaN	NaN	NaN	NaN	115.4	NaN	NaN	NaN	37.057	NaN	62.115	NaN	NaN	NaN	NaN	44.839	47.561	NaN	65.421	NaN	NaN	29.7	134.35	NaN	124.56	NaN	NaN	84.366	NaN	72.233	NaN	NaN	NaN	NaN	86.569	123.15	NaN	112.84	74.424	62.07	NaN	NaN	57.495	NaN	65.611	NaN	NaN	31.605	119.36	NaN
NaN	NaN	NaN	NaN	115.42	NaN	NaN	NaN	37.171	NaN	62.165	NaN	NaN	NaN	NaN	44.873	47.641	NaN	65.444	NaN	NaN	29.704	134.38	NaN	124.6	NaN	NaN	84.518	NaN	72.241	NaN	NaN	NaN	NaN	86.603	123.42	NaN	115.56	74.456	62.076	NaN	NaN	57.601	NaN	65.645	NaN	NaN	31.686	119.44	NaN
NaN	NaN	NaN	NaN	115.46	NaN	NaN	NaN	39.238	NaN	62.237	NaN	NaN	NaN	NaN	44.874	47.645	NaN	65.47	NaN	NaN	29.71	136.2	NaN	124.78	NaN	NaN	84.525	NaN	72.249	NaN	NaN	NaN	NaN	86.613	123.62	NaN	115.57	75.448	62.082	NaN	NaN	57.639	NaN	65.746	NaN	NaN	32.083	119.49	NaN
NaN	NaN	NaN	NaN	115.48	NaN	NaN	NaN	39.914	NaN	62.249	NaN	NaN	NaN	NaN	48.921	47.652	NaN	65.564	NaN	NaN	29.718	136.21	NaN	124.85	NaN	NaN	84.546	NaN	72.257	NaN	NaN	NaN	NaN	87.536	123.63	NaN	115.58	75.491	62.09	NaN	NaN	57.66	NaN	65.773	NaN	NaN	32.144	119.54	NaN
NaN	NaN	NaN	NaN	115.53	NaN	NaN	NaN	39.931	NaN	62.27	NaN	NaN	NaN	NaN	48.941	48.936	NaN	65.586	NaN	NaN	29.726	136.22	NaN	124.93	NaN	NaN	84.566	NaN	72.266	NaN	NaN	NaN	NaN	87.56	124.6	NaN	115.62	75.538	62.097	NaN	NaN	57.69	NaN	68.611	NaN	NaN	32.398	119.59	NaN
NaN	NaN	NaN	NaN	116.33	NaN	NaN	NaN	39.94	NaN	62.291	NaN	NaN	NaN	NaN	49.035	48.979	NaN	65.606	NaN	NaN	29.735	137.62	NaN	125.15	NaN	NaN	84.574	NaN	72.275	NaN	NaN	NaN	NaN	87.592	125.16	NaN	115.64	76.175	62.105	NaN	NaN	57.712	NaN	68.636	NaN	NaN	32.475	119.62	NaN
NaN	NaN	NaN	NaN	116.71	NaN	NaN	NaN	39.948	NaN	62.313	NaN	NaN	NaN	NaN	49.048	49.01	NaN	65.654	NaN	NaN	29.746	137.64	NaN	125.29	NaN	NaN	84.597	NaN	72.284	NaN	NaN	NaN	NaN	88.233	125.58	NaN	115.67	76.725	62.208	NaN	NaN	57.766	NaN	68.68	NaN	NaN	32.622	119.66	NaN
NaN	NaN	NaN	NaN	123.98	NaN	NaN	NaN	39.958	NaN	62.341	NaN	NaN	NaN	NaN	49.062	49.02	NaN	65.771	NaN	NaN	29.758	138.17	NaN	125.44	NaN	NaN	84.618	NaN	72.294	NaN	NaN	NaN	NaN	88.429	125.81	NaN	116.35	77.234	62.223	NaN	NaN	57.789	NaN	68.695	NaN	NaN	32.748	119.73	NaN
NaN	NaN	NaN	NaN	127	NaN	NaN	NaN	39.968	NaN	62.396	NaN	NaN	NaN	NaN	49.077	49.027	NaN	68.68	NaN	NaN	29.769	138.81	NaN	125.45	NaN	NaN	84.636	NaN	72.304	NaN	NaN	NaN	NaN	88.539	126.05	NaN	116.35	77.257	62.24	NaN	NaN	57.873	NaN	68.719	NaN	NaN	32.856	119.84	NaN
NaN	NaN	NaN	NaN	127.34	NaN	NaN	NaN	39.981	NaN	62.429	NaN	NaN	NaN	NaN	49.09	49.078	NaN	68.759	NaN	NaN	29.781	138.83	NaN	125.56	NaN	NaN	84.73	NaN	72.341	NaN	NaN	NaN	NaN	88.697	126.25	NaN	117.43	77.517	62.262	NaN	NaN	62.069	NaN	68.748	NaN	NaN	33.024	119.96	NaN
NaN	NaN	NaN	NaN	131.22	NaN	NaN	NaN	40.015	NaN	62.455	NaN	NaN	NaN	NaN	49.107	49.094	NaN	68.779	NaN	NaN	29.792	140.04	NaN	125.64	NaN	NaN	84.743	NaN	72.394	NaN	NaN	NaN	NaN	90.253	126.75	NaN	117.44	77.606	62.284	NaN	NaN	62.072	NaN	68.783	NaN	NaN	33.153	120.05	NaN
NaN	NaN	NaN	NaN	131.85	NaN	NaN	NaN	40.069	NaN	65.306	NaN	NaN	NaN	NaN	49.132	49.105	NaN	68.847	NaN	NaN	29.802	140.05	NaN	125.72	NaN	NaN	84.882	NaN	72.462	NaN	NaN	NaN	NaN	90.281	126.88	NaN	117.45	78.988	62.307	NaN	NaN	62.077	NaN	68.814	NaN	NaN	33.281	120.09	NaN
NaN	NaN	NaN	NaN	132.21	NaN	NaN	NaN	40.086	NaN	65.311	NaN	NaN	NaN	NaN	49.156	49.112	NaN	68.887	NaN	NaN	29.817	141.25	NaN	125.79	NaN	NaN	88.252	NaN	77.229	NaN	NaN	NaN	NaN	90.29	127	NaN	119.22	79.032	62.337	NaN	NaN	62.084	NaN	68.876	NaN	NaN	33.52	120.13	NaN
NaN	NaN	NaN	NaN	135.67	NaN	NaN	NaN	40.115	NaN	65.332	NaN	NaN	NaN	NaN	49.184	49.122	NaN	68.963	NaN	NaN	29.827	141.26	NaN	125.88	NaN	NaN	88.277	NaN	77.236	NaN	NaN	NaN	NaN	90.437	128.65	NaN	119.23	80.076	62.364	NaN	NaN	62.09	NaN	68.898	NaN	NaN	33.574	120.19	NaN
NaN	NaN	NaN	NaN	135.69	NaN	NaN	NaN	40.135	NaN	65.341	NaN	NaN	NaN	NaN	49.207	49.146	NaN	68.981	NaN	NaN	29.841	141.27	NaN	126.01	NaN	NaN	88.314	NaN	77.244	NaN	NaN	NaN	NaN	91.051	128.65	NaN	119.24	80.102	62.422	NaN	NaN	62.096	NaN	68.963	NaN	NaN	33.587	120.26	NaN
NaN	NaN	NaN	NaN	135.71	NaN	NaN	NaN	40.168	NaN	65.348	NaN	NaN	NaN	NaN	49.241	49.161	NaN	71.261	NaN	NaN	29.854	141.29	NaN	126.14	NaN	NaN	88.494	NaN	77.251	NaN	NaN	NaN	NaN	91.799	128.67	NaN	119.25	80.132	62.453	NaN	NaN	62.104	NaN	72.211	NaN	NaN	33.615	120.39	NaN
NaN	NaN	NaN	NaN	135.72	NaN	NaN	NaN	40.19	NaN	65.356	NaN	NaN	NaN	NaN	49.273	49.192	NaN	71.266	NaN	NaN	29.868	143.4	NaN	126.21	NaN	NaN	88.541	NaN	77.26	NaN	NaN	NaN	NaN	91.887	128.73	NaN	119.3	80.844	65.308	NaN	NaN	62.127	NaN	72.225	NaN	NaN	33.629	120.51	NaN
NaN	NaN	NaN	NaN	136.19	NaN	NaN	NaN	40.21	NaN	65.364	NaN	NaN	NaN	NaN	52.565	49.21	NaN	71.273	NaN	NaN	29.883	143.41	NaN	126.32	NaN	NaN	88.581	NaN	77.268	NaN	NaN	NaN	NaN	91.924	128.84	NaN	119.32	80.914	65.314	NaN	NaN	62.197	NaN	72.243	NaN	NaN	33.642	120.52	NaN
NaN	NaN	NaN	NaN	138.67	NaN	NaN	NaN	40.288	NaN	65.371	NaN	NaN	NaN	NaN	52.578	49.285	NaN	71.286	NaN	NaN	29.902	143.49	NaN	126.63	NaN	NaN	88.693	NaN	77.277	NaN	NaN	NaN	NaN	93.332	128.88	NaN	119.47	81.074	65.321	NaN	NaN	62.214	NaN	72.257	NaN	NaN	33.685	120.56	NaN
NaN	NaN	NaN	NaN	138.69	NaN	NaN	NaN	43.053	NaN	65.494	NaN	NaN	NaN	NaN	52.585	49.292	NaN	71.302	NaN	NaN	29.915	143.52	NaN	126.63	NaN	NaN	88.705	NaN	77.286	NaN	NaN	NaN	NaN	93.403	129.32	NaN	119.49	81.115	65.328	NaN	NaN	62.23	NaN	72.287	NaN	NaN	33.727	120.63	NaN
NaN	NaN	NaN	NaN	138.72	NaN	NaN	NaN	43.367	NaN	65.516	NaN	NaN	NaN	NaN	52.643	51.568	NaN	71.421	NaN	NaN	29.925	143.54	NaN	126.73	NaN	NaN	90.911	NaN	77.358	NaN	NaN	NaN	NaN	93.468	129.38	NaN	119.52	82.452	65.335	NaN	NaN	62.252	NaN	72.317	NaN	NaN	33.752	120.75	NaN
NaN	NaN	NaN	NaN	138.8	NaN	NaN	NaN	44.501	NaN	65.56	NaN	NaN	NaN	NaN	52.671	51.571	NaN	71.433	NaN	NaN	29.945	144.94	NaN	126.85	NaN	NaN	91.634	NaN	79.872	NaN	NaN	NaN	NaN	94.328	129.7	NaN	119.55	82.575	65.344	NaN	NaN	62.273	NaN	72.357	NaN	NaN	33.779	120.85	NaN
NaN	NaN	NaN	NaN	141.89	NaN	NaN	NaN	44.505	NaN	65.59	NaN	NaN	NaN	NaN	52.683	51.586	NaN	72.238	NaN	NaN	29.966	144.95	NaN	126.99	NaN	NaN	91.648	NaN	79.879	NaN	NaN	NaN	NaN	94.355	129.73	NaN	120.95	84.339	65.353	NaN	NaN	62.298	NaN	72.38	NaN	NaN	33.812	120.92	NaN
NaN	NaN	NaN	NaN	141.91	NaN	NaN	NaN	44.51	NaN	65.624	NaN	NaN	NaN	NaN	52.697	51.591	NaN	72.319	NaN	NaN	29.981	145.44	NaN	127.17	NaN	NaN	91.685	NaN	80.843	NaN	NaN	NaN	NaN	94.387	129.76	NaN	123.64	84.366	65.372	NaN	NaN	62.343	NaN	72.408	NaN	NaN	33.859	120.95	NaN
NaN	NaN	NaN	NaN	141.93	NaN	NaN	NaN	44.54	NaN	65.65	NaN	NaN	NaN	NaN	52.722	51.621	NaN	72.384	NaN	NaN	29.994	145.45	NaN	127.31	NaN	NaN	91.741	NaN	80.851	NaN	NaN	NaN	NaN	94.406	130	NaN	124.02	84.396	65.405	NaN	NaN	62.368	NaN	72.461	NaN	NaN	33.893	121.01	NaN
NaN	NaN	NaN	NaN	141.95	NaN	NaN	NaN	44.559	NaN	65.755	NaN	NaN	NaN	NaN	52.737	52.6	NaN	72.439	NaN	NaN	30.029	145.46	NaN	128.63	NaN	NaN	91.791	NaN	80.859	NaN	NaN	NaN	NaN	94.609	130.1	NaN	127.01	84.509	65.467	NaN	NaN	62.444	NaN	72.549	NaN	NaN	33.914	121.1	NaN
NaN	NaN	NaN	NaN	143.41	NaN	NaN	NaN	44.569	NaN	68.606	NaN	NaN	NaN	NaN	52.76	52.667	NaN	72.473	NaN	NaN	30.062	146.34	NaN	128.64	NaN	NaN	91.853	NaN	80.866	NaN	NaN	NaN	NaN	95.317	130.35	NaN	127.02	84.548	65.484	NaN	NaN	65.305	NaN	72.649	NaN	NaN	33.992	121.17	NaN
NaN	NaN	NaN	NaN	143.42	NaN	NaN	NaN	44.582	NaN	68.611	NaN	NaN	NaN	NaN	52.78	52.685	NaN	72.495	NaN	NaN	30.074	146.35	NaN	128.66	NaN	NaN	91.87	NaN	80.875	NaN	NaN	NaN	NaN	97.031	130.66	NaN	127.46	84.585	65.504	NaN	NaN	65.309	NaN	76.169	NaN	NaN	35.578	121.21	NaN
NaN	NaN	NaN	NaN	143.44	NaN	NaN	NaN	44.599	NaN	68.624	NaN	NaN	NaN	NaN	52.804	52.703	NaN	72.549	NaN	NaN	30.169	146.63	NaN	128.71	NaN	NaN	91.943	NaN	80.892	NaN	NaN	NaN	NaN	97.056	130.79	NaN	127.49	84.736	65.528	NaN	NaN	65.315	NaN	76.702	NaN	NaN	35.619	121.27	NaN
NaN	NaN	NaN	NaN	143.45	NaN	NaN	NaN	44.614	NaN	68.631	NaN	NaN	NaN	NaN	52.825	52.732	NaN	72.569	NaN	NaN	33.522	146.66	NaN	128.76	NaN	NaN	92.017	NaN	80.91	NaN	NaN	NaN	NaN	97.085	130.81	NaN	128.65	86.518	65.565	NaN	NaN	65.321	NaN	76.714	NaN	NaN	36.292	121.33	NaN
NaN	NaN	NaN	NaN	145.8	NaN	NaN	NaN	44.628	NaN	68.639	NaN	NaN	NaN	NaN	52.845	52.797	NaN	72.661	NaN	NaN	33.528	146.67	NaN	128.79	NaN	NaN	92.043	NaN	80.92	NaN	NaN	NaN	NaN	98.246	131.18	NaN	128.67	86.569	65.591	NaN	NaN	65.327	NaN	76.819	NaN	NaN	36.341	121.42	NaN
NaN	NaN	NaN	NaN	145.82	NaN	NaN	NaN	44.643	NaN	68.655	NaN	NaN	NaN	NaN	52.865	52.836	NaN	76.125	NaN	NaN	33.533	146.68	NaN	128.84	NaN	NaN	94.927	NaN	80.96	NaN	NaN	NaN	NaN	98.302	131.23	NaN	128.68	86.603	65.642	NaN	NaN	65.334	NaN	76.832	NaN	NaN	36.426	121.48	NaN
NaN	NaN	NaN	NaN	145.85	NaN	NaN	NaN	44.697	NaN	68.663	NaN	NaN	NaN	NaN	52.9	52.864	NaN	76.13	NaN	NaN	33.54	148.83	NaN	128.92	NaN	NaN	94.938	NaN	81.005	NaN	NaN	NaN	NaN	98.518	131.53	NaN	128.69	86.613	65.662	NaN	NaN	65.341	NaN	77.213	NaN	NaN	36.466	121.6	NaN
NaN	NaN	NaN	NaN	145.87	NaN	NaN	NaN	44.767	NaN	68.68	NaN	NaN	NaN	NaN	52.919	52.875	NaN	76.137	NaN	NaN	33.548	148.85	NaN	129.01	NaN	NaN	94.97	NaN	84.52	NaN	NaN	NaN	NaN	98.611	131.86	NaN	131.87	86.644	65.758	NaN	NaN	65.358	NaN	77.249	NaN	NaN	36.665	121.65	NaN
NaN	NaN	NaN	NaN	145.92	NaN	NaN	NaN	44.789	NaN	68.728	NaN	NaN	NaN	NaN	52.922	52.926	NaN	76.139	NaN	NaN	33.56	149.82	NaN	129.13	NaN	NaN	94.984	NaN	84.528	NaN	NaN	NaN	NaN	100.09	132.88	NaN	131.88	87.536	68.609	NaN	NaN	65.364	NaN	77.278	NaN	NaN	36.738	121.73	NaN
NaN	NaN	NaN	NaN	146.03	NaN	NaN	NaN	44.807	NaN	68.741	NaN	NaN	NaN	NaN	52.991	52.934	NaN	76.148	NaN	NaN	33.571	149.87	NaN	129.34	NaN	NaN	95.013	NaN	84.536	NaN	NaN	NaN	NaN	100.15	134.58	NaN	131.89	87.56	68.614	NaN	NaN	65.481	NaN	77.317	NaN	NaN	36.763	121.77	NaN
NaN	NaN	NaN	NaN	146.08	NaN	NaN	NaN	44.86	NaN	68.752	NaN	NaN	NaN	NaN	53.023	53.039	NaN	76.162	NaN	NaN	33.582	151.62	NaN	129.39	NaN	NaN	95.078	NaN	84.544	NaN	NaN	NaN	NaN	100.36	134.6	NaN	132.27	87.592	68.621	NaN	NaN	65.506	NaN	77.345	NaN	NaN	36.777	121.88	NaN
NaN	NaN	NaN	NaN	146.16	NaN	NaN	NaN	44.874	NaN	68.765	NaN	NaN	NaN	NaN	57.464	53.046	NaN	77.253	NaN	NaN	33.591	151.63	NaN	129.68	NaN	NaN	95.145	NaN	84.552	NaN	NaN	NaN	NaN	100.43	134.61	NaN	134.59	88.233	68.629	NaN	NaN	65.531	NaN	77.373	NaN	NaN	36.791	121.94	NaN
NaN	NaN	NaN	NaN	146.21	NaN	NaN	NaN	48.277	NaN	68.875	NaN	NaN	NaN	NaN	57.468	53.88	NaN	77.271	NaN	NaN	33.602	152.95	NaN	129.75	NaN	NaN	95.16	NaN	84.562	NaN	NaN	NaN	NaN	101.37	134.62	NaN	134.6	88.429	68.638	NaN	NaN	65.57	NaN	77.396	NaN	NaN	36.812	121.99	NaN
NaN	NaN	NaN	NaN	146.25	NaN	NaN	NaN	48.684	NaN	68.94	NaN	NaN	NaN	NaN	57.548	53.883	NaN	77.302	NaN	NaN	33.614	152.97	NaN	129.81	NaN	NaN	95.209	NaN	84.58	NaN	NaN	NaN	NaN	101.38	134.66	NaN	134.61	88.539	68.646	NaN	NaN	65.595	NaN	77.451	NaN	NaN	36.832	122.09	NaN
NaN	NaN	NaN	NaN	146.31	NaN	NaN	NaN	48.918	NaN	68.962	NaN	NaN	NaN	NaN	57.581	53.911	NaN	77.337	NaN	NaN	33.626	154.93	NaN	129.98	NaN	NaN	95.242	NaN	84.629	NaN	NaN	NaN	NaN	101.47	134.73	NaN	136.2	88.697	68.656	NaN	NaN	65.637	NaN	77.485	NaN	NaN	36.851	122.15	NaN
NaN	NaN	NaN	NaN	146.42	NaN	NaN	NaN	48.925	NaN	69.02	NaN	NaN	NaN	NaN	57.591	53.918	NaN	77.399	NaN	NaN	33.639	154.94	NaN	130.06	NaN	NaN	95.313	NaN	88.291	NaN	NaN	NaN	NaN	101.87	134.76	NaN	136.21	90.253	68.756	NaN	NaN	65.677	NaN	77.581	NaN	NaN	36.871	122.23	NaN
NaN	NaN	NaN	NaN	146.48	NaN	NaN	NaN	48.962	NaN	72.207	NaN	NaN	NaN	NaN	57.606	53.975	NaN	77.443	NaN	NaN	33.65	156.17	NaN	130.11	NaN	NaN	97.268	NaN	88.298	NaN	NaN	NaN	NaN	102.43	134.8	NaN	136.22	90.281	68.771	NaN	NaN	68.606	NaN	80.093	NaN	NaN	36.892	122.37	NaN
NaN	NaN	NaN	NaN	146.57	NaN	NaN	NaN	48.972	NaN	72.213	NaN	NaN	NaN	NaN	57.619	53.981	NaN	77.491	NaN	NaN	33.666	156.18	NaN	130.3	NaN	NaN	97.279	NaN	88.306	NaN	NaN	NaN	NaN	102.46	134.92	NaN	138.75	90.29	68.81	NaN	NaN	68.61	NaN	80.105	NaN	NaN	36.91	122.58	NaN
NaN	NaN	NaN	NaN	149.58	NaN	NaN	NaN	48.981	NaN	72.258	NaN	NaN	NaN	NaN	57.629	54.023	NaN	77.576	NaN	NaN	33.68	156.19	NaN	130.35	NaN	NaN	97.303	NaN	88.314	NaN	NaN	NaN	NaN	102.57	135.04	NaN	138.77	90.437	68.83	NaN	NaN	68.615	NaN	80.824	NaN	NaN	36.938	122.63	NaN
NaN	NaN	NaN	NaN	149.59	NaN	NaN	NaN	48.992	NaN	72.334	NaN	NaN	NaN	NaN	57.646	54.038	NaN	77.591	NaN	NaN	33.693	157.98	NaN	130.43	NaN	NaN	98.146	NaN	88.322	NaN	NaN	NaN	NaN	104.34	135.24	NaN	138.78	91.051	68.866	NaN	NaN	68.622	NaN	80.836	NaN	NaN	36.967	122.68	NaN
NaN	NaN	NaN	NaN	149.61	NaN	NaN	NaN	49.003	NaN	72.431	NaN	NaN	NaN	NaN	57.665	54.841	NaN	77.617	NaN	NaN	33.707	157.99	NaN	130.56	NaN	NaN	98.153	NaN	88.33	NaN	NaN	NaN	NaN	104.45	136.18	NaN	139.21	91.651	68.894	NaN	NaN	68.628	NaN	80.885	NaN	NaN	37.051	122.78	NaN
NaN	NaN	NaN	NaN	149.63	NaN	NaN	NaN	49.017	NaN	72.438	NaN	NaN	NaN	NaN	57.693	54.846	NaN	80.904	NaN	NaN	33.72	158.18	NaN	130.75	NaN	NaN	98.181	NaN	88.359	NaN	NaN	NaN	NaN	105.16	136.19	NaN	139.23	91.666	68.94	NaN	NaN	68.635	NaN	80.902	NaN	NaN	37.077	122.82	NaN
NaN	NaN	NaN	NaN	149.66	NaN	NaN	NaN	49.029	NaN	72.46	NaN	NaN	NaN	NaN	57.71	54.886	NaN	80.927	NaN	NaN	33.736	158.19	NaN	130.78	NaN	NaN	98.213	NaN	88.408	NaN	NaN	NaN	NaN	105.64	138.59	NaN	141.97	91.799	68.965	NaN	NaN	68.642	NaN	80.924	NaN	NaN	37.122	122.91	NaN
NaN	NaN	NaN	NaN	149.69	NaN	NaN	NaN	49.061	NaN	72.505	NaN	NaN	NaN	NaN	57.74	54.967	NaN	80.955	NaN	NaN	33.749	158.93	NaN	130.88	NaN	NaN	98.243	NaN	88.468	NaN	NaN	NaN	NaN	106.16	138.74	NaN	141.99	91.887	72.21	NaN	NaN	68.747	NaN	80.964	NaN	NaN	37.162	122.95	NaN
NaN	NaN	NaN	NaN	149.72	NaN	NaN	NaN	49.078	NaN	72.537	NaN	NaN	NaN	NaN	57.769	54.975	NaN	80.986	NaN	NaN	33.77	159.94	NaN	130.92	NaN	NaN	98.369	NaN	91.66	NaN	NaN	NaN	NaN	106.26	138.75	NaN	142	91.924	72.216	NaN	NaN	68.763	NaN	81.004	NaN	NaN	37.202	122.99	NaN
NaN	NaN	NaN	NaN	149.75	NaN	NaN	NaN	49.094	NaN	72.65	NaN	NaN	NaN	NaN	57.787	57.481	NaN	81	NaN	NaN	33.79	159.95	NaN	131.23	NaN	NaN	98.426	NaN	91.667	NaN	NaN	NaN	NaN	106.44	139.65	NaN	143.48	93.332	72.223	NaN	NaN	68.779	NaN	81.025	NaN	NaN	38.601	123.07	NaN
NaN	NaN	NaN	NaN	149.78	NaN	NaN	NaN	49.111	NaN	77.207	NaN	NaN	NaN	NaN	57.844	57.542	NaN	81.123	NaN	NaN	33.807	161.27	NaN	131.36	NaN	NaN	101.38	NaN	91.675	NaN	NaN	NaN	NaN	107.6	139.71	NaN	143.49	93.403	72.23	NaN	NaN	68.808	NaN	81.106	NaN	NaN	38.648	123.24	NaN
NaN	NaN	NaN	NaN	152.93	NaN	NaN	NaN	49.128	NaN	77.218	NaN	NaN	NaN	NaN	57.871	57.569	NaN	81.157	NaN	NaN	33.823	161.78	NaN	131.49	NaN	NaN	101.39	NaN	91.684	NaN	NaN	NaN	NaN	107.7	139.88	NaN	146.63	93.468	72.238	NaN	NaN	68.826	NaN	81.208	NaN	NaN	38.745	123.31	NaN
NaN	NaN	NaN	NaN	155.89	NaN	NaN	NaN	49.184	NaN	77.233	NaN	NaN	NaN	NaN	57.886	57.619	NaN	81.21	NaN	NaN	33.854	164.07	NaN	131.51	NaN	NaN	102.37	NaN	91.693	NaN	NaN	NaN	NaN	107.75	141.95	NaN	146.63	94.328	72.245	NaN	NaN	68.863	NaN	84.329	NaN	NaN	38.864	123.4	NaN
NaN	NaN	NaN	NaN	155.9	NaN	NaN	NaN	49.206	NaN	77.262	NaN	NaN	NaN	NaN	62.061	57.652	NaN	81.222	NaN	NaN	33.881	164.08	NaN	131.62	NaN	NaN	102.38	NaN	91.702	NaN	NaN	NaN	NaN	108.44	141.96	NaN	146.64	94.355	72.338	NaN	NaN	68.887	NaN	84.342	NaN	NaN	39.43	123.46	NaN
NaN	NaN	NaN	NaN	155.92	NaN	NaN	NaN	49.236	NaN	77.269	NaN	NaN	NaN	NaN	62.066	57.724	NaN	82.436	NaN	NaN	33.898	164.99	NaN	131.96	NaN	NaN	102.39	NaN	91.792	NaN	NaN	NaN	NaN	108.45	141.97	NaN	146.65	94.387	72.372	NaN	NaN	68.929	NaN	84.36	NaN	NaN	39.479	123.55	NaN
NaN	NaN	NaN	NaN	155.94	NaN	NaN	NaN	49.267	NaN	77.296	NaN	NaN	NaN	NaN	62.083	57.761	NaN	82.441	NaN	NaN	33.925	165.01	NaN	132.27	NaN	NaN	102.45	NaN	91.807	NaN	NaN	NaN	NaN	109.19	141.99	NaN	146.87	94.406	72.412	NaN	NaN	68.963	NaN	84.505	NaN	NaN	39.584	123.7	NaN
NaN	NaN	NaN	NaN	155.97	NaN	NaN	NaN	49.284	NaN	77.324	NaN	NaN	NaN	NaN	62.108	57.794	NaN	82.448	NaN	NaN	36.705	165.03	NaN	132.71	NaN	NaN	102.5	NaN	91.867	NaN	NaN	NaN	NaN	109.22	142.01	NaN	146.93	94.609	72.431	NaN	NaN	72.208	NaN	84.541	NaN	NaN	39.837	123.74	NaN
NaN	NaN	NaN	NaN	156.01	NaN	NaN	NaN	51.576	NaN	77.361	NaN	NaN	NaN	NaN	62.138	57.895	NaN	84.543	NaN	NaN	36.71	165.75	NaN	132.75	NaN	NaN	102.58	NaN	94.955	NaN	NaN	NaN	NaN	109.26	142.04	NaN	147.01	94.913	72.465	NaN	NaN	72.212	NaN	84.558	NaN	NaN	39.892	123.83	NaN
NaN	NaN	NaN	NaN	156.04	NaN	NaN	NaN	52.247	NaN	77.403	NaN	NaN	NaN	NaN	62.195	61.314	NaN	84.56	NaN	NaN	36.716	165.76	NaN	134.57	NaN	NaN	102.73	NaN	94.963	NaN	NaN	NaN	NaN	109.27	142.15	NaN	149.82	94.951	72.486	NaN	NaN	72.217	NaN	84.592	NaN	NaN	39.966	123.99	NaN
NaN	NaN	NaN	NaN	156.15	NaN	NaN	NaN	52.583	NaN	77.419	NaN	NaN	NaN	NaN	62.21	61.317	NaN	84.583	NaN	NaN	36.725	165.81	NaN	134.59	NaN	NaN	104.98	NaN	94.972	NaN	NaN	NaN	NaN	111.63	142.29	NaN	149.82	95.317	72.531	NaN	NaN	72.223	NaN	84.632	NaN	NaN	39.983	124.02	NaN
NaN	NaN	NaN	NaN	156.19	NaN	NaN	NaN	52.589	NaN	77.458	NaN	NaN	NaN	NaN	62.227	62.072	NaN	84.595	NaN	NaN	36.733	165.84	NaN	134.68	NaN	NaN	104.99	NaN	94.981	NaN	NaN	NaN	NaN	111.66	142.33	NaN	152.95	97.031	72.553	NaN	NaN	72.23	NaN	84.663	NaN	NaN	40.011	124.07	NaN
NaN	NaN	NaN	NaN	160.7	NaN	NaN	NaN	52.608	NaN	77.486	NaN	NaN	NaN	NaN	62.243	62.13	NaN	84.623	NaN	NaN	36.742	167.89	NaN	134.89	NaN	NaN	105.64	NaN	94.99	NaN	NaN	NaN	NaN	111.69	142.47	NaN	152.96	97.056	72.654	NaN	NaN	72.243	NaN	84.692	NaN	NaN	40.029	124.26	NaN
NaN	NaN	NaN	NaN	160.72	NaN	NaN	NaN	52.617	NaN	77.553	NaN	NaN	NaN	NaN	62.271	62.139	NaN	84.644	NaN	NaN	36.753	167.9	NaN	134.95	NaN	NaN	106.05	NaN	95	NaN	NaN	NaN	NaN	112.61	142.5	NaN	152.97	97.085	77.21	NaN	NaN	72.294	NaN	84.782	NaN	NaN	40.064	124.34	NaN
NaN	NaN	NaN	NaN	160.74	NaN	NaN	NaN	52.625	NaN	77.572	NaN	NaN	NaN	NaN	62.293	62.161	NaN	84.671	NaN	NaN	36.762	169.5	NaN	135.01	NaN	NaN	106.09	NaN	95.058	NaN	NaN	NaN	NaN	112.64	142.54	NaN	153.32	98.158	77.215	NaN	NaN	72.358	NaN	84.864	NaN	NaN	40.087	124.41	NaN
NaN	NaN	NaN	NaN	160.77	NaN	NaN	NaN	52.646	NaN	77.576	NaN	NaN	NaN	NaN	62.312	62.181	NaN	84.704	NaN	NaN	36.774	171.36	NaN	135.09	NaN	NaN	106.15	NaN	95.107	NaN	NaN	NaN	NaN	112.75	142.78	NaN	153.33	98.246	77.222	NaN	NaN	72.379	NaN	88.217	NaN	NaN	40.141	124.55	NaN
NaN	NaN	NaN	NaN	160.79	NaN	NaN	NaN	52.658	NaN	79.303	NaN	NaN	NaN	NaN	62.339	62.216	NaN	84.726	NaN	NaN	36.787	171.37	NaN	135.13	NaN	NaN	106.23	NaN	98.16	NaN	NaN	NaN	NaN	112.85	143.47	NaN	156.3	98.302	77.229	NaN	NaN	72.404	NaN	88.229	NaN	NaN	40.2	124.59	NaN
NaN	NaN	NaN	NaN	160.94	NaN	NaN	NaN	52.67	NaN	79.969	NaN	NaN	NaN	NaN	62.36	62.232	NaN	84.742	NaN	NaN	36.8	171.38	NaN	135.21	NaN	NaN	106.25	NaN	98.168	NaN	NaN	NaN	NaN	114.39	146.61	NaN	156.31	98.518	77.237	NaN	NaN	72.427	NaN	88.243	NaN	NaN	40.254	124.68	NaN
NaN	NaN	NaN	NaN	160.98	NaN	NaN	NaN	52.681	NaN	80.826	NaN	NaN	NaN	NaN	62.399	62.275	NaN	84.784	NaN	NaN	36.815	172.61	NaN	136.21	NaN	NaN	106.29	NaN	98.176	NaN	NaN	NaN	NaN	115.57	149.56	NaN	156.46	98.611	77.369	NaN	NaN	72.462	NaN	88.272	NaN	NaN	40.29	124.78	NaN
NaN	NaN	NaN	NaN	161.03	NaN	NaN	NaN	52.695	NaN	80.832	NaN	NaN	NaN	NaN	62.431	62.292	NaN	84.799	NaN	NaN	36.826	172.66	NaN	136.23	NaN	NaN	107.76	NaN	98.187	NaN	NaN	NaN	NaN	115.62	149.81	NaN	156.48	100.09	77.383	NaN	NaN	72.491	NaN	88.307	NaN	NaN	40.316	124.84	NaN
NaN	NaN	NaN	NaN	161.09	NaN	NaN	NaN	52.722	NaN	80.868	NaN	NaN	NaN	NaN	62.453	62.321	NaN	84.861	NaN	NaN	36.841	174.35	NaN	136.24	NaN	NaN	108.46	NaN	98.196	NaN	NaN	NaN	NaN	116.23	150.47	NaN	156.49	100.15	77.401	NaN	NaN	72.544	NaN	88.331	NaN	NaN	40.361	124.93	NaN
NaN	NaN	NaN	NaN	161.14	NaN	NaN	NaN	52.749	NaN	80.891	NaN	NaN	NaN	NaN	65.274	62.337	NaN	84.876	NaN	NaN	36.854	175.43	NaN	136.29	NaN	NaN	108.47	NaN	98.207	NaN	NaN	NaN	NaN	116.36	152.93	NaN	156.51	100.36	77.422	NaN	NaN	72.584	NaN	88.355	NaN	NaN	40.414	125.06	NaN
NaN	NaN	NaN	NaN	161.23	NaN	NaN	NaN	52.768	NaN	80.926	NaN	NaN	NaN	NaN	65.293	62.367	NaN	84.932	NaN	NaN	36.867	175.44	NaN	136.3	NaN	NaN	109.42	NaN	98.216	NaN	NaN	NaN	NaN	116.37	156.12	NaN	156.54	100.43	77.445	NaN	NaN	77.207	NaN	88.376	NaN	NaN	41.855	125.15	NaN
NaN	NaN	NaN	NaN	161.77	NaN	NaN	NaN	52.789	NaN	80.929	NaN	NaN	NaN	NaN	65.301	62.394	NaN	88.347	NaN	NaN	36.884	175.46	NaN	136.38	NaN	NaN	109.46	NaN	98.227	NaN	NaN	NaN	NaN	116.44	156.28	NaN	156.57	101.37	77.483	NaN	NaN	77.211	NaN	88.417	NaN	NaN	41.9	125.29	NaN
NaN	NaN	NaN	NaN	164.98	NaN	NaN	NaN	52.894	NaN	80.95	NaN	NaN	NaN	NaN	65.32	62.449	NaN	88.388	NaN	NaN	36.898	175.78	NaN	136.52	NaN	NaN	109.51	NaN	98.273	NaN	NaN	NaN	NaN	116.51	156.29	NaN	158.18	101.38	77.504	NaN	NaN	77.222	NaN	88.467	NaN	NaN	42.202	125.44	NaN
NaN	NaN	NaN	NaN	164.99	NaN	NaN	NaN	52.913	NaN	80.99	NaN	NaN	NaN	NaN	65.408	62.464	NaN	88.408	NaN	NaN	36.913	177.42	NaN	136.65	NaN	NaN	109.58	NaN	98.313	NaN	NaN	NaN	NaN	116.55	156.31	NaN	158.18	101.47	77.555	NaN	NaN	77.229	NaN	88.54	NaN	NaN	42.316	125.53	NaN
NaN	NaN	NaN	NaN	165.02	NaN	NaN	NaN	52.929	NaN	81.036	NaN	NaN	NaN	NaN	65.446	65.311	NaN	88.49	NaN	NaN	36.926	177.44	NaN	138.75	NaN	NaN	109.73	NaN	98.362	NaN	NaN	NaN	NaN	116.84	156.37	NaN	158.43	101.87	77.589	NaN	NaN	77.234	NaN	88.57	NaN	NaN	42.682	125.56	NaN
NaN	NaN	NaN	NaN	165.04	NaN	NaN	NaN	53.013	NaN	81.053	NaN	NaN	NaN	NaN	65.464	65.368	NaN	88.525	NaN	NaN	36.946	178.61	NaN	138.76	NaN	NaN	112.46	NaN	102.37	NaN	NaN	NaN	NaN	119.22	156.39	NaN	158.49	102.36	80.823	NaN	NaN	77.347	NaN	88.685	NaN	NaN	42.749	125.64	NaN
NaN	NaN	NaN	NaN	165.8	NaN	NaN	NaN	53.037	NaN	81.097	NaN	NaN	NaN	NaN	65.488	65.385	NaN	88.561	NaN	NaN	36.964	178.62	NaN	138.84	NaN	NaN	112.53	NaN	102.38	NaN	NaN	NaN	NaN	119.24	156.44	NaN	158.62	102.43	80.828	NaN	NaN	77.366	NaN	91.627	NaN	NaN	42.837	125.69	NaN
NaN	NaN	NaN	NaN	169.35	NaN	NaN	NaN	57.419	NaN	81.118	NaN	NaN	NaN	NaN	65.508	65.397	NaN	88.685	NaN	NaN	36.977	179.88	NaN	138.94	NaN	NaN	112.54	NaN	102.39	NaN	NaN	NaN	NaN	119.33	156.48	NaN	161.78	102.46	80.835	NaN	NaN	77.382	NaN	91.64	NaN	NaN	42.932	125.72	NaN
NaN	NaN	NaN	NaN	169.37	NaN	NaN	NaN	57.471	NaN	81.124	NaN	NaN	NaN	NaN	65.529	65.418	NaN	90.901	NaN	NaN	37.023	NaN	NaN	139.04	NaN	NaN	112.63	NaN	102.4	NaN	NaN	NaN	NaN	119.37	156.6	NaN	161.84	102.57	80.843	NaN	NaN	77.407	NaN	91.656	NaN	NaN	43.008	125.89	NaN
NaN	NaN	NaN	NaN	169.38	NaN	NaN	NaN	57.498	NaN	81.191	NaN	NaN	NaN	NaN	65.557	65.444	NaN	90.906	NaN	NaN	37.049	NaN	NaN	139.13	NaN	NaN	112.69	NaN	102.4	NaN	NaN	NaN	NaN	120	156.65	NaN	162.17	104.34	80.85	NaN	NaN	77.433	NaN	91.673	NaN	NaN	43.178	126	NaN
NaN	NaN	NaN	NaN	169.41	NaN	NaN	NaN	57.507	NaN	81.212	NaN	NaN	NaN	NaN	65.581	65.469	NaN	90.915	NaN	NaN	37.065	NaN	NaN	139.61	NaN	NaN	112.77	NaN	102.41	NaN	NaN	NaN	NaN	120.11	156.73	NaN	165.82	104.45	80.857	NaN	NaN	77.481	NaN	91.691	NaN	NaN	43.564	126.12	NaN
NaN	NaN	NaN	NaN	169.44	NaN	NaN	NaN	57.529	NaN	84.498	NaN	NaN	NaN	NaN	65.632	65.488	NaN	90.927	NaN	NaN	37.1	NaN	NaN	139.62	NaN	NaN	112.84	NaN	102.42	NaN	NaN	NaN	NaN	120.9	156.75	NaN	165.82	105.16	80.966	NaN	NaN	77.505	NaN	91.718	NaN	NaN	43.627	126.21	NaN
NaN	NaN	NaN	NaN	169.47	NaN	NaN	NaN	57.551	NaN	84.517	NaN	NaN	NaN	NaN	65.651	65.562	NaN	91.719	NaN	NaN	37.143	NaN	NaN	139.69	NaN	NaN	112.85	NaN	102.43	NaN	NaN	NaN	NaN	120.95	156.77	NaN	165.83	105.64	80.983	NaN	NaN	77.575	NaN	91.785	NaN	NaN	43.751	126.25	NaN
NaN	NaN	NaN	NaN	172.59	NaN	NaN	NaN	57.563	NaN	84.524	NaN	NaN	NaN	NaN	65.737	65.581	NaN	91.744	NaN	NaN	37.169	NaN	NaN	139.71	NaN	NaN	115.55	NaN	102.45	NaN	NaN	NaN	NaN	121.03	156.79	NaN	166.08	106.08	81.01	NaN	NaN	80.82	NaN	91.821	NaN	NaN	44.22	126.33	NaN
NaN	NaN	NaN	NaN	175.71	NaN	NaN	NaN	57.574	NaN	84.546	NaN	NaN	NaN	NaN	68.541	65.605	NaN	91.792	NaN	NaN	39.917	NaN	NaN	139.79	NaN	NaN	115.57	NaN	102.48	NaN	NaN	NaN	NaN	122.01	156.87	NaN	166.1	106.16	81.032	NaN	NaN	80.825	NaN	91.864	NaN	NaN	44.304	126.44	NaN
NaN	NaN	NaN	NaN	175.73	NaN	NaN	NaN	57.601	NaN	84.554	NaN	NaN	NaN	NaN	68.591	65.62	NaN	91.844	NaN	NaN	39.922	NaN	NaN	139.87	NaN	NaN	116.35	NaN	102.53	NaN	NaN	NaN	NaN	122.04	157.01	NaN	166.17	106.26	81.053	NaN	NaN	80.829	NaN	91.99	NaN	NaN	44.419	126.63	NaN
NaN	NaN	NaN	NaN	175.75	NaN	NaN	NaN	57.617	NaN	84.562	NaN	NaN	NaN	NaN	68.6	65.654	NaN	91.882	NaN	NaN	39.928	NaN	NaN	140.01	NaN	NaN	116.36	NaN	106.09	NaN	NaN	NaN	NaN	122.07	158.15	NaN	168.06	106.44	81.075	NaN	NaN	80.836	NaN	94.649	NaN	NaN	44.545	126.73	NaN
NaN	NaN	NaN	NaN	176.09	NaN	NaN	NaN	57.633	NaN	84.6	NaN	NaN	NaN	NaN	68.617	65.665	NaN	91.994	NaN	NaN	39.936	NaN	NaN	140.03	NaN	NaN	116.38	NaN	106.1	NaN	NaN	NaN	NaN	122.62	161.77	NaN	168.07	107.6	81.112	NaN	NaN	80.843	NaN	94.895	NaN	NaN	44.564	127.44	NaN
NaN	NaN	NaN	NaN	176.22	NaN	NaN	NaN	57.652	NaN	84.719	NaN	NaN	NaN	NaN	68.653	65.772	NaN	94.994	NaN	NaN	39.944	NaN	NaN	141.94	NaN	NaN	116.4	NaN	106.11	NaN	NaN	NaN	NaN	122.69	164.77	NaN	168.09	107.7	81.138	NaN	NaN	80.849	NaN	94.902	NaN	NaN	44.589	127.59	NaN
NaN	NaN	NaN	NaN	178.67	NaN	NaN	NaN	57.672	NaN	84.739	NaN	NaN	NaN	NaN	68.66	68.615	NaN	95.017	NaN	NaN	39.952	NaN	NaN	141.95	NaN	NaN	116.43	NaN	106.12	NaN	NaN	NaN	NaN	122.95	165.53	NaN	168.1	107.75	81.204	NaN	NaN	80.988	NaN	94.911	NaN	NaN	44.608	127.67	NaN
NaN	NaN	NaN	NaN	178.68	NaN	NaN	NaN	57.71	NaN	84.762	NaN	NaN	NaN	NaN	68.685	68.671	NaN	95.051	NaN	NaN	39.964	NaN	NaN	141.98	NaN	NaN	116.53	NaN	106.13	NaN	NaN	NaN	NaN	123.38	165.63	NaN	169.5	108.44	84.5	NaN	NaN	81.021	NaN	94.933	NaN	NaN	44.649	128.63	NaN
NaN	NaN	NaN	NaN	178.7	NaN	NaN	NaN	57.732	NaN	84.838	NaN	NaN	NaN	NaN	68.708	68.678	NaN	95.077	NaN	NaN	39.975	NaN	NaN	142	NaN	NaN	116.54	NaN	106.14	NaN	NaN	NaN	NaN	123.69	165.74	NaN	169.51	108.45	84.505	NaN	NaN	81.048	NaN	94.965	NaN	NaN	44.694	128.63	NaN
NaN	NaN	NaN	NaN	178.73	NaN	NaN	NaN	57.77	NaN	84.863	NaN	NaN	NaN	NaN	68.74	68.691	NaN	95.12	NaN	NaN	39.986	NaN	NaN	142.05	NaN	NaN	116.72	NaN	106.15	NaN	NaN	NaN	NaN	123.93	165.81	NaN	169.52	109.19	84.512	NaN	NaN	81.09	NaN	94.992	NaN	NaN	44.72	128.66	NaN
NaN	NaN	NaN	NaN	178.75	NaN	NaN	NaN	57.787	NaN	88.191	NaN	NaN	NaN	NaN	68.768	68.757	NaN	95.15	NaN	NaN	39.998	NaN	NaN	142.09	NaN	NaN	116.73	NaN	106.16	NaN	NaN	NaN	NaN	124.01	168.05	NaN	169.81	109.22	84.52	NaN	NaN	81.119	NaN	95.015	NaN	NaN	44.744	128.71	NaN
NaN	NaN	NaN	NaN	178.79	NaN	NaN	NaN	57.865	NaN	88.266	NaN	NaN	NaN	NaN	68.79	68.781	NaN	95.218	NaN	NaN	40.009	NaN	NaN	142.12	NaN	NaN	117.43	NaN	106.19	NaN	NaN	NaN	NaN	124.05	168.06	NaN	169.89	109.26	84.527	NaN	NaN	81.202	NaN	95.032	NaN	NaN	44.77	128.78	NaN
NaN	NaN	NaN	NaN	178.82	NaN	NaN	NaN	57.893	NaN	88.27	NaN	NaN	NaN	NaN	68.808	68.794	NaN	95.253	NaN	NaN	40.02	NaN	NaN	142.18	NaN	NaN	117.44	NaN	106.2	NaN	NaN	NaN	NaN	125.46	168.09	NaN	172.61	109.27	84.536	NaN	NaN	84.498	NaN	95.054	NaN	NaN	44.794	129.01	NaN
NaN	NaN	NaN	NaN	178.87	NaN	NaN	NaN	60.156	NaN	88.284	NaN	NaN	NaN	NaN	68.823	68.845	NaN	95.295	NaN	NaN	40.032	NaN	NaN	142.27	NaN	NaN	119.23	NaN	106.29	NaN	NaN	NaN	NaN	125.52	168.12	NaN	172.82	109.42	84.554	NaN	NaN	84.502	NaN	95.18	NaN	NaN	44.86	129.31	NaN
NaN	NaN	NaN	NaN	178.92	NaN	NaN	NaN	60.829	NaN	88.292	NaN	NaN	NaN	NaN	68.852	68.887	NaN	97.258	NaN	NaN	40.045	NaN	NaN	142.47	NaN	NaN	119.24	NaN	109.42	NaN	NaN	NaN	NaN	125.55	168.21	NaN	172.86	111.63	84.678	NaN	NaN	84.508	NaN	95.297	NaN	NaN	44.883	129.65	NaN
NaN	NaN	NaN	NaN	179.02	NaN	NaN	NaN	62.063	NaN	88.306	NaN	NaN	NaN	NaN	68.878	68.964	NaN	97.269	NaN	NaN	40.057	NaN	NaN	142.5	NaN	NaN	119.32	NaN	109.42	NaN	NaN	NaN	NaN	125.58	168.23	NaN	173.04	111.66	84.702	NaN	NaN	84.516	NaN	98.13	NaN	NaN	46.427	129.68	NaN
NaN	NaN	NaN	NaN	179.06	NaN	NaN	NaN	62.069	NaN	88.322	NaN	NaN	NaN	NaN	68.907	68.97	NaN	97.271	NaN	NaN	40.071	NaN	NaN	142.56	NaN	NaN	119.47	NaN	109.43	NaN	NaN	NaN	NaN	125.68	168.28	NaN	173.06	111.69	84.723	NaN	NaN	84.522	NaN	98.137	NaN	NaN	46.478	129.91	NaN
NaN	NaN	NaN	NaN	NaN	NaN	NaN	NaN	62.087	NaN	88.331	NaN	NaN	NaN	NaN	68.943	71.256	NaN	97.283	NaN	NaN	40.083	NaN	NaN	142.63	NaN	NaN	119.87	NaN	109.44	NaN	NaN	NaN	NaN	126.86	168.34	NaN	175.78	112.46	84.761	NaN	NaN	84.632	NaN	98.206	NaN	NaN	46.574	130.06	NaN
NaN	NaN	NaN	NaN	NaN	NaN	NaN	NaN	62.095	NaN	88.339	NaN	NaN	NaN	NaN	68.962	71.259	NaN	98.249	NaN	NaN	40.096	NaN	NaN	142.76	NaN	NaN	119.99	NaN	109.45	NaN	NaN	NaN	NaN	126.94	168.48	NaN	179.46	112.61	84.787	NaN	NaN	84.645	NaN	98.228	NaN	NaN	47.127	130.22	NaN
NaN	NaN	NaN	NaN	NaN	NaN	NaN	NaN	62.113	NaN	88.347	NaN	NaN	NaN	NaN	69.049	71.301	NaN	98.284	NaN	NaN	40.107	NaN	NaN	143.51	NaN	NaN	120.14	NaN	109.46	NaN	NaN	NaN	NaN	127.14	168.61	NaN	179.47	112.64	84.836	NaN	NaN	84.664	NaN	98.238	NaN	NaN	47.284	130.3	NaN
NaN	NaN	NaN	NaN	NaN	NaN	NaN	NaN	62.121	NaN	88.418	NaN	NaN	NaN	NaN	72.194	71.327	NaN	98.34	NaN	NaN	40.123	NaN	NaN	143.58	NaN	NaN	120.27	NaN	109.47	NaN	NaN	NaN	NaN	127.25	169.49	NaN	179.48	112.75	84.867	NaN	NaN	84.68	NaN	98.258	NaN	NaN	47.354	130.42	NaN
NaN	NaN	NaN	NaN	NaN	NaN	NaN	NaN	62.133	NaN	88.446	NaN	NaN	NaN	NaN	72.201	71.337	NaN	98.375	NaN	NaN	40.14	NaN	NaN	143.64	NaN	NaN	120.43	NaN	109.48	NaN	NaN	NaN	NaN	128.83	172.58	NaN	179.5	112.85	88.269	NaN	NaN	84.706	NaN	98.287	NaN	NaN	47.962	130.74	NaN
NaN	NaN	NaN	NaN	NaN	NaN	NaN	NaN	62.146	NaN	88.45	NaN	NaN	NaN	NaN	72.318	71.407	NaN	98.42	NaN	NaN	40.155	NaN	NaN	143.75	NaN	NaN	120.57	NaN	109.49	NaN	NaN	NaN	NaN	128.89	172.6	NaN	179.53	114.39	88.274	NaN	NaN	84.725	NaN	98.314	NaN	NaN	48.031	130.88	NaN
NaN	NaN	NaN	NaN	NaN	NaN	NaN	NaN	62.156	NaN	88.478	NaN	NaN	NaN	NaN	72.329	71.418	NaN	101.37	NaN	NaN	40.169	NaN	NaN	143.83	NaN	NaN	120.65	NaN	109.5	NaN	NaN	NaN	NaN	128.96	172.6	NaN	NaN	115.57	88.281	NaN	NaN	84.759	NaN	98.409	NaN	NaN	48.203	131.18	NaN
NaN	NaN	NaN	NaN	NaN	NaN	NaN	NaN	62.167	NaN	88.493	NaN	NaN	NaN	NaN	72.338	71.431	NaN	101.38	NaN	NaN	40.19	NaN	NaN	146.64	NaN	NaN	120.76	NaN	109.53	NaN	NaN	NaN	NaN	129.64	175.72	NaN	NaN	115.62	88.289	NaN	NaN	84.785	NaN	98.484	NaN	NaN	48.397	131.37	NaN
NaN	NaN	NaN	NaN	NaN	NaN	NaN	NaN	62.178	NaN	88.508	NaN	NaN	NaN	NaN	72.352	72.216	NaN	101.38	NaN	NaN	40.208	NaN	NaN	146.66	NaN	NaN	120.89	NaN	109.61	NaN	NaN	NaN	NaN	129.66	175.77	NaN	NaN	116.23	88.297	NaN	NaN	84.854	NaN	101.38	NaN	NaN	48.505	131.49	NaN
NaN	NaN	NaN	NaN	NaN	NaN	NaN	NaN	62.195	NaN	88.534	NaN	NaN	NaN	NaN	72.372	72.311	NaN	101.39	NaN	NaN	40.266	NaN	NaN	146.7	NaN	NaN	120.94	NaN	112.48	NaN	NaN	NaN	NaN	129.73	178.54	NaN	NaN	116.36	88.42	NaN	NaN	88.266	NaN	101.85	NaN	NaN	48.771	131.61	NaN
NaN	NaN	NaN	NaN	NaN	NaN	NaN	NaN	62.211	NaN	88.561	NaN	NaN	NaN	NaN	72.39	72.322	NaN	101.4	NaN	NaN	40.291	NaN	NaN	146.73	NaN	NaN	120.96	NaN	112.49	NaN	NaN	NaN	NaN	130.56	178.73	NaN	NaN	116.37	88.436	NaN	NaN	88.27	NaN	101.86	NaN	NaN	48.836	131.84	NaN
NaN	NaN	NaN	NaN	NaN	NaN	NaN	NaN	62.225	NaN	88.591	NaN	NaN	NaN	NaN	72.408	72.351	NaN	102.41	NaN	NaN	40.306	NaN	NaN	146.8	NaN	NaN	121.03	NaN	112.49	NaN	NaN	NaN	NaN	130.64	178.81	NaN	NaN	116.44	88.454	NaN	NaN	88.275	NaN	102.35	NaN	NaN	48.883	132.24	NaN
NaN	NaN	NaN	NaN	NaN	NaN	NaN	NaN	62.244	NaN	88.658	NaN	NaN	NaN	NaN	72.431	72.36	NaN	102.5	NaN	NaN	40.385	NaN	NaN	146.88	NaN	NaN	121.3	NaN	112.5	NaN	NaN	NaN	NaN	130.7	179	NaN	NaN	116.51	88.477	NaN	NaN	88.281	NaN	102.37	NaN	NaN	49.001	132.5	NaN
NaN	NaN	NaN	NaN	NaN	NaN	NaN	NaN	62.28	NaN	91.636	NaN	NaN	NaN	NaN	72.457	72.381	NaN	102.55	NaN	NaN	44.501	NaN	NaN	146.9	NaN	NaN	121.62	NaN	112.51	NaN	NaN	NaN	NaN	131.57	179.46	NaN	NaN	116.55	88.5	NaN	NaN	88.288	NaN	102.39	NaN	NaN	49.019	132.68	NaN
NaN	NaN	NaN	NaN	NaN	NaN	NaN	NaN	62.32	NaN	91.656	NaN	NaN	NaN	NaN	72.479	72.398	NaN	102.61	NaN	NaN	44.506	NaN	NaN	146.96	NaN	NaN	121.65	NaN	112.52	NaN	NaN	NaN	NaN	131.61	179.46	NaN	NaN	116.84	88.525	NaN	NaN	88.295	NaN	102.41	NaN	NaN	49.038	132.71	NaN
NaN	NaN	NaN	NaN	NaN	NaN	NaN	NaN	62.344	NaN	91.663	NaN	NaN	NaN	NaN	72.513	72.427	NaN	102.64	NaN	NaN	44.511	NaN	NaN	147.05	NaN	NaN	121.69	NaN	112.53	NaN	NaN	NaN	NaN	131.73	179.5	NaN	NaN	119.22	88.561	NaN	NaN	88.437	NaN	102.44	NaN	NaN	49.088	132.75	NaN
NaN	NaN	NaN	NaN	NaN	NaN	NaN	NaN	62.444	NaN	91.679	NaN	NaN	NaN	NaN	72.537	72.438	NaN	102.71	NaN	NaN	44.518	NaN	NaN	147.13	NaN	NaN	121.75	NaN	112.55	NaN	NaN	NaN	NaN	131.91	NaN	NaN	NaN	119.24	88.611	NaN	NaN	88.464	NaN	102.48	NaN	NaN	49.109	134.57	NaN
NaN	NaN	NaN	NaN	NaN	NaN	NaN	NaN	64.848	NaN	91.703	NaN	NaN	NaN	NaN	72.62	72.474	NaN	102.83	NaN	NaN	44.526	NaN	NaN	149.83	NaN	NaN	121.9	NaN	112.58	NaN	NaN	NaN	NaN	132.02	NaN	NaN	NaN	119.33	88.673	NaN	NaN	88.491	NaN	102.5	NaN	NaN	49.135	134.58	NaN
NaN	NaN	NaN	NaN	NaN	NaN	NaN	NaN	65.243	NaN	91.713	NaN	NaN	NaN	NaN	72.647	72.491	NaN	104.96	NaN	NaN	44.534	NaN	NaN	149.91	NaN	NaN	122.11	NaN	112.59	NaN	NaN	NaN	NaN	132.17	NaN	NaN	NaN	119.37	91.638	NaN	NaN	88.52	NaN	102.53	NaN	NaN	49.19	134.59	NaN
NaN	NaN	NaN	NaN	NaN	NaN	NaN	NaN	65.301	NaN	91.817	NaN	NaN	NaN	NaN	77.197	72.514	NaN	104.97	NaN	NaN	44.544	NaN	NaN	150.02	NaN	NaN	122.39	NaN	112.62	NaN	NaN	NaN	NaN	134.33	NaN	NaN	NaN	120	91.644	NaN	NaN	88.564	NaN	102.56	NaN	NaN	49.223	134.86	NaN
NaN	NaN	NaN	NaN	NaN	NaN	NaN	NaN	65.307	NaN	91.843	NaN	NaN	NaN	NaN	77.202	72.551	NaN	104.97	NaN	NaN	44.555	NaN	NaN	150.03	NaN	NaN	122.42	NaN	112.72	NaN	NaN	NaN	NaN	134.35	NaN	NaN	NaN	120.11	91.652	NaN	NaN	88.596	NaN	102.61	NaN	NaN	49.257	135.46	NaN
NaN	NaN	NaN	NaN	NaN	NaN	NaN	NaN	65.327	NaN	91.885	NaN	NaN	NaN	NaN	77.249	72.561	NaN	104.98	NaN	NaN	44.566	NaN	NaN	150.33	NaN	NaN	122.6	NaN	116.36	NaN	NaN	NaN	NaN	134.46	NaN	NaN	NaN	120.9	91.66	NaN	NaN	88.671	NaN	102.65	NaN	NaN	49.282	136.27	NaN
NaN	NaN	NaN	NaN	NaN	NaN	NaN	NaN	65.346	NaN	91.904	NaN	NaN	NaN	NaN	77.267	72.569	NaN	104.99	NaN	NaN	44.576	NaN	NaN	150.37	NaN	NaN	122.62	NaN	116.37	NaN	NaN	NaN	NaN	134.84	NaN	NaN	NaN	120.95	91.668	NaN	NaN	91.636	NaN	105.62	NaN	NaN	49.371	138.73	NaN
NaN	NaN	NaN	NaN	NaN	NaN	NaN	NaN	65.358	NaN	91.965	NaN	NaN	NaN	NaN	77.304	76.121	NaN	105	NaN	NaN	44.59	NaN	NaN	150.44	NaN	NaN	122.69	NaN	116.38	NaN	NaN	NaN	NaN	134.87	NaN	NaN	NaN	121.03	91.787	NaN	NaN	91.64	NaN	106.08	NaN	NaN	50.769	138.76	NaN
NaN	NaN	NaN	NaN	NaN	NaN	NaN	NaN	65.391	NaN	91.991	NaN	NaN	NaN	NaN	77.314	76.124	NaN	106.05	NaN	NaN	44.602	NaN	NaN	152.96	NaN	NaN	122.8	NaN	116.39	NaN	NaN	NaN	NaN	135.53	NaN	NaN	NaN	122.01	91.806	NaN	NaN	91.645	NaN	106.09	NaN	NaN	50.813	138.77	NaN
NaN	NaN	NaN	NaN	NaN	NaN	NaN	NaN	65.405	NaN	94.863	NaN	NaN	NaN	NaN	77.326	77.212	NaN	106.14	NaN	NaN	44.615	NaN	NaN	152.99	NaN	NaN	122.92	NaN	116.4	NaN	NaN	NaN	NaN	135.56	NaN	NaN	NaN	122.04	91.842	NaN	NaN	91.651	NaN	106.1	NaN	NaN	50.98	139.43	NaN
NaN	NaN	NaN	NaN	NaN	NaN	NaN	NaN	65.421	NaN	94.926	NaN	NaN	NaN	NaN	77.338	77.262	NaN	106.19	NaN	NaN	44.628	NaN	NaN	153.06	NaN	NaN	122.93	NaN	116.4	NaN	NaN	NaN	NaN	135.68	NaN	NaN	NaN	122.07	91.865	NaN	NaN	91.761	NaN	106.13	NaN	NaN	51.094	139.5	NaN
NaN	NaN	NaN	NaN	NaN	NaN	NaN	NaN	65.434	NaN	94.932	NaN	NaN	NaN	NaN	77.358	77.295	NaN	106.21	NaN	NaN	44.642	NaN	NaN	153.21	NaN	NaN	122.96	NaN	116.41	NaN	NaN	NaN	NaN	136.22	NaN	NaN	NaN	122.62	91.897	NaN	NaN	91.777	NaN	106.15	NaN	NaN	51.179	139.61	NaN
NaN	NaN	NaN	NaN	NaN	NaN	NaN	NaN	65.451	NaN	94.944	NaN	NaN	NaN	NaN	77.376	77.311	NaN	106.23	NaN	NaN	44.656	NaN	NaN	153.33	NaN	NaN	123.02	NaN	116.42	NaN	NaN	NaN	NaN	136.33	NaN	NaN	NaN	122.69	91.926	NaN	NaN	91.797	NaN	106.18	NaN	NaN	51.698	140.01	NaN
NaN	NaN	NaN	NaN	NaN	NaN	NaN	NaN	65.473	NaN	94.967	NaN	NaN	NaN	NaN	77.393	77.334	NaN	106.27	NaN	NaN	44.668	NaN	NaN	153.56	NaN	NaN	123.09	NaN	116.45	NaN	NaN	NaN	NaN	136.38	NaN	NaN	NaN	122.95	91.972	NaN	NaN	91.817	NaN	106.2	NaN	NaN	51.795	141.94	NaN
NaN	NaN	NaN	NaN	NaN	NaN	NaN	NaN	65.507	NaN	94.983	NaN	NaN	NaN	NaN	77.42	77.358	NaN	106.33	NaN	NaN	44.685	NaN	NaN	153.6	NaN	NaN	123.25	NaN	116.47	NaN	NaN	NaN	NaN	138.12	NaN	NaN	NaN	123.38	92.008	NaN	NaN	91.845	NaN	106.22	NaN	NaN	52.071	141.95	NaN
NaN	NaN	NaN	NaN	NaN	NaN	NaN	NaN	65.562	NaN	95.076	NaN	NaN	NaN	NaN	77.442	77.399	NaN	106.43	NaN	NaN	44.702	NaN	NaN	156.27	NaN	NaN	123.56	NaN	116.54	NaN	NaN	NaN	NaN	138.14	NaN	NaN	NaN	123.65	94.932	NaN	NaN	91.87	NaN	106.24	NaN	NaN	52.135	141.96	NaN
NaN	NaN	NaN	NaN	NaN	NaN	NaN	NaN	65.589	NaN	95.105	NaN	NaN	NaN	NaN	77.475	77.416	NaN	106.54	NaN	NaN	44.715	NaN	NaN	156.29	NaN	NaN	123.57	NaN	123.65	NaN	NaN	NaN	NaN	138.16	NaN	NaN	NaN	123.66	94.938	NaN	NaN	91.899	NaN	106.3	NaN	NaN	52.226	142	NaN
NaN	NaN	NaN	NaN	NaN	NaN	NaN	NaN	65.642	NaN	95.14	NaN	NaN	NaN	NaN	77.492	77.438	NaN	107.75	NaN	NaN	44.729	NaN	NaN	156.34	NaN	NaN	123.65	NaN	123.66	NaN	NaN	NaN	NaN	138.19	NaN	NaN	NaN	123.69	94.945	NaN	NaN	91.969	NaN	106.54	NaN	NaN	52.544	142.1	NaN
NaN	NaN	NaN	NaN	NaN	NaN	NaN	NaN	65.721	NaN	95.159	NaN	NaN	NaN	NaN	77.561	77.49	NaN	107.76	NaN	NaN	44.744	NaN	NaN	156.41	NaN	NaN	123.67	NaN	123.66	NaN	NaN	NaN	NaN	138.94	NaN	NaN	NaN	123.93	94.952	NaN	NaN	91.992	NaN	108.41	NaN	NaN	52.646	143.56	NaN
NaN	NaN	NaN	NaN	NaN	NaN	NaN	NaN	65.762	NaN	95.184	NaN	NaN	NaN	NaN	77.575	77.514	NaN	107.76	NaN	NaN	44.768	NaN	NaN	156.54	NaN	NaN	123.72	NaN	123.67	NaN	NaN	NaN	NaN	139.01	NaN	NaN	NaN	124.01	94.96	NaN	NaN	94.928	NaN	108.43	NaN	NaN	52.658	143.63	NaN
NaN	NaN	NaN	NaN	NaN	NaN	NaN	NaN	67.876	NaN	95.206	NaN	NaN	NaN	NaN	80.799	77.576	NaN	107.82	NaN	NaN	44.787	NaN	NaN	156.66	NaN	NaN	123.75	NaN	123.68	NaN	NaN	NaN	NaN	140	NaN	NaN	NaN	124.05	94.968	NaN	NaN	94.933	NaN	108.44	NaN	NaN	52.675	143.91	NaN
NaN	NaN	NaN	NaN	NaN	NaN	NaN	NaN	68.28	NaN	95.239	NaN	NaN	NaN	NaN	80.814	77.588	NaN	109.46	NaN	NaN	44.8	NaN	NaN	156.72	NaN	NaN	123.77	NaN	123.74	NaN	NaN	NaN	NaN	140.02	NaN	NaN	NaN	125.46	95.062	NaN	NaN	94.938	NaN	109.4	NaN	NaN	52.695	146.68	NaN
NaN	NaN	NaN	NaN	NaN	NaN	NaN	NaN	68.599	NaN	95.282	NaN	NaN	NaN	NaN	80.837	77.616	NaN	109.49	NaN	NaN	44.848	NaN	NaN	156.84	NaN	NaN	123.83	NaN	123.77	NaN	NaN	NaN	NaN	141.08	NaN	NaN	NaN	125.52	95.077	NaN	NaN	94.945	NaN	109.41	NaN	NaN	52.713	146.7	NaN
NaN	NaN	NaN	NaN	NaN	NaN	NaN	NaN	68.606	NaN	95.314	NaN	NaN	NaN	NaN	80.883	80.881	NaN	109.51	NaN	NaN	44.87	NaN	NaN	156.96	NaN	NaN	123.93	NaN	123.83	NaN	NaN	NaN	NaN	141.11	NaN	NaN	NaN	125.55	95.097	NaN	NaN	94.951	NaN	109.44	NaN	NaN	52.748	147.12	NaN
NaN	NaN	NaN	NaN	NaN	NaN	NaN	NaN	68.624	NaN	97.821	NaN	NaN	NaN	NaN	80.922	80.902	NaN	109.54	NaN	NaN	44.885	NaN	NaN	158.19	NaN	NaN	124.03	NaN	127.03	NaN	NaN	NaN	NaN	141.14	NaN	NaN	NaN	125.58	95.118	NaN	NaN	94.959	NaN	109.49	NaN	NaN	52.772	149.83	NaN
NaN	NaN	NaN	NaN	NaN	NaN	NaN	NaN	68.648	NaN	98.133	NaN	NaN	NaN	NaN	80.948	80.917	NaN	109.58	NaN	NaN	48.924	NaN	NaN	158.21	NaN	NaN	124.28	NaN	127.04	NaN	NaN	NaN	NaN	141.24	NaN	NaN	NaN	125.68	95.132	NaN	NaN	94.965	NaN	109.51	NaN	NaN	52.796	149.9	NaN
NaN	NaN	NaN	NaN	NaN	NaN	NaN	NaN	68.657	NaN	98.139	NaN	NaN	NaN	NaN	80.961	80.924	NaN	109.6	NaN	NaN	48.929	NaN	NaN	158.27	NaN	NaN	124.57	NaN	127.04	NaN	NaN	NaN	NaN	141.28	NaN	NaN	NaN	126.86	95.158	NaN	NaN	94.979	NaN	109.54	NaN	NaN	52.825	150.02	NaN
NaN	NaN	NaN	NaN	NaN	NaN	NaN	NaN	68.669	NaN	98.16	NaN	NaN	NaN	NaN	80.979	80.953	NaN	109.65	NaN	NaN	48.934	NaN	NaN	161.79	NaN	NaN	124.95	NaN	127.05	NaN	NaN	NaN	NaN	142.05	NaN	NaN	NaN	126.94	95.177	NaN	NaN	95.073	NaN	109.56	NaN	NaN	52.848	150.33	NaN
NaN	NaN	NaN	NaN	NaN	NaN	NaN	NaN	68.679	NaN	98.168	NaN	NaN	NaN	NaN	80.996	80.966	NaN	109.72	NaN	NaN	48.942	NaN	NaN	161.82	NaN	NaN	125.08	NaN	127.06	NaN	NaN	NaN	NaN	142.22	NaN	NaN	NaN	127.03	95.205	NaN	NaN	95.093	NaN	109.58	NaN	NaN	52.889	150.45	NaN
NaN	NaN	NaN	NaN	NaN	NaN	NaN	NaN	68.692	NaN	98.184	NaN	NaN	NaN	NaN	81.015	80.985	NaN	109.81	NaN	NaN	48.95	NaN	NaN	161.9	NaN	NaN	125.3	NaN	127.07	NaN	NaN	NaN	NaN	142.91	NaN	NaN	NaN	127.14	95.228	NaN	NaN	95.111	NaN	109.61	NaN	NaN	52.916	150.56	NaN
NaN	NaN	NaN	NaN	NaN	NaN	NaN	NaN	68.702	NaN	98.192	NaN	NaN	NaN	NaN	81.035	80.997	NaN	112.56	NaN	NaN	48.959	NaN	NaN	161.91	NaN	NaN	125.55	NaN	127.08	NaN	NaN	NaN	NaN	142.95	NaN	NaN	NaN	127.25	95.284	NaN	NaN	95.135	NaN	109.65	NaN	NaN	52.983	153.06	NaN
NaN	NaN	NaN	NaN	NaN	NaN	NaN	NaN	68.717	NaN	98.248	NaN	NaN	NaN	NaN	81.06	81.019	NaN	112.58	NaN	NaN	48.968	NaN	NaN	162.01	NaN	NaN	125.58	NaN	127.09	NaN	NaN	NaN	NaN	142.97	NaN	NaN	NaN	128.83	98.137	NaN	NaN	95.161	NaN	109.7	NaN	NaN	53.025	153.14	NaN
NaN	NaN	NaN	NaN	NaN	NaN	NaN	NaN	68.734	NaN	98.284	NaN	NaN	NaN	NaN	81.091	81.034	NaN	112.61	NaN	NaN	48.983	NaN	NaN	165.83	NaN	NaN	125.74	NaN	127.11	NaN	NaN	NaN	NaN	143.52	NaN	NaN	NaN	128.89	98.143	NaN	NaN	95.195	NaN	109.81	NaN	NaN	53.051	153.31	NaN
NaN	NaN	NaN	NaN	NaN	NaN	NaN	NaN	68.749	NaN	98.299	NaN	NaN	NaN	NaN	81.113	81.049	NaN	112.65	NaN	NaN	48.994	NaN	NaN	165.84	NaN	NaN	125.8	NaN	127.12	NaN	NaN	NaN	NaN	143.61	NaN	NaN	NaN	128.96	98.151	NaN	NaN	95.226	NaN	109.9	NaN	NaN	54.545	153.55	NaN
NaN	NaN	NaN	NaN	NaN	NaN	NaN	NaN	68.766	NaN	98.331	NaN	NaN	NaN	NaN	81.163	81.109	NaN	112.69	NaN	NaN	49.006	NaN	NaN	168.04	NaN	NaN	125.91	NaN	127.14	NaN	NaN	NaN	NaN	143.71	NaN	NaN	NaN	129.64	98.158	NaN	NaN	95.291	NaN	112.43	NaN	NaN	54.583	156.27	NaN
NaN	NaN	NaN	NaN	NaN	NaN	NaN	NaN	68.797	NaN	98.351	NaN	NaN	NaN	NaN	81.2	81.13	NaN	112.71	NaN	NaN	49.018	NaN	NaN	168.06	NaN	NaN	126.14	NaN	127.16	NaN	NaN	NaN	NaN	145.46	NaN	NaN	NaN	129.66	98.167	NaN	NaN	98.134	NaN	112.45	NaN	NaN	54.67	156.28	NaN
NaN	NaN	NaN	NaN	NaN	NaN	NaN	NaN	68.818	NaN	98.371	NaN	NaN	NaN	NaN	84.486	81.157	NaN	112.83	NaN	NaN	49.029	NaN	NaN	168.18	NaN	NaN	126.15	NaN	127.25	NaN	NaN	NaN	NaN	145.49	NaN	NaN	NaN	129.73	98.203	NaN	NaN	98.138	NaN	112.51	NaN	NaN	54.891	156.29	NaN
NaN	NaN	NaN	NaN	NaN	NaN	NaN	NaN	68.88	NaN	98.393	NaN	NaN	NaN	NaN	84.492	81.21	NaN	112.84	NaN	NaN	49.041	NaN	NaN	168.19	NaN	NaN	126.45	NaN	131.86	NaN	NaN	NaN	NaN	145.52	NaN	NaN	NaN	130.56	98.216	NaN	NaN	98.144	NaN	112.52	NaN	NaN	55.469	156.3	NaN
NaN	NaN	NaN	NaN	NaN	NaN	NaN	NaN	68.898	NaN	98.424	NaN	NaN	NaN	NaN	84.516	81.219	NaN	115.56	NaN	NaN	49.054	NaN	NaN	168.31	NaN	NaN	126.47	NaN	131.88	NaN	NaN	NaN	NaN	146.28	NaN	NaN	NaN	130.64	98.298	NaN	NaN	98.15	NaN	112.58	NaN	NaN	55.579	156.32	NaN
NaN	NaN	NaN	NaN	NaN	NaN	NaN	NaN	68.928	NaN	98.459	NaN	NaN	NaN	NaN	84.591	82.432	NaN	115.57	NaN	NaN	49.07	NaN	NaN	168.45	NaN	NaN	126.64	NaN	131.89	NaN	NaN	NaN	NaN	146.43	NaN	NaN	NaN	130.7	98.334	NaN	NaN	98.156	NaN	112.62	NaN	NaN	55.719	156.36	NaN
NaN	NaN	NaN	NaN	NaN	NaN	NaN	NaN	68.955	NaN	98.482	NaN	NaN	NaN	NaN	84.601	82.435	NaN	115.58	NaN	NaN	49.086	NaN	NaN	168.57	NaN	NaN	126.74	NaN	131.9	NaN	NaN	NaN	NaN	146.87	NaN	NaN	NaN	131.57	98.353	NaN	NaN	98.272	NaN	112.67	NaN	NaN	55.79	156.42	NaN
NaN	NaN	NaN	NaN	NaN	NaN	NaN	NaN	71.07	NaN	98.552	NaN	NaN	NaN	NaN	84.622	82.443	NaN	116.42	NaN	NaN	49.102	NaN	NaN	168.61	NaN	NaN	126.83	NaN	131.91	NaN	NaN	NaN	NaN	146.9	NaN	NaN	NaN	131.61	98.391	NaN	NaN	98.293	NaN	112.7	NaN	NaN	56.128	156.54	NaN
NaN	NaN	NaN	NaN	NaN	NaN	NaN	NaN	71.999	NaN	101.62	NaN	NaN	NaN	NaN	84.635	82.448	NaN	116.46	NaN	NaN	49.116	NaN	NaN	169.52	NaN	NaN	127.02	NaN	131.91	NaN	NaN	NaN	NaN	148.76	NaN	NaN	NaN	131.73	98.414	NaN	NaN	98.31	NaN	112.74	NaN	NaN	56.219	156.73	NaN
NaN	NaN	NaN	NaN	NaN	NaN	NaN	NaN	72.203	NaN	102.37	NaN	NaN	NaN	NaN	84.649	84.507	NaN	116.49	NaN	NaN	49.128	NaN	NaN	169.53	NaN	NaN	127.07	NaN	131.92	NaN	NaN	NaN	NaN	148.86	NaN	NaN	NaN	131.87	98.464	NaN	NaN	98.328	NaN	112.76	NaN	NaN	56.501	156.81	NaN
NaN	NaN	NaN	NaN	NaN	NaN	NaN	NaN	72.209	NaN	102.38	NaN	NaN	NaN	NaN	84.662	84.552	NaN	116.52	NaN	NaN	49.142	NaN	NaN	169.63	NaN	NaN	127.11	NaN	131.93	NaN	NaN	NaN	NaN	149.85	NaN	NaN	NaN	131.91	98.494	NaN	NaN	98.357	NaN	112.82	NaN	NaN	56.542	156.93	NaN
NaN	NaN	NaN	NaN	NaN	NaN	NaN	NaN	72.228	NaN	102.39	NaN	NaN	NaN	NaN	84.677	84.564	NaN	116.54	NaN	NaN	49.158	NaN	NaN	169.81	NaN	NaN	127.16	NaN	131.95	NaN	NaN	NaN	NaN	149.88	NaN	NaN	NaN	132.02	102.35	NaN	NaN	98.393	NaN	116.22	NaN	NaN	56.711	156.98	NaN
NaN	NaN	NaN	NaN	NaN	NaN	NaN	NaN	72.245	NaN	102.4	NaN	NaN	NaN	NaN	84.695	84.581	NaN	116.56	NaN	NaN	49.182	NaN	NaN	172.63	NaN	NaN	127.2	NaN	131.97	NaN	NaN	NaN	NaN	149.99	NaN	NaN	NaN	132.17	102.36	NaN	NaN	98.412	NaN	116.23	NaN	NaN	56.8	157.09	NaN
NaN	NaN	NaN	NaN	NaN	NaN	NaN	NaN	72.255	NaN	102.43	NaN	NaN	NaN	NaN	84.716	84.59	NaN	116.65	NaN	NaN	49.197	NaN	NaN	172.64	NaN	NaN	127.24	NaN	132	NaN	NaN	NaN	NaN	150.06	NaN	NaN	NaN	134.33	102.36	NaN	NaN	98.447	NaN	116.34	NaN	NaN	56.892	158.26	NaN
NaN	NaN	NaN	NaN	NaN	NaN	NaN	NaN	72.265	NaN	102.53	NaN	NaN	NaN	NaN	84.742	84.615	NaN	116.72	NaN	NaN	49.223	NaN	NaN	172.72	NaN	NaN	127.32	NaN	132.05	NaN	NaN	NaN	NaN	150.12	NaN	NaN	NaN	134.35	102.37	NaN	NaN	98.484	NaN	116.37	NaN	NaN	57.018	158.34	NaN
NaN	NaN	NaN	NaN	NaN	NaN	NaN	NaN	72.276	NaN	102.54	NaN	NaN	NaN	NaN	84.763	84.623	NaN	117.42	NaN	NaN	49.258	NaN	NaN	173.06	NaN	NaN	127.35	NaN	132.1	NaN	NaN	NaN	NaN	150.2	NaN	NaN	NaN	134.46	102.38	NaN	NaN	102.35	NaN	116.4	NaN	NaN	57.154	158.36	NaN
NaN	NaN	NaN	NaN	NaN	NaN	NaN	NaN	72.287	NaN	102.55	NaN	NaN	NaN	NaN	84.776	84.643	NaN	117.43	NaN	NaN	49.275	NaN	NaN	173.07	NaN	NaN	127.46	NaN	136.21	NaN	NaN	NaN	NaN	151.73	NaN	NaN	NaN	134.84	102.39	NaN	NaN	102.35	NaN	116.42	NaN	NaN	57.257	158.4	NaN
NaN	NaN	NaN	NaN	NaN	NaN	NaN	NaN	72.299	NaN	102.63	NaN	NaN	NaN	NaN	84.779	84.657	NaN	117.43	NaN	NaN	49.287	NaN	NaN	175.79	NaN	NaN	127.47	NaN	136.22	NaN	NaN	NaN	NaN	153.02	NaN	NaN	NaN	134.87	102.39	NaN	NaN	102.36	NaN	116.45	NaN	NaN	57.457	158.46	NaN
NaN	NaN	NaN	NaN	NaN	NaN	NaN	NaN	72.323	NaN	102.66	NaN	NaN	NaN	NaN	84.829	84.67	NaN	117.45	NaN	NaN	52.588	NaN	NaN	175.81	NaN	NaN	128.64	NaN	136.22	NaN	NaN	NaN	NaN	153.1	NaN	NaN	NaN	135.53	102.51	NaN	NaN	102.36	NaN	116.48	NaN	NaN	57.534	158.68	NaN
NaN	NaN	NaN	NaN	NaN	NaN	NaN	NaN	72.335	NaN	102.69	NaN	NaN	NaN	NaN	84.853	84.702	NaN	119.21	NaN	NaN	52.593	NaN	NaN	179.45	NaN	NaN	128.68	NaN	136.23	NaN	NaN	NaN	NaN	153.15	NaN	NaN	NaN	135.56	102.55	NaN	NaN	102.37	NaN	116.58	NaN	NaN	57.574	161.78	NaN
NaN	NaN	NaN	NaN	NaN	NaN	NaN	NaN	72.351	NaN	102.82	NaN	NaN	NaN	NaN	84.862	84.725	NaN	119.22	NaN	NaN	52.598	NaN	NaN	NaN	NaN	NaN	128.74	NaN	136.24	NaN	NaN	NaN	NaN	153.24	NaN	NaN	NaN	135.68	102.56	NaN	NaN	102.38	NaN	116.63	NaN	NaN	57.591	161.86	NaN
NaN	NaN	NaN	NaN	NaN	NaN	NaN	NaN	72.365	NaN	106.07	NaN	NaN	NaN	NaN	88.256	84.734	NaN	119.22	NaN	NaN	52.605	NaN	NaN	NaN	NaN	NaN	128.81	NaN	136.25	NaN	NaN	NaN	NaN	154.9	NaN	NaN	NaN	136.22	102.6	NaN	NaN	102.38	NaN	116.71	NaN	NaN	57.685	161.89	NaN
NaN	NaN	NaN	NaN	NaN	NaN	NaN	NaN	72.397	NaN	106.09	NaN	NaN	NaN	NaN	88.284	84.794	NaN	119.24	NaN	NaN	52.612	NaN	NaN	NaN	NaN	NaN	128.87	NaN	136.26	NaN	NaN	NaN	NaN	154.93	NaN	NaN	NaN	136.33	102.62	NaN	NaN	102.51	NaN	120.88	NaN	NaN	57.71	161.9	NaN
NaN	NaN	NaN	NaN	NaN	NaN	NaN	NaN	72.411	NaN	106.1	NaN	NaN	NaN	NaN	88.369	84.859	NaN	119.32	NaN	NaN	52.621	NaN	NaN	NaN	NaN	NaN	129.14	NaN	136.27	NaN	NaN	NaN	NaN	154.96	NaN	NaN	NaN	136.38	102.67	NaN	NaN	102.53	NaN	122.61	NaN	NaN	57.728	161.99	NaN
NaN	NaN	NaN	NaN	NaN	NaN	NaN	NaN	72.434	NaN	106.1	NaN	NaN	NaN	NaN	88.382	84.871	NaN	119.45	NaN	NaN	52.632	NaN	NaN	NaN	NaN	NaN	129.32	NaN	136.29	NaN	NaN	NaN	NaN	154.99	NaN	NaN	NaN	138.12	102.7	NaN	NaN	102.55	NaN	122.68	NaN	NaN	57.766	162.07	NaN
NaN	NaN	NaN	NaN	NaN	NaN	NaN	NaN	72.475	NaN	106.11	NaN	NaN	NaN	NaN	88.395	84.93	NaN	119.46	NaN	NaN	52.643	NaN	NaN	NaN	NaN	NaN	129.36	NaN	136.31	NaN	NaN	NaN	NaN	155.89	NaN	NaN	NaN	138.14	102.78	NaN	NaN	102.59	NaN	122.92	NaN	NaN	57.785	162.15	NaN
NaN	NaN	NaN	NaN	NaN	NaN	NaN	NaN	72.507	NaN	106.13	NaN	NaN	NaN	NaN	88.41	88.273	NaN	119.48	NaN	NaN	52.654	NaN	NaN	NaN	NaN	NaN	129.66	NaN	136.36	NaN	NaN	NaN	NaN	156.13	NaN	NaN	NaN	138.16	106.07	NaN	NaN	102.61	NaN	123.37	NaN	NaN	57.853	165.82	NaN
NaN	NaN	NaN	NaN	NaN	NaN	NaN	NaN	72.539	NaN	106.14	NaN	NaN	NaN	NaN	88.424	88.318	NaN	119.87	NaN	NaN	52.666	NaN	NaN	NaN	NaN	NaN	129.7	NaN	136.38	NaN	NaN	NaN	NaN	156.18	NaN	NaN	NaN	138.19	106.08	NaN	NaN	102.65	NaN	123.64	NaN	NaN	57.879	165.85	NaN
NaN	NaN	NaN	NaN	NaN	NaN	NaN	NaN	72.555	NaN	106.15	NaN	NaN	NaN	NaN	88.441	88.327	NaN	120.15	NaN	NaN	52.68	NaN	NaN	NaN	NaN	NaN	129.99	NaN	138.72	NaN	NaN	NaN	NaN	156.24	NaN	NaN	NaN	138.8	106.08	NaN	NaN	102.69	NaN	123.65	NaN	NaN	59.369	165.9	NaN
NaN	NaN	NaN	NaN	NaN	NaN	NaN	NaN	72.648	NaN	106.22	NaN	NaN	NaN	NaN	88.462	88.334	NaN	120.94	NaN	NaN	52.691	NaN	NaN	NaN	NaN	NaN	130.1	NaN	138.83	NaN	NaN	NaN	NaN	157.9	NaN	NaN	NaN	138.82	106.09	NaN	NaN	105.99	NaN	123.67	NaN	NaN	59.415	165.92	NaN
NaN	NaN	NaN	NaN	NaN	NaN	NaN	NaN	74.688	NaN	106.27	NaN	NaN	NaN	NaN	88.486	88.386	NaN	120.95	NaN	NaN	52.708	NaN	NaN	NaN	NaN	NaN	130.11	NaN	138.84	NaN	NaN	NaN	NaN	157.97	NaN	NaN	NaN	138.94	106.1	NaN	NaN	106.04	NaN	123.68	NaN	NaN	59.554	166.01	NaN
NaN	NaN	NaN	NaN	NaN	NaN	NaN	NaN	74.916	NaN	106.28	NaN	NaN	NaN	NaN	88.503	88.408	NaN	122.6	NaN	NaN	52.716	NaN	NaN	NaN	NaN	NaN	130.12	NaN	138.85	NaN	NaN	NaN	NaN	158.09	NaN	NaN	NaN	139.01	106.11	NaN	NaN	106.07	NaN	123.71	NaN	NaN	59.624	166.07	NaN
NaN	NaN	NaN	NaN	NaN	NaN	NaN	NaN	75.274	NaN	106.3	NaN	NaN	NaN	NaN	88.531	88.422	NaN	122.65	NaN	NaN	52.731	NaN	NaN	NaN	NaN	NaN	130.32	NaN	138.86	NaN	NaN	NaN	NaN	158.2	NaN	NaN	NaN	140	106.12	NaN	NaN	106.07	NaN	123.73	NaN	NaN	60.168	166.15	NaN
NaN	NaN	NaN	NaN	NaN	NaN	NaN	NaN	77.203	NaN	106.33	NaN	NaN	NaN	NaN	88.547	88.439	NaN	122.71	NaN	NaN	52.749	NaN	NaN	NaN	NaN	NaN	130.45	NaN	138.86	NaN	NaN	NaN	NaN	158.24	NaN	NaN	NaN	140.02	106.19	NaN	NaN	106.08	NaN	123.76	NaN	NaN	60.215	168.05	NaN
NaN	NaN	NaN	NaN	NaN	NaN	NaN	NaN	77.208	NaN	106.35	NaN	NaN	NaN	NaN	88.565	88.522	NaN	123.09	NaN	NaN	52.764	NaN	NaN	NaN	NaN	NaN	130.58	NaN	138.88	NaN	NaN	NaN	NaN	158.27	NaN	NaN	NaN	141.08	106.21	NaN	NaN	106.08	NaN	123.79	NaN	NaN	60.276	168.05	NaN
NaN	NaN	NaN	NaN	NaN	NaN	NaN	NaN	77.234	NaN	106.38	NaN	NaN	NaN	NaN	88.597	88.534	NaN	123.68	NaN	NaN	52.777	NaN	NaN	NaN	NaN	NaN	130.77	NaN	138.89	NaN	NaN	NaN	NaN	158.38	NaN	NaN	NaN	141.11	106.22	NaN	NaN	106.09	NaN	123.86	NaN	NaN	60.37	168.09	NaN
NaN	NaN	NaN	NaN	NaN	NaN	NaN	NaN	77.241	NaN	106.41	NaN	NaN	NaN	NaN	88.649	88.561	NaN	123.72	NaN	NaN	52.791	NaN	NaN	NaN	NaN	NaN	130.78	NaN	138.91	NaN	NaN	NaN	NaN	158.5	NaN	NaN	NaN	141.14	106.26	NaN	NaN	106.1	NaN	123.92	NaN	NaN	60.599	168.16	NaN
NaN	NaN	NaN	NaN	NaN	NaN	NaN	NaN	77.25	NaN	106.48	NaN	NaN	NaN	NaN	88.672	88.685	NaN	123.74	NaN	NaN	52.806	NaN	NaN	NaN	NaN	NaN	130.93	NaN	138.93	NaN	NaN	NaN	NaN	158.65	NaN	NaN	NaN	141.24	106.28	NaN	NaN	106.11	NaN	124	NaN	NaN	60.71	168.17	NaN
NaN	NaN	NaN	NaN	NaN	NaN	NaN	NaN	77.26	NaN	109.39	NaN	NaN	NaN	NaN	91.629	88.691	NaN	123.76	NaN	NaN	52.824	NaN	NaN	NaN	NaN	NaN	131.24	NaN	138.95	NaN	NaN	NaN	NaN	159.93	NaN	NaN	NaN	141.28	106.31	NaN	NaN	106.22	NaN	127.01	NaN	NaN	60.859	168.19	NaN
NaN	NaN	NaN	NaN	NaN	NaN	NaN	NaN	77.27	NaN	109.39	NaN	NaN	NaN	NaN	91.634	90.897	NaN	123.78	NaN	NaN	52.842	NaN	NaN	NaN	NaN	NaN	131.54	NaN	139.04	NaN	NaN	NaN	NaN	159.95	NaN	NaN	NaN	142.05	106.34	NaN	NaN	106.24	NaN	127.02	NaN	NaN	61.59	168.31	NaN
NaN	NaN	NaN	NaN	NaN	NaN	NaN	NaN	77.291	NaN	109.41	NaN	NaN	NaN	NaN	91.645	90.9	NaN	123.8	NaN	NaN	52.856	NaN	NaN	NaN	NaN	NaN	131.63	NaN	143.49	NaN	NaN	NaN	NaN	159.98	NaN	NaN	NaN	142.22	106.37	NaN	NaN	106.26	NaN	127.03	NaN	NaN	61.656	168.46	NaN
NaN	NaN	NaN	NaN	NaN	NaN	NaN	NaN	77.305	NaN	109.42	NaN	NaN	NaN	NaN	91.653	91.643	NaN	123.84	NaN	NaN	52.886	NaN	NaN	NaN	NaN	NaN	131.88	NaN	143.5	NaN	NaN	NaN	NaN	161.21	NaN	NaN	NaN	142.91	106.41	NaN	NaN	106.29	NaN	127.05	NaN	NaN	61.779	168.57	NaN
NaN	NaN	NaN	NaN	NaN	NaN	NaN	NaN	77.33	NaN	109.44	NaN	NaN	NaN	NaN	91.706	91.701	NaN	123.86	NaN	NaN	52.911	NaN	NaN	NaN	NaN	NaN	131.89	NaN	143.51	NaN	NaN	NaN	NaN	161.24	NaN	NaN	NaN	142.95	109.39	NaN	NaN	106.32	NaN	127.07	NaN	NaN	61.911	168.61	NaN
NaN	NaN	NaN	NaN	NaN	NaN	NaN	NaN	77.342	NaN	109.46	NaN	NaN	NaN	NaN	91.714	91.715	NaN	123.93	NaN	NaN	52.926	NaN	NaN	NaN	NaN	NaN	131.92	NaN	143.52	NaN	NaN	NaN	NaN	161.27	NaN	NaN	NaN	142.97	109.4	NaN	NaN	106.35	NaN	127.09	NaN	NaN	62.13	169.56	NaN
NaN	NaN	NaN	NaN	NaN	NaN	NaN	NaN	77.404	NaN	109.46	NaN	NaN	NaN	NaN	91.733	91.73	NaN	124	NaN	NaN	52.972	NaN	NaN	NaN	NaN	NaN	131.95	NaN	143.53	NaN	NaN	NaN	NaN	161.83	NaN	NaN	NaN	143.49	109.4	NaN	NaN	106.41	NaN	127.12	NaN	NaN	62.148	169.6	NaN
NaN	NaN	NaN	NaN	NaN	NaN	NaN	NaN	77.421	NaN	109.59	NaN	NaN	NaN	NaN	91.766	91.745	NaN	124.02	NaN	NaN	53.018	NaN	NaN	NaN	NaN	NaN	131.97	NaN	143.54	NaN	NaN	NaN	NaN	162.02	NaN	NaN	NaN	143.52	109.41	NaN	NaN	106.42	NaN	127.16	NaN	NaN	62.166	169.62	NaN
NaN	NaN	NaN	NaN	NaN	NaN	NaN	NaN	77.439	NaN	109.68	NaN	NaN	NaN	NaN	91.783	91.768	NaN	124.03	NaN	NaN	53.034	NaN	NaN	NaN	NaN	NaN	132.04	NaN	143.55	NaN	NaN	NaN	NaN	162.16	NaN	NaN	NaN	143.61	109.41	NaN	NaN	109.39	NaN	127.21	NaN	NaN	62.187	169.72	NaN
NaN	NaN	NaN	NaN	NaN	NaN	NaN	NaN	77.473	NaN	109.71	NaN	NaN	NaN	NaN	91.802	91.791	NaN	126.05	NaN	NaN	57.434	NaN	NaN	NaN	NaN	NaN	132.07	NaN	143.57	NaN	NaN	NaN	NaN	163.94	NaN	NaN	NaN	143.71	109.42	NaN	NaN	109.39	NaN	127.34	NaN	NaN	62.21	169.79	NaN
NaN	NaN	NaN	NaN	NaN	NaN	NaN	NaN	77.493	NaN	109.77	NaN	NaN	NaN	NaN	91.817	91.844	NaN	126.34	NaN	NaN	57.463	NaN	NaN	NaN	NaN	NaN	132.16	NaN	143.6	NaN	NaN	NaN	NaN	164.03	NaN	NaN	NaN	145.46	109.43	NaN	NaN	109.4	NaN	130.09	NaN	NaN	62.237	169.82	NaN
NaN	NaN	NaN	NaN	NaN	NaN	NaN	NaN	77.532	NaN	109.8	NaN	NaN	NaN	NaN	91.839	91.869	NaN	126.83	NaN	NaN	57.473	NaN	NaN	NaN	NaN	NaN	132.25	NaN	143.64	NaN	NaN	NaN	NaN	164.1	NaN	NaN	NaN	145.49	109.44	NaN	NaN	109.4	NaN	130.76	NaN	NaN	62.254	169.9	NaN
NaN	NaN	NaN	NaN	NaN	NaN	NaN	NaN	77.567	NaN	112.45	NaN	NaN	NaN	NaN	91.865	91.882	NaN	127.06	NaN	NaN	57.483	NaN	NaN	NaN	NaN	NaN	134.6	NaN	143.66	NaN	NaN	NaN	NaN	164.24	NaN	NaN	NaN	145.52	109.52	NaN	NaN	109.41	NaN	131.86	NaN	NaN	62.285	172.68	NaN
NaN	NaN	NaN	NaN	NaN	NaN	NaN	NaN	77.586	NaN	112.46	NaN	NaN	NaN	NaN	91.885	91.999	NaN	127.11	NaN	NaN	57.491	NaN	NaN	NaN	NaN	NaN	134.66	NaN	146.64	NaN	NaN	NaN	NaN	164.88	NaN	NaN	NaN	146.28	109.55	NaN	NaN	109.42	NaN	131.9	NaN	NaN	62.309	172.7	NaN
NaN	NaN	NaN	NaN	NaN	NaN	NaN	NaN	79.403	NaN	112.47	NaN	NaN	NaN	NaN	91.904	94.936	NaN	127.15	NaN	NaN	57.499	NaN	NaN	NaN	NaN	NaN	134.81	NaN	146.65	NaN	NaN	NaN	NaN	164.91	NaN	NaN	NaN	146.43	109.59	NaN	NaN	109.44	NaN	131.91	NaN	NaN	62.358	172.74	NaN
NaN	NaN	NaN	NaN	NaN	NaN	NaN	NaN	79.74	NaN	112.48	NaN	NaN	NaN	NaN	91.93	94.985	NaN	127.16	NaN	NaN	57.507	NaN	NaN	NaN	NaN	NaN	134.82	NaN	146.66	NaN	NaN	NaN	NaN	164.94	NaN	NaN	NaN	146.66	109.64	NaN	NaN	109.52	NaN	131.93	NaN	NaN	62.383	172.76	NaN
NaN	NaN	NaN	NaN	NaN	NaN	NaN	NaN	80.717	NaN	112.49	NaN	NaN	NaN	NaN	91.97	94.992	NaN	127.18	NaN	NaN	57.52	NaN	NaN	NaN	NaN	NaN	134.9	NaN	146.67	NaN	NaN	NaN	NaN	165.07	NaN	NaN	NaN	146.87	109.67	NaN	NaN	109.53	NaN	131.95	NaN	NaN	62.418	172.81	NaN
NaN	NaN	NaN	NaN	NaN	NaN	NaN	NaN	80.76	NaN	112.5	NaN	NaN	NaN	NaN	91.99	95.013	NaN	127.24	NaN	NaN	57.533	NaN	NaN	NaN	NaN	NaN	134.92	NaN	146.68	NaN	NaN	NaN	NaN	165.69	NaN	NaN	NaN	146.9	109.71	NaN	NaN	109.55	NaN	131.97	NaN	NaN	62.449	173.03	NaN
NaN	NaN	NaN	NaN	NaN	NaN	NaN	NaN	80.818	NaN	112.53	NaN	NaN	NaN	NaN	94.922	95.037	NaN	127.26	NaN	NaN	57.546	NaN	NaN	NaN	NaN	NaN	135.15	NaN	146.68	NaN	NaN	NaN	NaN	165.97	NaN	NaN	NaN	148.76	109.74	NaN	NaN	109.57	NaN	131.99	NaN	NaN	62.502	173.05	NaN
NaN	NaN	NaN	NaN	NaN	NaN	NaN	NaN	80.845	NaN	112.61	NaN	NaN	NaN	NaN	94.946	95.048	NaN	127.29	NaN	NaN	57.556	NaN	NaN	NaN	NaN	NaN	135.23	NaN	146.74	NaN	NaN	NaN	NaN	166.08	NaN	NaN	NaN	148.86	109.81	NaN	NaN	109.59	NaN	132.06	NaN	NaN	62.601	173.06	NaN
NaN	NaN	NaN	NaN	NaN	NaN	NaN	NaN	80.855	NaN	112.63	NaN	NaN	NaN	NaN	94.959	95.085	NaN	127.31	NaN	NaN	57.569	NaN	NaN	NaN	NaN	NaN	135.83	NaN	146.77	NaN	NaN	NaN	NaN	166.15	NaN	NaN	NaN	149.82	112.45	NaN	NaN	109.61	NaN	132.08	NaN	NaN	64.081	175.97	NaN
NaN	NaN	NaN	NaN	NaN	NaN	NaN	NaN	80.865	NaN	112.69	NaN	NaN	NaN	NaN	94.997	95.095	NaN	127.34	NaN	NaN	57.582	NaN	NaN	NaN	NaN	NaN	135.86	NaN	146.78	NaN	NaN	NaN	NaN	166.28	NaN	NaN	NaN	149.85	112.46	NaN	NaN	109.64	NaN	132.12	NaN	NaN	64.129	176	NaN
NaN	NaN	NaN	NaN	NaN	NaN	NaN	NaN	80.877	NaN	112.71	NaN	NaN	NaN	NaN	95.045	95.105	NaN	127.44	NaN	NaN	57.595	NaN	NaN	NaN	NaN	NaN	136.21	NaN	146.84	NaN	NaN	NaN	NaN	167.88	NaN	NaN	NaN	149.88	112.46	NaN	NaN	109.7	NaN	132.23	NaN	NaN	64.424	176.02	NaN
NaN	NaN	NaN	NaN	NaN	NaN	NaN	NaN	80.889	NaN	112.77	NaN	NaN	NaN	NaN	95.055	95.12	NaN	127.46	NaN	NaN	57.606	NaN	NaN	NaN	NaN	NaN	136.23	NaN	149.77	NaN	NaN	NaN	NaN	167.9	NaN	NaN	NaN	149.99	112.47	NaN	NaN	109.72	NaN	135.8	NaN	NaN	64.608	176.13	NaN
NaN	NaN	NaN	NaN	NaN	NaN	NaN	NaN	80.943	NaN	112.8	NaN	NaN	NaN	NaN	95.071	95.15	NaN	128.65	NaN	NaN	57.622	NaN	NaN	NaN	NaN	NaN	136.24	NaN	149.84	NaN	NaN	NaN	NaN	167.92	NaN	NaN	NaN	150.06	112.48	NaN	NaN	109.81	NaN	135.82	NaN	NaN	64.743	179.46	NaN
NaN	NaN	NaN	NaN	NaN	NaN	NaN	NaN	80.956	NaN	112.82	NaN	NaN	NaN	NaN	95.087	95.167	NaN	128.65	NaN	NaN	57.632	NaN	NaN	NaN	NaN	NaN	136.29	NaN	149.84	NaN	NaN	NaN	NaN	169.37	NaN	NaN	NaN	150.12	112.53	NaN	NaN	112.45	NaN	135.83	NaN	NaN	64.81	NaN	NaN
NaN	NaN	NaN	NaN	NaN	NaN	NaN	NaN	81.043	NaN	116.1	NaN	NaN	NaN	NaN	95.106	95.186	NaN	128.68	NaN	NaN	57.648	NaN	NaN	NaN	NaN	NaN	136.32	NaN	149.85	NaN	NaN	NaN	NaN	169.46	NaN	NaN	NaN	150.2	112.62	NaN	NaN	112.45	NaN	136.19	NaN	NaN	65.151	NaN	NaN
NaN	NaN	NaN	NaN	NaN	NaN	NaN	NaN	81.101	NaN	116.36	NaN	NaN	NaN	NaN	95.121	95.217	NaN	128.81	NaN	NaN	57.662	NaN	NaN	NaN	NaN	NaN	136.34	NaN	149.86	NaN	NaN	NaN	NaN	169.56	NaN	NaN	NaN	151.73	112.64	NaN	NaN	112.46	NaN	136.22	NaN	NaN	65.216	NaN	NaN
NaN	NaN	NaN	NaN	NaN	NaN	NaN	NaN	81.121	NaN	116.37	NaN	NaN	NaN	NaN	95.14	95.253	NaN	129.73	NaN	NaN	57.678	NaN	NaN	NaN	NaN	NaN	136.36	NaN	149.87	NaN	NaN	NaN	NaN	169.6	NaN	NaN	NaN	152.96	112.66	NaN	NaN	112.47	NaN	136.23	NaN	NaN	65.281	NaN	NaN
NaN	NaN	NaN	NaN	NaN	NaN	NaN	NaN	81.192	NaN	116.37	NaN	NaN	NaN	NaN	95.162	95.293	NaN	129.76	NaN	NaN	57.694	NaN	NaN	NaN	NaN	NaN	136.39	NaN	149.88	NaN	NaN	NaN	NaN	169.63	NaN	NaN	NaN	153.02	112.68	NaN	NaN	112.47	NaN	136.26	NaN	NaN	65.31	NaN	NaN
NaN	NaN	NaN	NaN	NaN	NaN	NaN	NaN	81.211	NaN	116.38	NaN	NaN	NaN	NaN	95.185	95.309	NaN	130.79	NaN	NaN	57.708	NaN	NaN	NaN	NaN	NaN	136.46	NaN	149.89	NaN	NaN	NaN	NaN	171.33	NaN	NaN	NaN	153.1	112.71	NaN	NaN	112.48	NaN	136.29	NaN	NaN	65.345	NaN	NaN
NaN	NaN	NaN	NaN	NaN	NaN	NaN	NaN	83.456	NaN	116.39	NaN	NaN	NaN	NaN	95.208	97.253	NaN	130.8	NaN	NaN	57.727	NaN	NaN	NaN	NaN	NaN	136.52	NaN	149.9	NaN	NaN	NaN	NaN	171.35	NaN	NaN	NaN	153.15	112.73	NaN	NaN	112.49	NaN	136.31	NaN	NaN	65.359	NaN	NaN
NaN	NaN	NaN	NaN	NaN	NaN	NaN	NaN	83.511	NaN	116.42	NaN	NaN	NaN	NaN	95.23	97.257	NaN	130.82	NaN	NaN	57.756	NaN	NaN	NaN	NaN	NaN	136.66	NaN	149.93	NaN	NaN	NaN	NaN	171.52	NaN	NaN	NaN	153.24	112.76	NaN	NaN	112.5	NaN	136.34	NaN	NaN	65.372	NaN	NaN
NaN	NaN	NaN	NaN	NaN	NaN	NaN	NaN	84.495	NaN	116.44	NaN	NaN	NaN	NaN	95.266	98.137	NaN	131.92	NaN	NaN	57.777	NaN	NaN	NaN	NaN	NaN	138.74	NaN	149.97	NaN	NaN	NaN	NaN	172.65	NaN	NaN	NaN	154.9	112.81	NaN	NaN	112.59	NaN	136.35	NaN	NaN	65.39	NaN	NaN
NaN	NaN	NaN	NaN	NaN	NaN	NaN	NaN	84.497	NaN	116.46	NaN	NaN	NaN	NaN	95.288	98.194	NaN	131.95	NaN	NaN	57.791	NaN	NaN	NaN	NaN	NaN	138.75	NaN	150.04	NaN	NaN	NaN	NaN	172.7	NaN	NaN	NaN	154.93	116.34	NaN	NaN	112.6	NaN	136.38	NaN	NaN	65.407	NaN	NaN
NaN	NaN	NaN	NaN	NaN	NaN	NaN	NaN	84.52	NaN	116.48	NaN	NaN	NaN	NaN	98.11	98.244	NaN	131.97	NaN	NaN	57.827	NaN	NaN	NaN	NaN	NaN	138.78	NaN	152.97	NaN	NaN	NaN	NaN	172.84	NaN	NaN	NaN	154.96	116.34	NaN	NaN	112.62	NaN	136.42	NaN	NaN	65.428	NaN	NaN
NaN	NaN	NaN	NaN	NaN	NaN	NaN	NaN	84.527	NaN	116.48	NaN	NaN	NaN	NaN	98.119	98.278	NaN	132.01	NaN	NaN	57.861	NaN	NaN	NaN	NaN	NaN	138.82	NaN	152.98	NaN	NaN	NaN	NaN	172.91	NaN	NaN	NaN	154.99	116.35	NaN	NaN	112.65	NaN	136.47	NaN	NaN	65.451	NaN	NaN
NaN	NaN	NaN	NaN	NaN	NaN	NaN	NaN	84.529	NaN	116.51	NaN	NaN	NaN	NaN	98.128	98.295	NaN	132.04	NaN	NaN	57.877	NaN	NaN	NaN	NaN	NaN	138.84	NaN	152.99	NaN	NaN	NaN	NaN	173.07	NaN	NaN	NaN	155.89	116.36	NaN	NaN	112.67	NaN	136.52	NaN	NaN	65.472	NaN	NaN
NaN	NaN	NaN	NaN	NaN	NaN	NaN	NaN	84.539	NaN	116.56	NaN	NaN	NaN	NaN	98.156	98.323	NaN	132.07	NaN	NaN	62.067	NaN	NaN	NaN	NaN	NaN	138.87	NaN	153	NaN	NaN	NaN	NaN	174.31	NaN	NaN	NaN	156.13	116.37	NaN	NaN	112.7	NaN	138.8	NaN	NaN	65.491	NaN	NaN
NaN	NaN	NaN	NaN	NaN	NaN	NaN	NaN	84.549	NaN	116.62	NaN	NaN	NaN	NaN	98.212	98.338	NaN	132.08	NaN	NaN	62.071	NaN	NaN	NaN	NaN	NaN	138.9	NaN	153	NaN	NaN	NaN	NaN	174.32	NaN	NaN	NaN	156.18	116.37	NaN	NaN	112.73	NaN	138.81	NaN	NaN	65.517	NaN	NaN
NaN	NaN	NaN	NaN	NaN	NaN	NaN	NaN	84.558	NaN	116.64	NaN	NaN	NaN	NaN	98.266	98.374	NaN	132.14	NaN	NaN	62.076	NaN	NaN	NaN	NaN	NaN	138.93	NaN	153.01	NaN	NaN	NaN	NaN	174.34	NaN	NaN	NaN	156.24	116.5	NaN	NaN	112.76	NaN	138.82	NaN	NaN	65.571	NaN	NaN
NaN	NaN	NaN	NaN	NaN	NaN	NaN	NaN	84.568	NaN	116.68	NaN	NaN	NaN	NaN	98.281	98.418	NaN	132.15	NaN	NaN	62.084	NaN	NaN	NaN	NaN	NaN	138.94	NaN	153.02	NaN	NaN	NaN	NaN	174.45	NaN	NaN	NaN	157.9	116.52	NaN	NaN	112.81	NaN	138.83	NaN	NaN	65.595	NaN	NaN
NaN	NaN	NaN	NaN	NaN	NaN	NaN	NaN	84.591	NaN	116.72	NaN	NaN	NaN	NaN	98.298	98.428	NaN	132.19	NaN	NaN	62.092	NaN	NaN	NaN	NaN	NaN	138.99	NaN	153.03	NaN	NaN	NaN	NaN	175.42	NaN	NaN	NaN	157.97	116.54	NaN	NaN	116.34	NaN	138.84	NaN	NaN	65.633	NaN	NaN
NaN	NaN	NaN	NaN	NaN	NaN	NaN	NaN	84.603	NaN	119.45	NaN	NaN	NaN	NaN	98.312	98.493	NaN	132.24	NaN	NaN	62.1	NaN	NaN	NaN	NaN	NaN	139.03	NaN	153.05	NaN	NaN	NaN	NaN	175.51	NaN	NaN	NaN	158.09	116.56	NaN	NaN	116.34	NaN	138.87	NaN	NaN	65.657	NaN	NaN
NaN	NaN	NaN	NaN	NaN	NaN	NaN	NaN	84.62	NaN	120.36	NaN	NaN	NaN	NaN	98.332	101.37	NaN	132.27	NaN	NaN	62.111	NaN	NaN	NaN	NaN	NaN	139.07	NaN	153.08	NaN	NaN	NaN	NaN	175.9	NaN	NaN	NaN	158.2	116.59	NaN	NaN	116.34	NaN	138.9	NaN	NaN	65.694	NaN	NaN
NaN	NaN	NaN	NaN	NaN	NaN	NaN	NaN	84.682	NaN	123.32	NaN	NaN	NaN	NaN	98.356	101.37	NaN	132.38	NaN	NaN	62.124	NaN	NaN	NaN	NaN	NaN	139.1	NaN	153.12	NaN	NaN	NaN	NaN	176.13	NaN	NaN	NaN	158.24	116.62	NaN	NaN	116.35	NaN	138.93	NaN	NaN	65.732	NaN	NaN
NaN	NaN	NaN	NaN	NaN	NaN	NaN	NaN	84.698	NaN	123.67	NaN	NaN	NaN	NaN	98.387	101.41	NaN	134.58	NaN	NaN	62.134	NaN	NaN	NaN	NaN	NaN	139.21	NaN	158.18	NaN	NaN	NaN	NaN	177.45	NaN	NaN	NaN	158.27	116.65	NaN	NaN	116.36	NaN	138.98	NaN	NaN	65.778	NaN	NaN
NaN	NaN	NaN	NaN	NaN	NaN	NaN	NaN	84.713	NaN	123.67	NaN	NaN	NaN	NaN	98.408	102.35	NaN	134.59	NaN	NaN	62.144	NaN	NaN	NaN	NaN	NaN	139.63	NaN	158.19	NaN	NaN	NaN	NaN	178.6	NaN	NaN	NaN	158.38	116.71	NaN	NaN	116.36	NaN	139	NaN	NaN	67.246	NaN	NaN
NaN	NaN	NaN	NaN	NaN	NaN	NaN	NaN	84.726	NaN	123.68	NaN	NaN	NaN	NaN	98.458	102.42	NaN	134.6	NaN	NaN	62.159	NaN	NaN	NaN	NaN	NaN	139.71	NaN	158.2	NaN	NaN	NaN	NaN	178.65	NaN	NaN	NaN	158.5	116.73	NaN	NaN	116.37	NaN	139.01	NaN	NaN	67.285	NaN	NaN
NaN	NaN	NaN	NaN	NaN	NaN	NaN	NaN	84.75	NaN	123.68	NaN	NaN	NaN	NaN	98.481	102.44	NaN	134.6	NaN	NaN	62.17	NaN	NaN	NaN	NaN	NaN	139.81	NaN	158.21	NaN	NaN	NaN	NaN	178.79	NaN	NaN	NaN	158.65	123.63	NaN	NaN	116.46	NaN	139.06	NaN	NaN	68.167	NaN	NaN
NaN	NaN	NaN	NaN	NaN	NaN	NaN	NaN	84.772	NaN	123.69	NaN	NaN	NaN	NaN	98.565	102.45	NaN	134.62	NaN	NaN	62.182	NaN	NaN	NaN	NaN	NaN	139.89	NaN	158.22	NaN	NaN	NaN	NaN	178.82	NaN	NaN	NaN	159.93	123.64	NaN	NaN	116.47	NaN	139.1	NaN	NaN	68.211	NaN	NaN
NaN	NaN	NaN	NaN	NaN	NaN	NaN	NaN	84.838	NaN	123.7	NaN	NaN	NaN	NaN	98.6	102.5	NaN	134.76	NaN	NaN	62.194	NaN	NaN	NaN	NaN	NaN	140.02	NaN	158.22	NaN	NaN	NaN	NaN	179.2	NaN	NaN	NaN	159.95	123.64	NaN	NaN	116.49	NaN	139.2	NaN	NaN	68.447	NaN	NaN
NaN	NaN	NaN	NaN	NaN	NaN	NaN	NaN	84.859	NaN	123.76	NaN	NaN	NaN	NaN	102.33	102.55	NaN	135.02	NaN	NaN	62.207	NaN	NaN	NaN	NaN	NaN	140.04	NaN	158.27	NaN	NaN	NaN	NaN	NaN	NaN	NaN	NaN	159.98	123.65	NaN	NaN	116.51	NaN	141.56	NaN	NaN	68.518	NaN	NaN
NaN	NaN	NaN	NaN	NaN	NaN	NaN	NaN	88.262	NaN	123.79	NaN	NaN	NaN	NaN	102.34	102.63	NaN	136.27	NaN	NaN	62.222	NaN	NaN	NaN	NaN	NaN	141.95	NaN	158.3	NaN	NaN	NaN	NaN	NaN	NaN	NaN	NaN	161.21	123.78	NaN	NaN	116.53	NaN	143.48	NaN	NaN	68.607	NaN	NaN
NaN	NaN	NaN	NaN	NaN	NaN	NaN	NaN	88.267	NaN	123.82	NaN	NaN	NaN	NaN	102.37	102.64	NaN	136.28	NaN	NaN	62.238	NaN	NaN	NaN	NaN	NaN	141.96	NaN	158.31	NaN	NaN	NaN	NaN	NaN	NaN	NaN	NaN	161.24	123.8	NaN	NaN	116.56	NaN	143.49	NaN	NaN	68.63	NaN	NaN
NaN	NaN	NaN	NaN	NaN	NaN	NaN	NaN	88.293	NaN	123.84	NaN	NaN	NaN	NaN	102.39	102.71	NaN	136.3	NaN	NaN	62.25	NaN	NaN	NaN	NaN	NaN	142.02	NaN	158.37	NaN	NaN	NaN	NaN	NaN	NaN	NaN	NaN	161.27	123.82	NaN	NaN	116.58	NaN	143.51	NaN	NaN	68.657	NaN	NaN
NaN	NaN	NaN	NaN	NaN	NaN	NaN	NaN	88.31	NaN	123.89	NaN	NaN	NaN	NaN	102.47	102.71	NaN	136.35	NaN	NaN	62.267	NaN	NaN	NaN	NaN	NaN	142.06	NaN	161.8	NaN	NaN	NaN	NaN	NaN	NaN	NaN	NaN	161.83	123.84	NaN	NaN	116.61	NaN	143.53	NaN	NaN	68.67	NaN	NaN
NaN	NaN	NaN	NaN	NaN	NaN	NaN	NaN	88.322	NaN	123.92	NaN	NaN	NaN	NaN	102.5	104.96	NaN	136.4	NaN	NaN	62.283	NaN	NaN	NaN	NaN	NaN	142.28	NaN	161.8	NaN	NaN	NaN	NaN	NaN	NaN	NaN	NaN	162.02	123.86	NaN	NaN	116.65	NaN	143.54	NaN	NaN	68.683	NaN	NaN
NaN	NaN	NaN	NaN	NaN	NaN	NaN	NaN	88.332	NaN	123.96	NaN	NaN	NaN	NaN	102.54	104.97	NaN	136.43	NaN	NaN	62.296	NaN	NaN	NaN	NaN	NaN	142.46	NaN	161.81	NaN	NaN	NaN	NaN	NaN	NaN	NaN	NaN	162.16	123.89	NaN	NaN	116.71	NaN	143.57	NaN	NaN	68.698	NaN	NaN
NaN	NaN	NaN	NaN	NaN	NaN	NaN	NaN	88.345	NaN	124	NaN	NaN	NaN	NaN	102.56	106.04	NaN	136.48	NaN	NaN	62.32	NaN	NaN	NaN	NaN	NaN	142.52	NaN	161.82	NaN	NaN	NaN	NaN	NaN	NaN	NaN	NaN	163.94	123.91	NaN	NaN	123.63	NaN	143.6	NaN	NaN	68.716	NaN	NaN
NaN	NaN	NaN	NaN	NaN	NaN	NaN	NaN	88.356	NaN	124	NaN	NaN	NaN	NaN	102.58	106.04	NaN	136.5	NaN	NaN	62.346	NaN	NaN	NaN	NaN	NaN	142.57	NaN	161.83	NaN	NaN	NaN	NaN	NaN	NaN	NaN	NaN	164.03	123.97	NaN	NaN	123.63	NaN	143.62	NaN	NaN	68.738	NaN	NaN
NaN	NaN	NaN	NaN	NaN	NaN	NaN	NaN	88.368	NaN	126.28	NaN	NaN	NaN	NaN	102.6	106.07	NaN	136.63	NaN	NaN	62.358	NaN	NaN	NaN	NaN	NaN	142.76	NaN	161.84	NaN	NaN	NaN	NaN	NaN	NaN	NaN	NaN	164.1	124	NaN	NaN	123.64	NaN	143.64	NaN	NaN	68.759	NaN	NaN
NaN	NaN	NaN	NaN	NaN	NaN	NaN	NaN	88.38	NaN	126.39	NaN	NaN	NaN	NaN	102.62	106.11	NaN	136.66	NaN	NaN	62.377	NaN	NaN	NaN	NaN	NaN	142.77	NaN	161.86	NaN	NaN	NaN	NaN	NaN	NaN	NaN	NaN	164.24	127	NaN	NaN	123.65	NaN	143.66	NaN	NaN	68.782	NaN	NaN
NaN	NaN	NaN	NaN	NaN	NaN	NaN	NaN	88.393	NaN	127.01	NaN	NaN	NaN	NaN	102.66	106.13	NaN	138.74	NaN	NaN	62.411	NaN	NaN	NaN	NaN	NaN	143.48	NaN	161.87	NaN	NaN	NaN	NaN	NaN	NaN	NaN	NaN	164.88	127.01	NaN	NaN	123.78	NaN	143.7	NaN	NaN	68.807	NaN	NaN
NaN	NaN	NaN	NaN	NaN	NaN	NaN	NaN	88.409	NaN	127.04	NaN	NaN	NaN	NaN	102.66	106.18	NaN	138.75	NaN	NaN	62.438	NaN	NaN	NaN	NaN	NaN	143.51	NaN	161.88	NaN	NaN	NaN	NaN	NaN	NaN	NaN	NaN	164.91	127.02	NaN	NaN	123.8	NaN	143.8	NaN	NaN	68.829	NaN	NaN
NaN	NaN	NaN	NaN	NaN	NaN	NaN	NaN	88.426	NaN	127.04	NaN	NaN	NaN	NaN	102.68	106.2	NaN	138.75	NaN	NaN	62.455	NaN	NaN	NaN	NaN	NaN	143.53	NaN	161.9	NaN	NaN	NaN	NaN	NaN	NaN	NaN	NaN	164.94	127.02	NaN	NaN	123.82	NaN	146.61	NaN	NaN	68.859	NaN	NaN
NaN	NaN	NaN	NaN	NaN	NaN	NaN	NaN	88.44	NaN	127.05	NaN	NaN	NaN	NaN	102.7	106.23	NaN	138.76	NaN	NaN	65.305	NaN	NaN	NaN	NaN	NaN	143.57	NaN	161.91	NaN	NaN	NaN	NaN	NaN	NaN	NaN	NaN	165.07	127.03	NaN	NaN	123.84	NaN	146.62	NaN	NaN	68.884	NaN	NaN
NaN	NaN	NaN	NaN	NaN	NaN	NaN	NaN	88.476	NaN	127.06	NaN	NaN	NaN	NaN	105.79	106.27	NaN	138.78	NaN	NaN	65.309	NaN	NaN	NaN	NaN	NaN	143.63	NaN	161.93	NaN	NaN	NaN	NaN	NaN	NaN	NaN	NaN	165.69	127.04	NaN	NaN	123.86	NaN	146.65	NaN	NaN	68.921	NaN	NaN
NaN	NaN	NaN	NaN	NaN	NaN	NaN	NaN	88.497	NaN	127.07	NaN	NaN	NaN	NaN	106.03	106.3	NaN	138.84	NaN	NaN	65.315	NaN	NaN	NaN	NaN	NaN	143.7	NaN	165.83	NaN	NaN	NaN	NaN	NaN	NaN	NaN	NaN	165.83	127.05	NaN	NaN	123.89	NaN	146.68	NaN	NaN	68.957	NaN	NaN
NaN	NaN	NaN	NaN	NaN	NaN	NaN	NaN	88.517	NaN	127.08	NaN	NaN	NaN	NaN	106.04	106.36	NaN	138.86	NaN	NaN	65.323	NaN	NaN	NaN	NaN	NaN	143.72	NaN	165.84	NaN	NaN	NaN	NaN	NaN	NaN	NaN	NaN	165.97	127.06	NaN	NaN	123.93	NaN	146.71	NaN	NaN	69.021	NaN	NaN
NaN	NaN	NaN	NaN	NaN	NaN	NaN	NaN	88.562	NaN	127.13	NaN	NaN	NaN	NaN	106.06	106.43	NaN	138.89	NaN	NaN	65.33	NaN	NaN	NaN	NaN	NaN	143.76	NaN	165.84	NaN	NaN	NaN	NaN	NaN	NaN	NaN	NaN	166.08	127.07	NaN	NaN	123.99	NaN	146.74	NaN	NaN	69.064	NaN	NaN
NaN	NaN	NaN	NaN	NaN	NaN	NaN	NaN	88.585	NaN	127.2	NaN	NaN	NaN	NaN	106.16	106.43	NaN	138.9	NaN	NaN	65.34	NaN	NaN	NaN	NaN	NaN	143.83	NaN	165.85	NaN	NaN	NaN	NaN	NaN	NaN	NaN	NaN	166.15	127.18	NaN	NaN	127	NaN	146.77	NaN	NaN	70.656	NaN	NaN
NaN	NaN	NaN	NaN	NaN	NaN	NaN	NaN	88.669	NaN	127.21	NaN	NaN	NaN	NaN	106.17	107.75	NaN	138.96	NaN	NaN	65.351	NaN	NaN	NaN	NaN	NaN	146.63	NaN	165.86	NaN	NaN	NaN	NaN	NaN	NaN	NaN	NaN	166.28	127.21	NaN	NaN	127.01	NaN	146.8	NaN	NaN	70.693	NaN	NaN
NaN	NaN	NaN	NaN	NaN	NaN	NaN	NaN	91.633	NaN	127.24	NaN	NaN	NaN	NaN	106.2	107.75	NaN	139.01	NaN	NaN	65.363	NaN	NaN	NaN	NaN	NaN	146.66	NaN	165.87	NaN	NaN	NaN	NaN	NaN	NaN	NaN	NaN	167.88	127.23	NaN	NaN	127.01	NaN	146.86	NaN	NaN	70.909	NaN	NaN
NaN	NaN	NaN	NaN	NaN	NaN	NaN	NaN	91.638	NaN	127.26	NaN	NaN	NaN	NaN	106.21	107.76	NaN	139.05	NaN	NaN	65.373	NaN	NaN	NaN	NaN	NaN	146.68	NaN	165.88	NaN	NaN	NaN	NaN	NaN	NaN	NaN	NaN	167.9	127.26	NaN	NaN	127.02	NaN	146.89	NaN	NaN	71.046	NaN	NaN
NaN	NaN	NaN	NaN	NaN	NaN	NaN	NaN	91.656	NaN	127.28	NaN	NaN	NaN	NaN	106.23	107.76	NaN	139.07	NaN	NaN	65.385	NaN	NaN	NaN	NaN	NaN	146.7	NaN	165.89	NaN	NaN	NaN	NaN	NaN	NaN	NaN	NaN	167.92	127.3	NaN	NaN	127.02	NaN	146.93	NaN	NaN	71.084	NaN	NaN
NaN	NaN	NaN	NaN	NaN	NaN	NaN	NaN	91.671	NaN	127.33	NaN	NaN	NaN	NaN	106.26	107.81	NaN	139.11	NaN	NaN	65.395	NaN	NaN	NaN	NaN	NaN	146.72	NaN	165.9	NaN	NaN	NaN	NaN	NaN	NaN	NaN	NaN	167.95	127.34	NaN	NaN	127.03	NaN	147.01	NaN	NaN	71.328	NaN	NaN
NaN	NaN	NaN	NaN	NaN	NaN	NaN	NaN	91.68	NaN	127.35	NaN	NaN	NaN	NaN	106.29	107.82	NaN	139.19	NaN	NaN	65.408	NaN	NaN	NaN	NaN	NaN	146.75	NaN	165.91	NaN	NaN	NaN	NaN	NaN	NaN	NaN	NaN	169.37	127.45	NaN	NaN	127.15	NaN	149.56	NaN	NaN	71.68	NaN	NaN
NaN	NaN	NaN	NaN	NaN	NaN	NaN	NaN	91.689	NaN	127.4	NaN	NaN	NaN	NaN	106.3	109.4	NaN	139.21	NaN	NaN	65.419	NaN	NaN	NaN	NaN	NaN	146.8	NaN	165.93	NaN	NaN	NaN	NaN	NaN	NaN	NaN	NaN	169.46	131.86	NaN	NaN	127.17	NaN	149.57	NaN	NaN	71.789	NaN	NaN
NaN	NaN	NaN	NaN	NaN	NaN	NaN	NaN	91.703	NaN	127.46	NaN	NaN	NaN	NaN	106.33	109.45	NaN	141.95	NaN	NaN	65.433	NaN	NaN	NaN	NaN	NaN	146.82	NaN	166	NaN	NaN	NaN	NaN	NaN	NaN	NaN	NaN	169.51	131.87	NaN	NaN	127.2	NaN	149.58	NaN	NaN	71.95	NaN	NaN
NaN	NaN	NaN	NaN	NaN	NaN	NaN	NaN	91.714	NaN	131.58	NaN	NaN	NaN	NaN	106.35	109.46	NaN	141.96	NaN	NaN	65.445	NaN	NaN	NaN	NaN	NaN	146.88	NaN	169.51	NaN	NaN	NaN	NaN	NaN	NaN	NaN	NaN	169.56	131.88	NaN	NaN	127.22	NaN	149.81	NaN	NaN	72.253	NaN	NaN
NaN	NaN	NaN	NaN	NaN	NaN	NaN	NaN	91.725	NaN	131.86	NaN	NaN	NaN	NaN	106.4	109.49	NaN	141.97	NaN	NaN	65.459	NaN	NaN	NaN	NaN	NaN	146.93	NaN	169.52	NaN	NaN	NaN	NaN	NaN	NaN	NaN	NaN	169.6	131.88	NaN	NaN	127.25	NaN	149.82	NaN	NaN	72.268	NaN	NaN
NaN	NaN	NaN	NaN	NaN	NaN	NaN	NaN	91.739	NaN	131.86	NaN	NaN	NaN	NaN	106.42	109.51	NaN	141.99	NaN	NaN	65.471	NaN	NaN	NaN	NaN	NaN	147.03	NaN	169.53	NaN	NaN	NaN	NaN	NaN	NaN	NaN	NaN	169.63	131.89	NaN	NaN	127.28	NaN	149.87	NaN	NaN	72.283	NaN	NaN
NaN	NaN	NaN	NaN	NaN	NaN	NaN	NaN	91.766	NaN	131.87	NaN	NaN	NaN	NaN	109.36	109.54	NaN	142.01	NaN	NaN	65.486	NaN	NaN	NaN	NaN	NaN	149.59	NaN	169.54	NaN	NaN	NaN	NaN	NaN	NaN	NaN	NaN	171.33	132.02	NaN	NaN	127.33	NaN	149.9	NaN	NaN	72.3	NaN	NaN
NaN	NaN	NaN	NaN	NaN	NaN	NaN	NaN	91.784	NaN	131.88	NaN	NaN	NaN	NaN	109.37	109.56	NaN	142.02	NaN	NaN	65.501	NaN	NaN	NaN	NaN	NaN	149.83	NaN	169.55	NaN	NaN	NaN	NaN	NaN	NaN	NaN	NaN	171.35	132.05	NaN	NaN	127.35	NaN	149.91	NaN	NaN	72.316	NaN	NaN
NaN	NaN	NaN	NaN	NaN	NaN	NaN	NaN	91.801	NaN	131.88	NaN	NaN	NaN	NaN	109.38	109.58	NaN	142.05	NaN	NaN	65.517	NaN	NaN	NaN	NaN	NaN	149.88	NaN	169.56	NaN	NaN	NaN	NaN	NaN	NaN	NaN	NaN	171.52	132.07	NaN	NaN	127.45	NaN	149.96	NaN	NaN	72.368	NaN	NaN
NaN	NaN	NaN	NaN	NaN	NaN	NaN	NaN	91.817	NaN	131.9	NaN	NaN	NaN	NaN	109.41	109.59	NaN	142.06	NaN	NaN	65.557	NaN	NaN	NaN	NaN	NaN	149.91	NaN	169.56	NaN	NaN	NaN	NaN	NaN	NaN	NaN	NaN	172.61	132.09	NaN	NaN	131.86	NaN	149.98	NaN	NaN	72.393	NaN	NaN
NaN	NaN	NaN	NaN	NaN	NaN	NaN	NaN	91.833	NaN	131.91	NaN	NaN	NaN	NaN	109.5	109.65	NaN	142.47	NaN	NaN	65.573	NaN	NaN	NaN	NaN	NaN	149.99	NaN	169.57	NaN	NaN	NaN	NaN	NaN	NaN	NaN	NaN	172.65	132.12	NaN	NaN	131.87	NaN	150.03	NaN	NaN	72.411	NaN	NaN
NaN	NaN	NaN	NaN	NaN	NaN	NaN	NaN	91.853	NaN	131.91	NaN	NaN	NaN	NaN	109.52	109.72	NaN	142.48	NaN	NaN	65.59	NaN	NaN	NaN	NaN	NaN	150.02	NaN	169.59	NaN	NaN	NaN	NaN	NaN	NaN	NaN	NaN	172.7	132.15	NaN	NaN	131.87	NaN	150.05	NaN	NaN	72.43	NaN	NaN
NaN	NaN	NaN	NaN	NaN	NaN	NaN	NaN	91.869	NaN	131.95	NaN	NaN	NaN	NaN	109.54	109.73	NaN	143.51	NaN	NaN	65.616	NaN	NaN	NaN	NaN	NaN	150.1	NaN	169.6	NaN	NaN	NaN	NaN	NaN	NaN	NaN	NaN	172.84	132.2	NaN	NaN	131.88	NaN	150.09	NaN	NaN	72.451	NaN	NaN
NaN	NaN	NaN	NaN	NaN	NaN	NaN	NaN	91.892	NaN	131.98	NaN	NaN	NaN	NaN	109.56	109.83	NaN	143.55	NaN	NaN	65.64	NaN	NaN	NaN	NaN	NaN	150.12	NaN	169.62	NaN	NaN	NaN	NaN	NaN	NaN	NaN	NaN	172.91	132.23	NaN	NaN	131.88	NaN	150.18	NaN	NaN	72.477	NaN	NaN
NaN	NaN	NaN	NaN	NaN	NaN	NaN	NaN	91.916	NaN	132	NaN	NaN	NaN	NaN	109.58	112.46	NaN	143.58	NaN	NaN	65.652	NaN	NaN	NaN	NaN	NaN	150.19	NaN	169.63	NaN	NaN	NaN	NaN	NaN	NaN	NaN	NaN	172.96	136.19	NaN	NaN	131.89	NaN	152.92	NaN	NaN	72.519	NaN	NaN
NaN	NaN	NaN	NaN	NaN	NaN	NaN	NaN	91.95	NaN	132.02	NaN	NaN	NaN	NaN	109.59	112.5	NaN	143.62	NaN	NaN	65.692	NaN	NaN	NaN	NaN	NaN	150.35	NaN	169.65	NaN	NaN	NaN	NaN	NaN	NaN	NaN	NaN	173.07	136.2	NaN	NaN	132.03	NaN	152.93	NaN	NaN	72.547	NaN	NaN
NaN	NaN	NaN	NaN	NaN	NaN	NaN	NaN	91.976	NaN	132.03	NaN	NaN	NaN	NaN	109.62	112.52	NaN	143.63	NaN	NaN	65.742	NaN	NaN	NaN	NaN	NaN	150.46	NaN	169.73	NaN	NaN	NaN	NaN	NaN	NaN	NaN	NaN	174.31	136.2	NaN	NaN	132.05	NaN	152.94	NaN	NaN	72.607	NaN	NaN
NaN	NaN	NaN	NaN	NaN	NaN	NaN	NaN	91.992	NaN	132.08	NaN	NaN	NaN	NaN	109.64	112.55	NaN	143.68	NaN	NaN	65.768	NaN	NaN	NaN	NaN	NaN	150.49	NaN	172.63	NaN	NaN	NaN	NaN	NaN	NaN	NaN	NaN	174.32	136.21	NaN	NaN	132.07	NaN	153	NaN	NaN	72.65	NaN	NaN
NaN	NaN	NaN	NaN	NaN	NaN	NaN	NaN	94.926	NaN	132.12	NaN	NaN	NaN	NaN	109.68	112.56	NaN	143.7	NaN	NaN	68.606	NaN	NaN	NaN	NaN	NaN	152.95	NaN	172.64	NaN	NaN	NaN	NaN	NaN	NaN	NaN	NaN	174.34	136.22	NaN	NaN	132.1	NaN	153.03	NaN	NaN	72.677	NaN	NaN
NaN	NaN	NaN	NaN	NaN	NaN	NaN	NaN	94.936	NaN	132.2	NaN	NaN	NaN	NaN	109.7	112.57	NaN	143.75	NaN	NaN	68.61	NaN	NaN	NaN	NaN	NaN	153	NaN	172.65	NaN	NaN	NaN	NaN	NaN	NaN	NaN	NaN	174.45	136.23	NaN	NaN	132.13	NaN	153.05	NaN	NaN	72.754	NaN	NaN
NaN	NaN	NaN	NaN	NaN	NaN	NaN	NaN	94.949	NaN	132.23	NaN	NaN	NaN	NaN	109.72	112.64	NaN	143.81	NaN	NaN	68.616	NaN	NaN	NaN	NaN	NaN	153.04	NaN	172.66	NaN	NaN	NaN	NaN	NaN	NaN	NaN	NaN	175.42	136.33	NaN	NaN	132.15	NaN	153.08	NaN	NaN	74.331	NaN	NaN
NaN	NaN	NaN	NaN	NaN	NaN	NaN	NaN	94.957	NaN	133.97	NaN	NaN	NaN	NaN	109.79	112.71	NaN	143.82	NaN	NaN	68.624	NaN	NaN	NaN	NaN	NaN	153.06	NaN	172.66	NaN	NaN	NaN	NaN	NaN	NaN	NaN	NaN	175.51	136.35	NaN	NaN	132.22	NaN	153.11	NaN	NaN	74.376	NaN	NaN
NaN	NaN	NaN	NaN	NaN	NaN	NaN	NaN	94.966	NaN	134.91	NaN	NaN	NaN	NaN	109.81	112.83	NaN	143.91	NaN	NaN	68.631	NaN	NaN	NaN	NaN	NaN	153.07	NaN	172.67	NaN	NaN	NaN	NaN	NaN	NaN	NaN	NaN	175.79	136.39	NaN	NaN	136.17	NaN	153.15	NaN	NaN	74.92	NaN	NaN
NaN	NaN	NaN	NaN	NaN	NaN	NaN	NaN	94.974	NaN	136.07	NaN	NaN	NaN	NaN	112.43	112.84	NaN	146.66	NaN	NaN	68.642	NaN	NaN	NaN	NaN	NaN	153.22	NaN	172.68	NaN	NaN	NaN	NaN	NaN	NaN	NaN	NaN	175.9	136.41	NaN	NaN	136.19	NaN	153.2	NaN	NaN	74.975	NaN	NaN
NaN	NaN	NaN	NaN	NaN	NaN	NaN	NaN	94.982	NaN	136.19	NaN	NaN	NaN	NaN	112.44	115.55	NaN	146.68	NaN	NaN	68.653	NaN	NaN	NaN	NaN	NaN	153.32	NaN	172.72	NaN	NaN	NaN	NaN	NaN	NaN	NaN	NaN	176.13	136.44	NaN	NaN	136.19	NaN	153.31	NaN	NaN	75.07	NaN	NaN
NaN	NaN	NaN	NaN	NaN	NaN	NaN	NaN	94.992	NaN	136.19	NaN	NaN	NaN	NaN	112.45	115.55	NaN	146.7	NaN	NaN	68.662	NaN	NaN	NaN	NaN	NaN	153.34	NaN	172.74	NaN	NaN	NaN	NaN	NaN	NaN	NaN	NaN	177.45	136.47	NaN	NaN	136.2	NaN	155.85	NaN	NaN	75.148	NaN	NaN
NaN	NaN	NaN	NaN	NaN	NaN	NaN	NaN	95.002	NaN	136.2	NaN	NaN	NaN	NaN	112.51	115.57	NaN	146.78	NaN	NaN	68.674	NaN	NaN	NaN	NaN	NaN	155.9	NaN	172.76	NaN	NaN	NaN	NaN	NaN	NaN	NaN	NaN	178.6	136.51	NaN	NaN	136.2	NaN	155.86	NaN	NaN	75.293	NaN	NaN
NaN	NaN	NaN	NaN	NaN	NaN	NaN	NaN	95.014	NaN	136.21	NaN	NaN	NaN	NaN	112.55	116.34	NaN	146.79	NaN	NaN	68.683	NaN	NaN	NaN	NaN	NaN	156.28	NaN	172.84	NaN	NaN	NaN	NaN	NaN	NaN	NaN	NaN	178.65	138.8	NaN	NaN	136.21	NaN	155.88	NaN	NaN	75.467	NaN	NaN
NaN	NaN	NaN	NaN	NaN	NaN	NaN	NaN	95.038	NaN	136.22	NaN	NaN	NaN	NaN	112.6	116.4	NaN	146.86	NaN	NaN	68.695	NaN	NaN	NaN	NaN	NaN	156.29	NaN	175.79	NaN	NaN	NaN	NaN	NaN	NaN	NaN	NaN	178.79	138.81	NaN	NaN	136.22	NaN	155.9	NaN	NaN	75.833	NaN	NaN
NaN	NaN	NaN	NaN	NaN	NaN	NaN	NaN	95.051	NaN	136.22	NaN	NaN	NaN	NaN	112.62	116.41	NaN	146.92	NaN	NaN	68.707	NaN	NaN	NaN	NaN	NaN	156.31	NaN	175.8	NaN	NaN	NaN	NaN	NaN	NaN	NaN	NaN	178.82	138.82	NaN	NaN	136.31	NaN	158.16	NaN	NaN	75.886	NaN	NaN
NaN	NaN	NaN	NaN	NaN	NaN	NaN	NaN	95.087	NaN	136.24	NaN	NaN	NaN	NaN	112.65	116.42	NaN	146.95	NaN	NaN	68.72	NaN	NaN	NaN	NaN	NaN	156.59	NaN	175.81	NaN	NaN	NaN	NaN	NaN	NaN	NaN	NaN	179.2	138.82	NaN	NaN	136.33	NaN	158.17	NaN	NaN	76.087	NaN	NaN
NaN	NaN	NaN	NaN	NaN	NaN	NaN	NaN	95.098	NaN	136.25	NaN	NaN	NaN	NaN	112.67	116.45	NaN	147.16	NaN	NaN	68.733	NaN	NaN	NaN	NaN	NaN	156.74	NaN	175.81	NaN	NaN	NaN	NaN	NaN	NaN	NaN	NaN	NaN	138.83	NaN	NaN	136.35	NaN	158.21	NaN	NaN	76.525	NaN	NaN
NaN	NaN	NaN	NaN	NaN	NaN	NaN	NaN	95.114	NaN	136.34	NaN	NaN	NaN	NaN	112.7	116.46	NaN	149.85	NaN	NaN	68.746	NaN	NaN	NaN	NaN	NaN	156.75	NaN	175.82	NaN	NaN	NaN	NaN	NaN	NaN	NaN	NaN	NaN	138.85	NaN	NaN	136.36	NaN	158.22	NaN	NaN	76.585	NaN	NaN
NaN	NaN	NaN	NaN	NaN	NaN	NaN	NaN	95.133	NaN	136.39	NaN	NaN	NaN	NaN	112.72	116.52	NaN	149.87	NaN	NaN	68.763	NaN	NaN	NaN	NaN	NaN	156.87	NaN	175.83	NaN	NaN	NaN	NaN	NaN	NaN	NaN	NaN	NaN	138.95	NaN	NaN	136.39	NaN	158.25	NaN	NaN	76.724	NaN	NaN
NaN	NaN	NaN	NaN	NaN	NaN	NaN	NaN	95.166	NaN	136.41	NaN	NaN	NaN	NaN	112.74	116.55	NaN	149.89	NaN	NaN	68.775	NaN	NaN	NaN	NaN	NaN	157.01	NaN	175.86	NaN	NaN	NaN	NaN	NaN	NaN	NaN	NaN	NaN	138.97	NaN	NaN	136.42	NaN	158.27	NaN	NaN	76.998	NaN	NaN
NaN	NaN	NaN	NaN	NaN	NaN	NaN	NaN	95.194	NaN	136.42	NaN	NaN	NaN	NaN	112.78	116.65	NaN	149.91	NaN	NaN	68.789	NaN	NaN	NaN	NaN	NaN	158.18	NaN	175.89	NaN	NaN	NaN	NaN	NaN	NaN	NaN	NaN	NaN	138.99	NaN	NaN	136.44	NaN	158.28	NaN	NaN	77.106	NaN	NaN
NaN	NaN	NaN	NaN	NaN	NaN	NaN	NaN	95.217	NaN	136.43	NaN	NaN	NaN	NaN	112.81	116.73	NaN	149.93	NaN	NaN	68.802	NaN	NaN	NaN	NaN	NaN	158.21	NaN	175.95	NaN	NaN	NaN	NaN	NaN	NaN	NaN	NaN	NaN	139.02	NaN	NaN	136.48	NaN	158.3	NaN	NaN	77.258	NaN	NaN
NaN	NaN	NaN	NaN	NaN	NaN	NaN	NaN	95.24	NaN	136.48	NaN	NaN	NaN	NaN	112.82	117.42	NaN	149.95	NaN	NaN	68.816	NaN	NaN	NaN	NaN	NaN	158.23	NaN	NaN	NaN	NaN	NaN	NaN	NaN	NaN	NaN	NaN	NaN	139.04	NaN	NaN	138.8	NaN	158.35	NaN	NaN	77.271	NaN	NaN
NaN	NaN	NaN	NaN	NaN	NaN	NaN	NaN	95.274	NaN	136.5	NaN	NaN	NaN	NaN	112.85	117.42	NaN	149.99	NaN	NaN	68.828	NaN	NaN	NaN	NaN	NaN	158.28	NaN	NaN	NaN	NaN	NaN	NaN	NaN	NaN	NaN	NaN	NaN	139.08	NaN	NaN	138.8	NaN	158.37	NaN	NaN	77.285	NaN	NaN
NaN	NaN	NaN	NaN	NaN	NaN	NaN	NaN	95.293	NaN	136.56	NaN	NaN	NaN	NaN	112.91	117.46	NaN	150.03	NaN	NaN	68.842	NaN	NaN	NaN	NaN	NaN	158.29	NaN	NaN	NaN	NaN	NaN	NaN	NaN	NaN	NaN	NaN	NaN	139.11	NaN	NaN	138.81	NaN	158.4	NaN	NaN	77.3	NaN	NaN
NaN	NaN	NaN	NaN	NaN	NaN	NaN	NaN	97.178	NaN	138.8	NaN	NaN	NaN	NaN	116.32	119.21	NaN	150.04	NaN	NaN	68.864	NaN	NaN	NaN	NaN	NaN	158.33	NaN	NaN	NaN	NaN	NaN	NaN	NaN	NaN	NaN	NaN	NaN	139.18	NaN	NaN	138.82	NaN	158.44	NaN	NaN	77.317	NaN	NaN
NaN	NaN	NaN	NaN	NaN	NaN	NaN	NaN	98.133	NaN	138.81	NaN	NaN	NaN	NaN	116.32	119.21	NaN	150.11	NaN	NaN	68.879	NaN	NaN	NaN	NaN	NaN	158.38	NaN	NaN	NaN	NaN	NaN	NaN	NaN	NaN	NaN	NaN	NaN	143.47	NaN	NaN	138.83	NaN	158.57	NaN	NaN	77.339	NaN	NaN
NaN	NaN	NaN	NaN	NaN	NaN	NaN	NaN	98.137	NaN	138.82	NaN	NaN	NaN	NaN	116.33	119.22	NaN	150.13	NaN	NaN	68.891	NaN	NaN	NaN	NaN	NaN	158.4	NaN	NaN	NaN	NaN	NaN	NaN	NaN	NaN	NaN	NaN	NaN	143.48	NaN	NaN	138.83	NaN	161.21	NaN	NaN	77.361	NaN	NaN
NaN	NaN	NaN	NaN	NaN	NaN	NaN	NaN	98.157	NaN	138.84	NaN	NaN	NaN	NaN	116.39	119.29	NaN	150.2	NaN	NaN	68.92	NaN	NaN	NaN	NaN	NaN	158.6	NaN	NaN	NaN	NaN	NaN	NaN	NaN	NaN	NaN	NaN	NaN	143.48	NaN	NaN	138.84	NaN	161.22	NaN	NaN	77.409	NaN	NaN
NaN	NaN	NaN	NaN	NaN	NaN	NaN	NaN	98.164	NaN	138.84	NaN	NaN	NaN	NaN	116.46	119.29	NaN	150.23	NaN	NaN	68.95	NaN	NaN	NaN	NaN	NaN	161.23	NaN	NaN	NaN	NaN	NaN	NaN	NaN	NaN	NaN	NaN	NaN	143.49	NaN	NaN	138.85	NaN	161.77	NaN	NaN	77.428	NaN	NaN
NaN	NaN	NaN	NaN	NaN	NaN	NaN	NaN	98.174	NaN	138.85	NaN	NaN	NaN	NaN	116.47	119.31	NaN	153	NaN	NaN	68.965	NaN	NaN	NaN	NaN	NaN	161.79	NaN	NaN	NaN	NaN	NaN	NaN	NaN	NaN	NaN	NaN	NaN	143.5	NaN	NaN	138.86	NaN	161.81	NaN	NaN	77.45	NaN	NaN
NaN	NaN	NaN	NaN	NaN	NaN	NaN	NaN	98.185	NaN	138.86	NaN	NaN	NaN	NaN	116.49	119.32	NaN	153.03	NaN	NaN	68.985	NaN	NaN	NaN	NaN	NaN	161.8	NaN	NaN	NaN	NaN	NaN	NaN	NaN	NaN	NaN	NaN	NaN	143.52	NaN	NaN	138.87	NaN	161.84	NaN	NaN	77.477	NaN	NaN
NaN	NaN	NaN	NaN	NaN	NaN	NaN	NaN	98.195	NaN	138.87	NaN	NaN	NaN	NaN	116.5	119.36	NaN	153.07	NaN	NaN	69.07	NaN	NaN	NaN	NaN	NaN	161.82	NaN	NaN	NaN	NaN	NaN	NaN	NaN	NaN	NaN	NaN	NaN	143.61	NaN	NaN	138.96	NaN	161.87	NaN	NaN	77.494	NaN	NaN
NaN	NaN	NaN	NaN	NaN	NaN	NaN	NaN	98.207	NaN	138.88	NaN	NaN	NaN	NaN	116.52	119.39	NaN	153.09	NaN	NaN	72.207	NaN	NaN	NaN	NaN	NaN	161.86	NaN	NaN	NaN	NaN	NaN	NaN	NaN	NaN	NaN	NaN	NaN	143.65	NaN	NaN	138.98	NaN	161.91	NaN	NaN	77.54	NaN	NaN
NaN	NaN	NaN	NaN	NaN	NaN	NaN	NaN	98.22	NaN	138.89	NaN	NaN	NaN	NaN	116.54	119.44	NaN	153.12	NaN	NaN	72.212	NaN	NaN	NaN	NaN	NaN	161.91	NaN	NaN	NaN	NaN	NaN	NaN	NaN	NaN	NaN	NaN	NaN	143.67	NaN	NaN	139.01	NaN	161.95	NaN	NaN	77.572	NaN	NaN
NaN	NaN	NaN	NaN	NaN	NaN	NaN	NaN	98.233	NaN	138.9	NaN	NaN	NaN	NaN	116.56	119.45	NaN	153.15	NaN	NaN	72.217	NaN	NaN	NaN	NaN	NaN	162	NaN	NaN	NaN	NaN	NaN	NaN	NaN	NaN	NaN	NaN	NaN	143.7	NaN	NaN	139.03	NaN	161.97	NaN	NaN	77.665	NaN	NaN
NaN	NaN	NaN	NaN	NaN	NaN	NaN	NaN	98.246	NaN	138.92	NaN	NaN	NaN	NaN	116.58	119.46	NaN	153.16	NaN	NaN	72.224	NaN	NaN	NaN	NaN	NaN	162.02	NaN	NaN	NaN	NaN	NaN	NaN	NaN	NaN	NaN	NaN	NaN	143.72	NaN	NaN	139.07	NaN	162.03	NaN	NaN	78.131	NaN	NaN
NaN	NaN	NaN	NaN	NaN	NaN	NaN	NaN	98.275	NaN	138.94	NaN	NaN	NaN	NaN	116.62	119.48	NaN	153.19	NaN	NaN	72.232	NaN	NaN	NaN	NaN	NaN	162.16	NaN	NaN	NaN	NaN	NaN	NaN	NaN	NaN	NaN	NaN	NaN	143.74	NaN	NaN	139.1	NaN	162.07	NaN	NaN	79.173	NaN	NaN
NaN	NaN	NaN	NaN	NaN	NaN	NaN	NaN	98.293	NaN	138.97	NaN	NaN	NaN	NaN	116.64	119.67	NaN	153.21	NaN	NaN	72.241	NaN	NaN	NaN	NaN	NaN	162.17	NaN	NaN	NaN	NaN	NaN	NaN	NaN	NaN	NaN	NaN	NaN	143.78	NaN	NaN	139.13	NaN	162.15	NaN	NaN	79.25	NaN	NaN
NaN	NaN	NaN	NaN	NaN	NaN	NaN	NaN	98.341	NaN	138.98	NaN	NaN	NaN	NaN	116.7	119.68	NaN	153.23	NaN	NaN	72.249	NaN	NaN	NaN	NaN	NaN	164.26	NaN	NaN	NaN	NaN	NaN	NaN	NaN	NaN	NaN	NaN	NaN	143.81	NaN	NaN	139.19	NaN	164.2	NaN	NaN	79.35	NaN	NaN
NaN	NaN	NaN	NaN	NaN	NaN	NaN	NaN	98.362	NaN	139	NaN	NaN	NaN	NaN	116.71	119.85	NaN	153.31	NaN	NaN	72.262	NaN	NaN	NaN	NaN	NaN	164.27	NaN	NaN	NaN	NaN	NaN	NaN	NaN	NaN	NaN	NaN	NaN	146.62	NaN	NaN	143.45	NaN	164.21	NaN	NaN	79.751	NaN	NaN
NaN	NaN	NaN	NaN	NaN	NaN	NaN	NaN	98.385	NaN	139.02	NaN	NaN	NaN	NaN	118.7	119.86	NaN	153.36	NaN	NaN	72.274	NaN	NaN	NaN	NaN	NaN	164.99	NaN	NaN	NaN	NaN	NaN	NaN	NaN	NaN	NaN	NaN	NaN	146.63	NaN	NaN	143.47	NaN	164.23	NaN	NaN	79.875	NaN	NaN
NaN	NaN	NaN	NaN	NaN	NaN	NaN	NaN	98.401	NaN	139.02	NaN	NaN	NaN	NaN	123.61	119.86	NaN	153.44	NaN	NaN	72.286	NaN	NaN	NaN	NaN	NaN	165.43	NaN	NaN	NaN	NaN	NaN	NaN	NaN	NaN	NaN	NaN	NaN	146.63	NaN	NaN	143.47	NaN	164.24	NaN	NaN	80.08	NaN	NaN
NaN	NaN	NaN	NaN	NaN	NaN	NaN	NaN	98.42	NaN	139.06	NaN	NaN	NaN	NaN	123.62	119.89	NaN	156.29	NaN	NaN	72.301	NaN	NaN	NaN	NaN	NaN	165.47	NaN	NaN	NaN	NaN	NaN	NaN	NaN	NaN	NaN	NaN	NaN	146.64	NaN	NaN	143.48	NaN	164.89	NaN	NaN	80.548	NaN	NaN
NaN	NaN	NaN	NaN	NaN	NaN	NaN	NaN	98.453	NaN	139.09	NaN	NaN	NaN	NaN	123.63	120.27	NaN	156.29	NaN	NaN	72.312	NaN	NaN	NaN	NaN	NaN	165.82	NaN	NaN	NaN	NaN	NaN	NaN	NaN	NaN	NaN	NaN	NaN	146.65	NaN	NaN	143.48	NaN	164.9	NaN	NaN	80.594	NaN	NaN
NaN	NaN	NaN	NaN	NaN	NaN	NaN	NaN	98.476	NaN	139.1	NaN	NaN	NaN	NaN	123.72	120.28	NaN	156.3	NaN	NaN	72.323	NaN	NaN	NaN	NaN	NaN	165.83	NaN	NaN	NaN	NaN	NaN	NaN	NaN	NaN	NaN	NaN	NaN	146.66	NaN	NaN	143.49	NaN	164.92	NaN	NaN	80.685	NaN	NaN
NaN	NaN	NaN	NaN	NaN	NaN	NaN	NaN	98.493	NaN	139.13	NaN	NaN	NaN	NaN	123.75	120.3	NaN	156.37	NaN	NaN	72.337	NaN	NaN	NaN	NaN	NaN	165.89	NaN	NaN	NaN	NaN	NaN	NaN	NaN	NaN	NaN	NaN	NaN	146.67	NaN	NaN	143.5	NaN	165.36	NaN	NaN	80.775	NaN	NaN
NaN	NaN	NaN	NaN	NaN	NaN	NaN	NaN	101.35	NaN	139.17	NaN	NaN	NaN	NaN	123.76	120.4	NaN	156.46	NaN	NaN	72.347	NaN	NaN	NaN	NaN	NaN	165.9	NaN	NaN	NaN	NaN	NaN	NaN	NaN	NaN	NaN	NaN	NaN	146.68	NaN	NaN	143.6	NaN	165.38	NaN	NaN	80.89	NaN	NaN
NaN	NaN	NaN	NaN	NaN	NaN	NaN	NaN	102.35	NaN	139.18	NaN	NaN	NaN	NaN	123.77	120.76	NaN	156.48	NaN	NaN	72.362	NaN	NaN	NaN	NaN	NaN	165.94	NaN	NaN	NaN	NaN	NaN	NaN	NaN	NaN	NaN	NaN	NaN	146.79	NaN	NaN	143.62	NaN	165.4	NaN	NaN	80.908	NaN	NaN
NaN	NaN	NaN	NaN	NaN	NaN	NaN	NaN	102.37	NaN	140.99	NaN	NaN	NaN	NaN	123.79	120.8	NaN	156.59	NaN	NaN	72.375	NaN	NaN	NaN	NaN	NaN	165.99	NaN	NaN	NaN	NaN	NaN	NaN	NaN	NaN	NaN	NaN	NaN	146.81	NaN	NaN	143.64	NaN	165.81	NaN	NaN	80.944	NaN	NaN
NaN	NaN	NaN	NaN	NaN	NaN	NaN	NaN	102.38	NaN	141.14	NaN	NaN	NaN	NaN	123.81	120.86	NaN	156.65	NaN	NaN	72.39	NaN	NaN	NaN	NaN	NaN	166.09	NaN	NaN	NaN	NaN	NaN	NaN	NaN	NaN	NaN	NaN	NaN	146.84	NaN	NaN	143.66	NaN	165.86	NaN	NaN	80.967	NaN	NaN
NaN	NaN	NaN	NaN	NaN	NaN	NaN	NaN	102.39	NaN	142.18	NaN	NaN	NaN	NaN	123.84	120.89	NaN	156.76	NaN	NaN	72.406	NaN	NaN	NaN	NaN	NaN	166.13	NaN	NaN	NaN	NaN	NaN	NaN	NaN	NaN	NaN	NaN	NaN	146.89	NaN	NaN	143.68	NaN	165.88	NaN	NaN	80.988	NaN	NaN
NaN	NaN	NaN	NaN	NaN	NaN	NaN	NaN	102.4	NaN	143.09	NaN	NaN	NaN	NaN	123.86	120.93	NaN	156.79	NaN	NaN	72.417	NaN	NaN	NaN	NaN	NaN	166.15	NaN	NaN	NaN	NaN	NaN	NaN	NaN	NaN	NaN	NaN	NaN	146.92	NaN	NaN	143.71	NaN	165.93	NaN	NaN	81.01	NaN	NaN
NaN	NaN	NaN	NaN	NaN	NaN	NaN	NaN	102.42	NaN	143.47	NaN	NaN	NaN	NaN	123.88	120.94	NaN	156.87	NaN	NaN	72.431	NaN	NaN	NaN	NaN	NaN	166.26	NaN	NaN	NaN	NaN	NaN	NaN	NaN	NaN	NaN	NaN	NaN	146.94	NaN	NaN	143.74	NaN	165.96	NaN	NaN	81.032	NaN	NaN
NaN	NaN	NaN	NaN	NaN	NaN	NaN	NaN	102.43	NaN	143.49	NaN	NaN	NaN	NaN	123.91	120.95	NaN	158.2	NaN	NaN	72.45	NaN	NaN	NaN	NaN	NaN	168.06	NaN	NaN	NaN	NaN	NaN	NaN	NaN	NaN	NaN	NaN	NaN	147.01	NaN	NaN	143.8	NaN	166.12	NaN	NaN	81.049	NaN	NaN
NaN	NaN	NaN	NaN	NaN	NaN	NaN	NaN	102.44	NaN	143.49	NaN	NaN	NaN	NaN	123.91	121.17	NaN	158.22	NaN	NaN	72.466	NaN	NaN	NaN	NaN	NaN	168.07	NaN	NaN	NaN	NaN	NaN	NaN	NaN	NaN	NaN	NaN	NaN	149.81	NaN	NaN	143.82	NaN	166.22	NaN	NaN	81.077	NaN	NaN
NaN	NaN	NaN	NaN	NaN	NaN	NaN	NaN	102.47	NaN	143.51	NaN	NaN	NaN	NaN	123.92	121.18	NaN	158.24	NaN	NaN	72.478	NaN	NaN	NaN	NaN	NaN	168.08	NaN	NaN	NaN	NaN	NaN	NaN	NaN	NaN	NaN	NaN	NaN	149.82	NaN	NaN	146.62	NaN	166.24	NaN	NaN	81.107	NaN	NaN
NaN	NaN	NaN	NaN	NaN	NaN	NaN	NaN	102.49	NaN	143.52	NaN	NaN	NaN	NaN	123.95	121.44	NaN	158.26	NaN	NaN	72.508	NaN	NaN	NaN	NaN	NaN	168.21	NaN	NaN	NaN	NaN	NaN	NaN	NaN	NaN	NaN	NaN	NaN	149.82	NaN	NaN	146.62	NaN	166.26	NaN	NaN	81.125	NaN	NaN
NaN	NaN	NaN	NaN	NaN	NaN	NaN	NaN	102.52	NaN	143.53	NaN	NaN	NaN	NaN	123.98	121.48	NaN	158.28	NaN	NaN	72.537	NaN	NaN	NaN	NaN	NaN	168.22	NaN	NaN	NaN	NaN	NaN	NaN	NaN	NaN	NaN	NaN	NaN	149.83	NaN	NaN	146.63	NaN	169.5	NaN	NaN	81.168	NaN	NaN
NaN	NaN	NaN	NaN	NaN	NaN	NaN	NaN	102.54	NaN	143.54	NaN	NaN	NaN	NaN	124	121.62	NaN	158.31	NaN	NaN	72.551	NaN	NaN	NaN	NaN	NaN	168.35	NaN	NaN	NaN	NaN	NaN	NaN	NaN	NaN	NaN	NaN	NaN	149.84	NaN	NaN	146.63	NaN	169.5	NaN	NaN	81.201	NaN	NaN
NaN	NaN	NaN	NaN	NaN	NaN	NaN	NaN	102.56	NaN	143.55	NaN	NaN	NaN	NaN	127	121.66	NaN	158.35	NaN	NaN	72.567	NaN	NaN	NaN	NaN	NaN	168.36	NaN	NaN	NaN	NaN	NaN	NaN	NaN	NaN	NaN	NaN	NaN	149.85	NaN	NaN	146.64	NaN	169.51	NaN	NaN	81.226	NaN	NaN
NaN	NaN	NaN	NaN	NaN	NaN	NaN	NaN	102.58	NaN	143.57	NaN	NaN	NaN	NaN	127.01	121.78	NaN	158.37	NaN	NaN	72.628	NaN	NaN	NaN	NaN	NaN	169.5	NaN	NaN	NaN	NaN	NaN	NaN	NaN	NaN	NaN	NaN	NaN	149.86	NaN	NaN	146.65	NaN	169.53	NaN	NaN	81.406	NaN	NaN
NaN	NaN	NaN	NaN	NaN	NaN	NaN	NaN	102.59	NaN	143.62	NaN	NaN	NaN	NaN	127.02	122.18	NaN	158.43	NaN	NaN	72.648	NaN	NaN	NaN	NaN	NaN	169.52	NaN	NaN	NaN	NaN	NaN	NaN	NaN	NaN	NaN	NaN	NaN	149.92	NaN	NaN	146.65	NaN	169.58	NaN	NaN	83.043	NaN	NaN
NaN	NaN	NaN	NaN	NaN	NaN	NaN	NaN	102.61	NaN	143.64	NaN	NaN	NaN	NaN	127.05	122.2	NaN	158.46	NaN	NaN	72.678	NaN	NaN	NaN	NaN	NaN	169.54	NaN	NaN	NaN	NaN	NaN	NaN	NaN	NaN	NaN	NaN	NaN	149.93	NaN	NaN	146.66	NaN	169.62	NaN	NaN	83.094	NaN	NaN
NaN	NaN	NaN	NaN	NaN	NaN	NaN	NaN	102.63	NaN	143.66	NaN	NaN	NaN	NaN	127.06	122.42	NaN	158.48	NaN	NaN	77.204	NaN	NaN	NaN	NaN	NaN	169.59	NaN	NaN	NaN	NaN	NaN	NaN	NaN	NaN	NaN	NaN	NaN	149.98	NaN	NaN	146.75	NaN	169.63	NaN	NaN	83.537	NaN	NaN
NaN	NaN	NaN	NaN	NaN	NaN	NaN	NaN	102.67	NaN	143.69	NaN	NaN	NaN	NaN	127.12	122.42	NaN	158.6	NaN	NaN	77.209	NaN	NaN	NaN	NaN	NaN	169.62	NaN	NaN	NaN	NaN	NaN	NaN	NaN	NaN	NaN	NaN	NaN	150	NaN	NaN	146.76	NaN	169.66	NaN	NaN	83.564	NaN	NaN
NaN	NaN	NaN	NaN	NaN	NaN	NaN	NaN	102.69	NaN	143.71	NaN	NaN	NaN	NaN	127.14	122.65	NaN	158.69	NaN	NaN	77.214	NaN	NaN	NaN	NaN	NaN	169.63	NaN	NaN	NaN	NaN	NaN	NaN	NaN	NaN	NaN	NaN	NaN	150.03	NaN	NaN	146.78	NaN	169.69	NaN	NaN	83.727	NaN	NaN
NaN	NaN	NaN	NaN	NaN	NaN	NaN	NaN	104.93	NaN	143.73	NaN	NaN	NaN	NaN	127.15	122.65	NaN	161.84	NaN	NaN	77.22	NaN	NaN	NaN	NaN	NaN	169.74	NaN	NaN	NaN	NaN	NaN	NaN	NaN	NaN	NaN	NaN	NaN	150.05	NaN	NaN	146.8	NaN	169.71	NaN	NaN	83.832	NaN	NaN
NaN	NaN	NaN	NaN	NaN	NaN	NaN	NaN	106.06	NaN	143.76	NaN	NaN	NaN	NaN	127.17	122.69	NaN	161.87	NaN	NaN	77.228	NaN	NaN	NaN	NaN	NaN	169.77	NaN	NaN	NaN	NaN	NaN	NaN	NaN	NaN	NaN	NaN	NaN	150.09	NaN	NaN	146.82	NaN	169.78	NaN	NaN	83.999	NaN	NaN
NaN	NaN	NaN	NaN	NaN	NaN	NaN	NaN	106.07	NaN	143.79	NaN	NaN	NaN	NaN	127.18	122.71	NaN	161.91	NaN	NaN	77.236	NaN	NaN	NaN	NaN	NaN	169.81	NaN	NaN	NaN	NaN	NaN	NaN	NaN	NaN	NaN	NaN	NaN	150.12	NaN	NaN	146.85	NaN	169.89	NaN	NaN	84.482	NaN	NaN
NaN	NaN	NaN	NaN	NaN	NaN	NaN	NaN	106.1	NaN	143.81	NaN	NaN	NaN	NaN	127.2	123.09	NaN	161.94	NaN	NaN	77.243	NaN	NaN	NaN	NaN	NaN	169.82	NaN	NaN	NaN	NaN	NaN	NaN	NaN	NaN	NaN	NaN	NaN	150.17	NaN	NaN	146.9	NaN	172.61	NaN	NaN	84.547	NaN	NaN
NaN	NaN	NaN	NaN	NaN	NaN	NaN	NaN	106.1	NaN	145.91	NaN	NaN	NaN	NaN	127.22	123.12	NaN	161.96	NaN	NaN	77.257	NaN	NaN	NaN	NaN	NaN	172.65	NaN	NaN	NaN	NaN	NaN	NaN	NaN	NaN	NaN	NaN	NaN	152.94	NaN	NaN	146.92	NaN	172.64	NaN	NaN	84.558	NaN	NaN
NaN	NaN	NaN	NaN	NaN	NaN	NaN	NaN	106.11	NaN	146.62	NaN	NaN	NaN	NaN	127.24	123.64	NaN	162	NaN	NaN	77.267	NaN	NaN	NaN	NaN	NaN	172.68	NaN	NaN	NaN	NaN	NaN	NaN	NaN	NaN	NaN	NaN	NaN	152.95	NaN	NaN	147.01	NaN	172.65	NaN	NaN	84.571	NaN	NaN
NaN	NaN	NaN	NaN	NaN	NaN	NaN	NaN	106.12	NaN	146.62	NaN	NaN	NaN	NaN	127.26	123.67	NaN	162.02	NaN	NaN	77.279	NaN	NaN	NaN	NaN	NaN	172.71	NaN	NaN	NaN	NaN	NaN	NaN	NaN	NaN	NaN	NaN	NaN	152.96	NaN	NaN	149.74	NaN	172.69	NaN	NaN	84.587	NaN	NaN
NaN	NaN	NaN	NaN	NaN	NaN	NaN	NaN	106.13	NaN	146.63	NaN	NaN	NaN	NaN	127.28	123.72	NaN	162.06	NaN	NaN	77.289	NaN	NaN	NaN	NaN	NaN	172.87	NaN	NaN	NaN	NaN	NaN	NaN	NaN	NaN	NaN	NaN	NaN	152.96	NaN	NaN	149.81	NaN	172.72	NaN	NaN	84.603	NaN	NaN
NaN	NaN	NaN	NaN	NaN	NaN	NaN	NaN	106.15	NaN	146.63	NaN	NaN	NaN	NaN	127.31	123.73	NaN	162.15	NaN	NaN	77.3	NaN	NaN	NaN	NaN	NaN	172.92	NaN	NaN	NaN	NaN	NaN	NaN	NaN	NaN	NaN	NaN	NaN	152.97	NaN	NaN	149.81	NaN	172.76	NaN	NaN	84.623	NaN	NaN
NaN	NaN	NaN	NaN	NaN	NaN	NaN	NaN	106.16	NaN	146.65	NaN	NaN	NaN	NaN	127.34	123.74	NaN	162.16	NaN	NaN	77.31	NaN	NaN	NaN	NaN	NaN	172.95	NaN	NaN	NaN	NaN	NaN	NaN	NaN	NaN	NaN	NaN	NaN	152.98	NaN	NaN	149.82	NaN	172.77	NaN	NaN	84.641	NaN	NaN
NaN	NaN	NaN	NaN	NaN	NaN	NaN	NaN	106.17	NaN	146.66	NaN	NaN	NaN	NaN	127.42	123.75	NaN	165.85	NaN	NaN	77.322	NaN	NaN	NaN	NaN	NaN	173.06	NaN	NaN	NaN	NaN	NaN	NaN	NaN	NaN	NaN	NaN	NaN	152.99	NaN	NaN	149.82	NaN	172.85	NaN	NaN	84.662	NaN	NaN
NaN	NaN	NaN	NaN	NaN	NaN	NaN	NaN	106.19	NaN	146.69	NaN	NaN	NaN	NaN	127.45	123.76	NaN	165.89	NaN	NaN	77.334	NaN	NaN	NaN	NaN	NaN	173.07	NaN	NaN	NaN	NaN	NaN	NaN	NaN	NaN	NaN	NaN	NaN	153	NaN	NaN	149.83	NaN	172.91	NaN	NaN	84.685	NaN	NaN
NaN	NaN	NaN	NaN	NaN	NaN	NaN	NaN	106.2	NaN	146.71	NaN	NaN	NaN	NaN	131.86	123.77	NaN	165.91	NaN	NaN	77.346	NaN	NaN	NaN	NaN	NaN	175.78	NaN	NaN	NaN	NaN	NaN	NaN	NaN	NaN	NaN	NaN	NaN	153.1	NaN	NaN	149.84	NaN	173.02	NaN	NaN	84.71	NaN	NaN
NaN	NaN	NaN	NaN	NaN	NaN	NaN	NaN	106.21	NaN	146.72	NaN	NaN	NaN	NaN	131.86	123.78	NaN	165.92	NaN	NaN	77.361	NaN	NaN	NaN	NaN	NaN	175.81	NaN	NaN	NaN	NaN	NaN	NaN	NaN	NaN	NaN	NaN	NaN	153.12	NaN	NaN	149.84	NaN	173.05	NaN	NaN	84.724	NaN	NaN
NaN	NaN	NaN	NaN	NaN	NaN	NaN	NaN	106.23	NaN	146.75	NaN	NaN	NaN	NaN	131.88	123.8	NaN	165.94	NaN	NaN	77.372	NaN	NaN	NaN	NaN	NaN	175.92	NaN	NaN	NaN	NaN	NaN	NaN	NaN	NaN	NaN	NaN	NaN	153.14	NaN	NaN	149.86	NaN	175.65	NaN	NaN	84.752	NaN	NaN
NaN	NaN	NaN	NaN	NaN	NaN	NaN	NaN	106.31	NaN	146.83	NaN	NaN	NaN	NaN	131.91	123.82	NaN	166.07	NaN	NaN	77.385	NaN	NaN	NaN	NaN	NaN	175.93	NaN	NaN	NaN	NaN	NaN	NaN	NaN	NaN	NaN	NaN	NaN	153.16	NaN	NaN	149.95	NaN	175.67	NaN	NaN	84.776	NaN	NaN
NaN	NaN	NaN	NaN	NaN	NaN	NaN	NaN	106.32	NaN	146.84	NaN	NaN	NaN	NaN	131.94	123.84	NaN	166.11	NaN	NaN	77.401	NaN	NaN	NaN	NaN	NaN	175.98	NaN	NaN	NaN	NaN	NaN	NaN	NaN	NaN	NaN	NaN	NaN	153.19	NaN	NaN	149.96	NaN	175.77	NaN	NaN	84.795	NaN	NaN
NaN	NaN	NaN	NaN	NaN	NaN	NaN	NaN	106.35	NaN	146.89	NaN	NaN	NaN	NaN	131.96	123.86	NaN	166.15	NaN	NaN	77.414	NaN	NaN	NaN	NaN	NaN	176.01	NaN	NaN	NaN	NaN	NaN	NaN	NaN	NaN	NaN	NaN	NaN	153.22	NaN	NaN	149.98	NaN	175.86	NaN	NaN	84.834	NaN	NaN
NaN	NaN	NaN	NaN	NaN	NaN	NaN	NaN	106.38	NaN	146.91	NaN	NaN	NaN	NaN	131.97	123.88	NaN	166.23	NaN	NaN	77.425	NaN	NaN	NaN	NaN	NaN	176.11	NaN	NaN	NaN	NaN	NaN	NaN	NaN	NaN	NaN	NaN	NaN	153.25	NaN	NaN	150.01	NaN	175.87	NaN	NaN	84.86	NaN	NaN
NaN	NaN	NaN	NaN	NaN	NaN	NaN	NaN	106.41	NaN	146.99	NaN	NaN	NaN	NaN	131.99	123.9	NaN	168.06	NaN	NaN	77.438	NaN	NaN	NaN	NaN	NaN	176.13	NaN	NaN	NaN	NaN	NaN	NaN	NaN	NaN	NaN	NaN	NaN	153.3	NaN	NaN	150.04	NaN	175.89	NaN	NaN	84.906	NaN	NaN
NaN	NaN	NaN	NaN	NaN	NaN	NaN	NaN	108.77	NaN	147.03	NaN	NaN	NaN	NaN	132.01	123.92	NaN	168.06	NaN	NaN	77.457	NaN	NaN	NaN	NaN	NaN	176.25	NaN	NaN	NaN	NaN	NaN	NaN	NaN	NaN	NaN	NaN	NaN	153.32	NaN	NaN	150.07	NaN	175.91	NaN	NaN	84.971	NaN	NaN
NaN	NaN	NaN	NaN	NaN	NaN	NaN	NaN	108.87	NaN	149.81	NaN	NaN	NaN	NaN	132.03	124	NaN	168.08	NaN	NaN	77.477	NaN	NaN	NaN	NaN	NaN	178.86	NaN	NaN	NaN	NaN	NaN	NaN	NaN	NaN	NaN	NaN	NaN	158.17	NaN	NaN	150.1	NaN	175.96	NaN	NaN	86.794	NaN	NaN
NaN	NaN	NaN	NaN	NaN	NaN	NaN	NaN	109.33	NaN	149.81	NaN	NaN	NaN	NaN	132.04	124.01	NaN	168.09	NaN	NaN	77.493	NaN	NaN	NaN	NaN	NaN	179.46	NaN	NaN	NaN	NaN	NaN	NaN	NaN	NaN	NaN	NaN	NaN	158.17	NaN	NaN	150.18	NaN	176	NaN	NaN	86.834	NaN	NaN
NaN	NaN	NaN	NaN	NaN	NaN	NaN	NaN	109.39	NaN	149.82	NaN	NaN	NaN	NaN	132.06	124.03	NaN	168.21	NaN	NaN	77.518	NaN	NaN	NaN	NaN	NaN	179.47	NaN	NaN	NaN	NaN	NaN	NaN	NaN	NaN	NaN	NaN	NaN	158.18	NaN	NaN	152.94	NaN	176.04	NaN	NaN	87.084	NaN	NaN
NaN	NaN	NaN	NaN	NaN	NaN	NaN	NaN	109.39	NaN	149.84	NaN	NaN	NaN	NaN	132.08	124.27	NaN	168.22	NaN	NaN	77.562	NaN	NaN	NaN	NaN	NaN	NaN	NaN	NaN	NaN	NaN	NaN	NaN	NaN	NaN	NaN	NaN	NaN	158.19	NaN	NaN	152.95	NaN	176.2	NaN	NaN	87.122	NaN	NaN
NaN	NaN	NaN	NaN	NaN	NaN	NaN	NaN	109.39	NaN	149.85	NaN	NaN	NaN	NaN	132.1	124.28	NaN	169.55	NaN	NaN	77.577	NaN	NaN	NaN	NaN	NaN	NaN	NaN	NaN	NaN	NaN	NaN	NaN	NaN	NaN	NaN	NaN	NaN	158.2	NaN	NaN	152.95	NaN	176.23	NaN	NaN	87.372	NaN	NaN
NaN	NaN	NaN	NaN	NaN	NaN	NaN	NaN	109.42	NaN	149.87	NaN	NaN	NaN	NaN	132.11	125.45	NaN	169.62	NaN	NaN	80.817	NaN	NaN	NaN	NaN	NaN	NaN	NaN	NaN	NaN	NaN	NaN	NaN	NaN	NaN	NaN	NaN	NaN	158.32	NaN	NaN	152.96	NaN	178.78	NaN	NaN	87.498	NaN	NaN
NaN	NaN	NaN	NaN	NaN	NaN	NaN	NaN	109.43	NaN	149.87	NaN	NaN	NaN	NaN	132.14	125.46	NaN	169.74	NaN	NaN	80.821	NaN	NaN	NaN	NaN	NaN	NaN	NaN	NaN	NaN	NaN	NaN	NaN	NaN	NaN	NaN	NaN	NaN	158.33	NaN	NaN	152.97	NaN	178.79	NaN	NaN	87.623	NaN	NaN
NaN	NaN	NaN	NaN	NaN	NaN	NaN	NaN	109.44	NaN	149.88	NaN	NaN	NaN	NaN	132.16	125.47	NaN	169.77	NaN	NaN	80.827	NaN	NaN	NaN	NaN	NaN	NaN	NaN	NaN	NaN	NaN	NaN	NaN	NaN	NaN	NaN	NaN	NaN	158.35	NaN	NaN	152.97	NaN	178.82	NaN	NaN	87.713	NaN	NaN
NaN	NaN	NaN	NaN	NaN	NaN	NaN	NaN	109.47	NaN	149.9	NaN	NaN	NaN	NaN	132.2	125.57	NaN	169.8	NaN	NaN	80.834	NaN	NaN	NaN	NaN	NaN	NaN	NaN	NaN	NaN	NaN	NaN	NaN	NaN	NaN	NaN	NaN	NaN	158.37	NaN	NaN	152.98	NaN	178.84	NaN	NaN	87.781	NaN	NaN
NaN	NaN	NaN	NaN	NaN	NaN	NaN	NaN	109.48	NaN	149.91	NaN	NaN	NaN	NaN	132.22	125.58	NaN	169.89	NaN	NaN	80.842	NaN	NaN	NaN	NaN	NaN	NaN	NaN	NaN	NaN	NaN	NaN	NaN	NaN	NaN	NaN	NaN	NaN	158.4	NaN	NaN	152.99	NaN	NaN	NaN	NaN	87.883	NaN	NaN
NaN	NaN	NaN	NaN	NaN	NaN	NaN	NaN	109.49	NaN	149.92	NaN	NaN	NaN	NaN	136.18	125.9	NaN	169.91	NaN	NaN	80.852	NaN	NaN	NaN	NaN	NaN	NaN	NaN	NaN	NaN	NaN	NaN	NaN	NaN	NaN	NaN	NaN	NaN	158.42	NaN	NaN	152.99	NaN	NaN	NaN	NaN	88	NaN	NaN
NaN	NaN	NaN	NaN	NaN	NaN	NaN	NaN	109.5	NaN	149.94	NaN	NaN	NaN	NaN	136.19	125.94	NaN	172.64	NaN	NaN	80.863	NaN	NaN	NaN	NaN	NaN	NaN	NaN	NaN	NaN	NaN	NaN	NaN	NaN	NaN	NaN	NaN	NaN	158.46	NaN	NaN	153	NaN	NaN	NaN	NaN	88.159	NaN	NaN
NaN	NaN	NaN	NaN	NaN	NaN	NaN	NaN	109.52	NaN	149.95	NaN	NaN	NaN	NaN	136.24	126.05	NaN	172.7	NaN	NaN	80.874	NaN	NaN	NaN	NaN	NaN	NaN	NaN	NaN	NaN	NaN	NaN	NaN	NaN	NaN	NaN	NaN	NaN	158.49	NaN	NaN	153.11	NaN	NaN	NaN	NaN	88.323	NaN	NaN
NaN	NaN	NaN	NaN	NaN	NaN	NaN	NaN	109.55	NaN	149.96	NaN	NaN	NaN	NaN	136.28	126.06	NaN	172.7	NaN	NaN	80.884	NaN	NaN	NaN	NaN	NaN	NaN	NaN	NaN	NaN	NaN	NaN	NaN	NaN	NaN	NaN	NaN	NaN	158.55	NaN	NaN	153.13	NaN	NaN	NaN	NaN	88.337	NaN	NaN
NaN	NaN	NaN	NaN	NaN	NaN	NaN	NaN	109.57	NaN	149.99	NaN	NaN	NaN	NaN	136.29	126.15	NaN	172.72	NaN	NaN	80.896	NaN	NaN	NaN	NaN	NaN	NaN	NaN	NaN	NaN	NaN	NaN	NaN	NaN	NaN	NaN	NaN	NaN	158.61	NaN	NaN	153.15	NaN	NaN	NaN	NaN	88.351	NaN	NaN
NaN	NaN	NaN	NaN	NaN	NaN	NaN	NaN	109.59	NaN	150.01	NaN	NaN	NaN	NaN	136.32	126.19	NaN	172.75	NaN	NaN	80.907	NaN	NaN	NaN	NaN	NaN	NaN	NaN	NaN	NaN	NaN	NaN	NaN	NaN	NaN	NaN	NaN	NaN	161.78	NaN	NaN	153.18	NaN	NaN	NaN	NaN	88.371	NaN	NaN
NaN	NaN	NaN	NaN	NaN	NaN	NaN	NaN	109.64	NaN	150.05	NaN	NaN	NaN	NaN	136.33	126.65	NaN	172.78	NaN	NaN	80.92	NaN	NaN	NaN	NaN	NaN	NaN	NaN	NaN	NaN	NaN	NaN	NaN	NaN	NaN	NaN	NaN	NaN	161.78	NaN	NaN	153.22	NaN	NaN	NaN	NaN	88.389	NaN	NaN
NaN	NaN	NaN	NaN	NaN	NaN	NaN	NaN	109.65	NaN	150.07	NaN	NaN	NaN	NaN	136.34	126.68	NaN	172.82	NaN	NaN	80.931	NaN	NaN	NaN	NaN	NaN	NaN	NaN	NaN	NaN	NaN	NaN	NaN	NaN	NaN	NaN	NaN	NaN	161.79	NaN	NaN	153.25	NaN	NaN	NaN	NaN	88.412	NaN	NaN
NaN	NaN	NaN	NaN	NaN	NaN	NaN	NaN	109.68	NaN	150.12	NaN	NaN	NaN	NaN	136.36	126.84	NaN	172.85	NaN	NaN	80.944	NaN	NaN	NaN	NaN	NaN	NaN	NaN	NaN	NaN	NaN	NaN	NaN	NaN	NaN	NaN	NaN	NaN	161.8	NaN	NaN	153.31	NaN	NaN	NaN	NaN	88.438	NaN	NaN
NaN	NaN	NaN	NaN	NaN	NaN	NaN	NaN	109.71	NaN	150.17	NaN	NaN	NaN	NaN	136.38	126.85	NaN	172.92	NaN	NaN	80.955	NaN	NaN	NaN	NaN	NaN	NaN	NaN	NaN	NaN	NaN	NaN	NaN	NaN	NaN	NaN	NaN	NaN	161.81	NaN	NaN	157.62	NaN	NaN	NaN	NaN	88.463	NaN	NaN
NaN	NaN	NaN	NaN	NaN	NaN	NaN	NaN	109.81	NaN	152.94	NaN	NaN	NaN	NaN	136.4	127.01	NaN	173.03	NaN	NaN	80.968	NaN	NaN	NaN	NaN	NaN	NaN	NaN	NaN	NaN	NaN	NaN	NaN	NaN	NaN	NaN	NaN	NaN	161.81	NaN	NaN	158.17	NaN	NaN	NaN	NaN	88.491	NaN	NaN
NaN	NaN	NaN	NaN	NaN	NaN	NaN	NaN	109.84	NaN	152.94	NaN	NaN	NaN	NaN	136.42	127.08	NaN	173.04	NaN	NaN	80.982	NaN	NaN	NaN	NaN	NaN	NaN	NaN	NaN	NaN	NaN	NaN	NaN	NaN	NaN	NaN	NaN	NaN	161.92	NaN	NaN	158.17	NaN	NaN	NaN	NaN	88.52	NaN	NaN
NaN	NaN	NaN	NaN	NaN	NaN	NaN	NaN	111.91	NaN	153	NaN	NaN	NaN	NaN	136.44	127.11	NaN	173.07	NaN	NaN	80.997	NaN	NaN	NaN	NaN	NaN	NaN	NaN	NaN	NaN	NaN	NaN	NaN	NaN	NaN	NaN	NaN	NaN	161.94	NaN	NaN	158.18	NaN	NaN	NaN	NaN	88.553	NaN	NaN
NaN	NaN	NaN	NaN	NaN	NaN	NaN	NaN	112.45	NaN	153.01	NaN	NaN	NaN	NaN	136.47	127.13	NaN	175.83	NaN	NaN	81.01	NaN	NaN	NaN	NaN	NaN	NaN	NaN	NaN	NaN	NaN	NaN	NaN	NaN	NaN	NaN	NaN	NaN	161.96	NaN	NaN	158.18	NaN	NaN	NaN	NaN	88.577	NaN	NaN
NaN	NaN	NaN	NaN	NaN	NaN	NaN	NaN	112.45	NaN	153.05	NaN	NaN	NaN	NaN	136.5	127.15	NaN	175.87	NaN	NaN	81.028	NaN	NaN	NaN	NaN	NaN	NaN	NaN	NaN	NaN	NaN	NaN	NaN	NaN	NaN	NaN	NaN	NaN	161.99	NaN	NaN	158.19	NaN	NaN	NaN	NaN	88.626	NaN	NaN
NaN	NaN	NaN	NaN	NaN	NaN	NaN	NaN	112.46	NaN	153.11	NaN	NaN	NaN	NaN	138.77	127.18	NaN	175.91	NaN	NaN	81.045	NaN	NaN	NaN	NaN	NaN	NaN	NaN	NaN	NaN	NaN	NaN	NaN	NaN	NaN	NaN	NaN	NaN	162.03	NaN	NaN	158.19	NaN	NaN	NaN	NaN	88.666	NaN	NaN
NaN	NaN	NaN	NaN	NaN	NaN	NaN	NaN	112.48	NaN	153.15	NaN	NaN	NaN	NaN	138.79	127.19	NaN	175.99	NaN	NaN	81.06	NaN	NaN	NaN	NaN	NaN	NaN	NaN	NaN	NaN	NaN	NaN	NaN	NaN	NaN	NaN	NaN	NaN	162.06	NaN	NaN	158.31	NaN	NaN	NaN	NaN	88.76	NaN	NaN
NaN	NaN	NaN	NaN	NaN	NaN	NaN	NaN	112.49	NaN	153.17	NaN	NaN	NaN	NaN	138.8	127.24	NaN	176.03	NaN	NaN	81.081	NaN	NaN	NaN	NaN	NaN	NaN	NaN	NaN	NaN	NaN	NaN	NaN	NaN	NaN	NaN	NaN	NaN	162.1	NaN	NaN	158.34	NaN	NaN	NaN	NaN	88.961	NaN	NaN
NaN	NaN	NaN	NaN	NaN	NaN	NaN	NaN	112.5	NaN	153.2	NaN	NaN	NaN	NaN	138.81	127.26	NaN	176.06	NaN	NaN	81.101	NaN	NaN	NaN	NaN	NaN	NaN	NaN	NaN	NaN	NaN	NaN	NaN	NaN	NaN	NaN	NaN	NaN	162.15	NaN	NaN	158.36	NaN	NaN	NaN	NaN	90.036	NaN	NaN
NaN	NaN	NaN	NaN	NaN	NaN	NaN	NaN	112.51	NaN	153.22	NaN	NaN	NaN	NaN	138.82	127.29	NaN	179.46	NaN	NaN	81.115	NaN	NaN	NaN	NaN	NaN	NaN	NaN	NaN	NaN	NaN	NaN	NaN	NaN	NaN	NaN	NaN	NaN	165.81	NaN	NaN	158.38	NaN	NaN	NaN	NaN	90.099	NaN	NaN
NaN	NaN	NaN	NaN	NaN	NaN	NaN	NaN	112.52	NaN	153.24	NaN	NaN	NaN	NaN	138.86	127.31	NaN	179.47	NaN	NaN	81.131	NaN	NaN	NaN	NaN	NaN	NaN	NaN	NaN	NaN	NaN	NaN	NaN	NaN	NaN	NaN	NaN	NaN	165.81	NaN	NaN	158.41	NaN	NaN	NaN	NaN	90.574	NaN	NaN
NaN	NaN	NaN	NaN	NaN	NaN	NaN	NaN	112.53	NaN	153.29	NaN	NaN	NaN	NaN	138.88	127.32	NaN	179.47	NaN	NaN	81.158	NaN	NaN	NaN	NaN	NaN	NaN	NaN	NaN	NaN	NaN	NaN	NaN	NaN	NaN	NaN	NaN	NaN	165.82	NaN	NaN	158.45	NaN	NaN	NaN	NaN	90.627	NaN	NaN
NaN	NaN	NaN	NaN	NaN	NaN	NaN	NaN	112.54	NaN	153.31	NaN	NaN	NaN	NaN	138.95	127.34	NaN	179.48	NaN	NaN	81.195	NaN	NaN	NaN	NaN	NaN	NaN	NaN	NaN	NaN	NaN	NaN	NaN	NaN	NaN	NaN	NaN	NaN	165.83	NaN	NaN	158.48	NaN	NaN	NaN	NaN	90.681	NaN	NaN
NaN	NaN	NaN	NaN	NaN	NaN	NaN	NaN	112.56	NaN	155.61	NaN	NaN	NaN	NaN	138.98	127.36	NaN	179.5	NaN	NaN	81.209	NaN	NaN	NaN	NaN	NaN	NaN	NaN	NaN	NaN	NaN	NaN	NaN	NaN	NaN	NaN	NaN	NaN	165.96	NaN	NaN	158.59	NaN	NaN	NaN	NaN	91.094	NaN	NaN
NaN	NaN	NaN	NaN	NaN	NaN	NaN	NaN	112.57	NaN	155.92	NaN	NaN	NaN	NaN	138.99	127.44	NaN	179.88	NaN	NaN	84.494	NaN	NaN	NaN	NaN	NaN	NaN	NaN	NaN	NaN	NaN	NaN	NaN	NaN	NaN	NaN	NaN	NaN	165.98	NaN	NaN	161.77	NaN	NaN	NaN	NaN	91.203	NaN	NaN
NaN	NaN	NaN	NaN	NaN	NaN	NaN	NaN	112.59	NaN	157.28	NaN	NaN	NaN	NaN	139.02	127.46	NaN	NaN	NaN	NaN	84.499	NaN	NaN	NaN	NaN	NaN	NaN	NaN	NaN	NaN	NaN	NaN	NaN	NaN	NaN	NaN	NaN	NaN	166	NaN	NaN	161.78	NaN	NaN	NaN	NaN	91.615	NaN	NaN
NaN	NaN	NaN	NaN	NaN	NaN	NaN	NaN	112.6	NaN	158.17	NaN	NaN	NaN	NaN	139.04	127.52	NaN	NaN	NaN	NaN	84.504	NaN	NaN	NaN	NaN	NaN	NaN	NaN	NaN	NaN	NaN	NaN	NaN	NaN	NaN	NaN	NaN	NaN	166.02	NaN	NaN	161.78	NaN	NaN	NaN	NaN	91.686	NaN	NaN
NaN	NaN	NaN	NaN	NaN	NaN	NaN	NaN	112.62	NaN	158.18	NaN	NaN	NaN	NaN	139.05	127.61	NaN	NaN	NaN	NaN	84.511	NaN	NaN	NaN	NaN	NaN	NaN	NaN	NaN	NaN	NaN	NaN	NaN	NaN	NaN	NaN	NaN	NaN	166.05	NaN	NaN	161.79	NaN	NaN	NaN	NaN	91.703	NaN	NaN
NaN	NaN	NaN	NaN	NaN	NaN	NaN	NaN	112.63	NaN	158.21	NaN	NaN	NaN	NaN	139.07	128.64	NaN	NaN	NaN	NaN	84.519	NaN	NaN	NaN	NaN	NaN	NaN	NaN	NaN	NaN	NaN	NaN	NaN	NaN	NaN	NaN	NaN	NaN	166.09	NaN	NaN	161.8	NaN	NaN	NaN	NaN	91.714	NaN	NaN
NaN	NaN	NaN	NaN	NaN	NaN	NaN	NaN	112.65	NaN	158.24	NaN	NaN	NaN	NaN	139.09	128.64	NaN	NaN	NaN	NaN	84.527	NaN	NaN	NaN	NaN	NaN	NaN	NaN	NaN	NaN	NaN	NaN	NaN	NaN	NaN	NaN	NaN	NaN	166.12	NaN	NaN	161.93	NaN	NaN	NaN	NaN	91.732	NaN	NaN
NaN	NaN	NaN	NaN	NaN	NaN	NaN	NaN	112.67	NaN	158.28	NaN	NaN	NaN	NaN	139.09	128.67	NaN	NaN	NaN	NaN	84.536	NaN	NaN	NaN	NaN	NaN	NaN	NaN	NaN	NaN	NaN	NaN	NaN	NaN	NaN	NaN	NaN	NaN	166.15	NaN	NaN	161.95	NaN	NaN	NaN	NaN	91.748	NaN	NaN
NaN	NaN	NaN	NaN	NaN	NaN	NaN	NaN	112.71	NaN	158.3	NaN	NaN	NaN	NaN	139.17	128.68	NaN	NaN	NaN	NaN	84.548	NaN	NaN	NaN	NaN	NaN	NaN	NaN	NaN	NaN	NaN	NaN	NaN	NaN	NaN	NaN	NaN	NaN	166.22	NaN	NaN	161.98	NaN	NaN	NaN	NaN	91.769	NaN	NaN
NaN	NaN	NaN	NaN	NaN	NaN	NaN	NaN	112.73	NaN	158.32	NaN	NaN	NaN	NaN	139.18	128.69	NaN	NaN	NaN	NaN	84.561	NaN	NaN	NaN	NaN	NaN	NaN	NaN	NaN	NaN	NaN	NaN	NaN	NaN	NaN	NaN	NaN	NaN	169.5	NaN	NaN	162.01	NaN	NaN	NaN	NaN	91.812	NaN	NaN
NaN	NaN	NaN	NaN	NaN	NaN	NaN	NaN	112.81	NaN	158.36	NaN	NaN	NaN	NaN	139.19	128.71	NaN	NaN	NaN	NaN	84.57	NaN	NaN	NaN	NaN	NaN	NaN	NaN	NaN	NaN	NaN	NaN	NaN	NaN	NaN	NaN	NaN	NaN	169.5	NaN	NaN	162.05	NaN	NaN	NaN	NaN	91.834	NaN	NaN
NaN	NaN	NaN	NaN	NaN	NaN	NaN	NaN	112.83	NaN	158.36	NaN	NaN	NaN	NaN	143.46	128.73	NaN	NaN	NaN	NaN	84.582	NaN	NaN	NaN	NaN	NaN	NaN	NaN	NaN	NaN	NaN	NaN	NaN	NaN	NaN	NaN	NaN	NaN	169.51	NaN	NaN	162.07	NaN	NaN	NaN	NaN	91.853	NaN	NaN
NaN	NaN	NaN	NaN	NaN	NaN	NaN	NaN	115.3	NaN	158.39	NaN	NaN	NaN	NaN	143.46	128.79	NaN	NaN	NaN	NaN	84.597	NaN	NaN	NaN	NaN	NaN	NaN	NaN	NaN	NaN	NaN	NaN	NaN	NaN	NaN	NaN	NaN	NaN	169.52	NaN	NaN	162.14	NaN	NaN	NaN	NaN	91.872	NaN	NaN
NaN	NaN	NaN	NaN	NaN	NaN	NaN	NaN	116.33	NaN	158.44	NaN	NaN	NaN	NaN	143.48	128.87	NaN	NaN	NaN	NaN	84.61	NaN	NaN	NaN	NaN	NaN	NaN	NaN	NaN	NaN	NaN	NaN	NaN	NaN	NaN	NaN	NaN	NaN	169.52	NaN	NaN	165.8	NaN	NaN	NaN	NaN	91.897	NaN	NaN
NaN	NaN	NaN	NaN	NaN	NaN	NaN	NaN	116.34	NaN	158.47	NaN	NaN	NaN	NaN	143.56	128.93	NaN	NaN	NaN	NaN	84.623	NaN	NaN	NaN	NaN	NaN	NaN	NaN	NaN	NaN	NaN	NaN	NaN	NaN	NaN	NaN	NaN	NaN	169.53	NaN	NaN	165.81	NaN	NaN	NaN	NaN	91.96	NaN	NaN
NaN	NaN	NaN	NaN	NaN	NaN	NaN	NaN	116.34	NaN	158.5	NaN	NaN	NaN	NaN	143.58	128.94	NaN	NaN	NaN	NaN	84.634	NaN	NaN	NaN	NaN	NaN	NaN	NaN	NaN	NaN	NaN	NaN	NaN	NaN	NaN	NaN	NaN	NaN	169.63	NaN	NaN	165.81	NaN	NaN	NaN	NaN	91.99	NaN	NaN
NaN	NaN	NaN	NaN	NaN	NaN	NaN	NaN	116.35	NaN	158.58	NaN	NaN	NaN	NaN	143.6	129.32	NaN	NaN	NaN	NaN	84.648	NaN	NaN	NaN	NaN	NaN	NaN	NaN	NaN	NaN	NaN	NaN	NaN	NaN	NaN	NaN	NaN	NaN	169.66	NaN	NaN	165.82	NaN	NaN	NaN	NaN	92.032	NaN	NaN
NaN	NaN	NaN	NaN	NaN	NaN	NaN	NaN	116.36	NaN	161.73	NaN	NaN	NaN	NaN	143.62	129.32	NaN	NaN	NaN	NaN	84.662	NaN	NaN	NaN	NaN	NaN	NaN	NaN	NaN	NaN	NaN	NaN	NaN	NaN	NaN	NaN	NaN	NaN	169.69	NaN	NaN	165.82	NaN	NaN	NaN	NaN	92.072	NaN	NaN
NaN	NaN	NaN	NaN	NaN	NaN	NaN	NaN	116.37	NaN	161.77	NaN	NaN	NaN	NaN	143.63	129.34	NaN	NaN	NaN	NaN	84.676	NaN	NaN	NaN	NaN	NaN	NaN	NaN	NaN	NaN	NaN	NaN	NaN	NaN	NaN	NaN	NaN	NaN	169.72	NaN	NaN	165.83	NaN	NaN	NaN	NaN	92.15	NaN	NaN
NaN	NaN	NaN	NaN	NaN	NaN	NaN	NaN	116.38	NaN	161.79	NaN	NaN	NaN	NaN	143.65	129.36	NaN	NaN	NaN	NaN	84.689	NaN	NaN	NaN	NaN	NaN	NaN	NaN	NaN	NaN	NaN	NaN	NaN	NaN	NaN	NaN	NaN	NaN	169.74	NaN	NaN	165.95	NaN	NaN	NaN	NaN	93.159	NaN	NaN
NaN	NaN	NaN	NaN	NaN	NaN	NaN	NaN	116.39	NaN	161.8	NaN	NaN	NaN	NaN	143.67	129.73	NaN	NaN	NaN	NaN	84.706	NaN	NaN	NaN	NaN	NaN	NaN	NaN	NaN	NaN	NaN	NaN	NaN	NaN	NaN	NaN	NaN	NaN	169.77	NaN	NaN	165.97	NaN	NaN	NaN	NaN	93.603	NaN	NaN
NaN	NaN	NaN	NaN	NaN	NaN	NaN	NaN	116.4	NaN	161.81	NaN	NaN	NaN	NaN	143.69	129.73	NaN	NaN	NaN	NaN	84.72	NaN	NaN	NaN	NaN	NaN	NaN	NaN	NaN	NaN	NaN	NaN	NaN	NaN	NaN	NaN	NaN	NaN	169.8	NaN	NaN	165.99	NaN	NaN	NaN	NaN	93.643	NaN	NaN
NaN	NaN	NaN	NaN	NaN	NaN	NaN	NaN	116.41	NaN	161.82	NaN	NaN	NaN	NaN	143.72	129.75	NaN	NaN	NaN	NaN	84.737	NaN	NaN	NaN	NaN	NaN	NaN	NaN	NaN	NaN	NaN	NaN	NaN	NaN	NaN	NaN	NaN	NaN	169.88	NaN	NaN	166.02	NaN	NaN	NaN	NaN	93.849	NaN	NaN
NaN	NaN	NaN	NaN	NaN	NaN	NaN	NaN	116.42	NaN	161.82	NaN	NaN	NaN	NaN	143.74	129.76	NaN	NaN	NaN	NaN	84.755	NaN	NaN	NaN	NaN	NaN	NaN	NaN	NaN	NaN	NaN	NaN	NaN	NaN	NaN	NaN	NaN	NaN	172.61	NaN	NaN	166.05	NaN	NaN	NaN	NaN	93.959	NaN	NaN
NaN	NaN	NaN	NaN	NaN	NaN	NaN	NaN	116.45	NaN	161.83	NaN	NaN	NaN	NaN	143.77	129.98	NaN	NaN	NaN	NaN	84.771	NaN	NaN	NaN	NaN	NaN	NaN	NaN	NaN	NaN	NaN	NaN	NaN	NaN	NaN	NaN	NaN	NaN	172.61	NaN	NaN	166.07	NaN	NaN	NaN	NaN	94.097	NaN	NaN
NaN	NaN	NaN	NaN	NaN	NaN	NaN	NaN	116.46	NaN	161.88	NaN	NaN	NaN	NaN	143.8	129.98	NaN	NaN	NaN	NaN	84.786	NaN	NaN	NaN	NaN	NaN	NaN	NaN	NaN	NaN	NaN	NaN	NaN	NaN	NaN	NaN	NaN	NaN	172.62	NaN	NaN	166.12	NaN	NaN	NaN	NaN	94.469	NaN	NaN
NaN	NaN	NaN	NaN	NaN	NaN	NaN	NaN	116.48	NaN	161.9	NaN	NaN	NaN	NaN	143.83	130.12	NaN	NaN	NaN	NaN	84.814	NaN	NaN	NaN	NaN	NaN	NaN	NaN	NaN	NaN	NaN	NaN	NaN	NaN	NaN	NaN	NaN	NaN	172.63	NaN	NaN	166.14	NaN	NaN	NaN	NaN	94.559	NaN	NaN
NaN	NaN	NaN	NaN	NaN	NaN	NaN	NaN	116.49	NaN	161.91	NaN	NaN	NaN	NaN	146.61	130.13	NaN	NaN	NaN	NaN	84.844	NaN	NaN	NaN	NaN	NaN	NaN	NaN	NaN	NaN	NaN	NaN	NaN	NaN	NaN	NaN	NaN	NaN	172.64	NaN	NaN	166.22	NaN	NaN	NaN	NaN	94.753	NaN	NaN
NaN	NaN	NaN	NaN	NaN	NaN	NaN	NaN	116.51	NaN	161.93	NaN	NaN	NaN	NaN	146.61	130.31	NaN	NaN	NaN	NaN	84.859	NaN	NaN	NaN	NaN	NaN	NaN	NaN	NaN	NaN	NaN	NaN	NaN	NaN	NaN	NaN	NaN	NaN	172.65	NaN	NaN	169.49	NaN	NaN	NaN	NaN	94.878	NaN	NaN
NaN	NaN	NaN	NaN	NaN	NaN	NaN	NaN	116.53	NaN	161.94	NaN	NaN	NaN	NaN	146.62	130.32	NaN	NaN	NaN	NaN	88.265	NaN	NaN	NaN	NaN	NaN	NaN	NaN	NaN	NaN	NaN	NaN	NaN	NaN	NaN	NaN	NaN	NaN	172.78	NaN	NaN	169.5	NaN	NaN	NaN	NaN	94.979	NaN	NaN
NaN	NaN	NaN	NaN	NaN	NaN	NaN	NaN	116.55	NaN	161.95	NaN	NaN	NaN	NaN	146.75	130.35	NaN	NaN	NaN	NaN	88.27	NaN	NaN	NaN	NaN	NaN	NaN	NaN	NaN	NaN	NaN	NaN	NaN	NaN	NaN	NaN	NaN	NaN	172.8	NaN	NaN	169.5	NaN	NaN	NaN	NaN	94.987	NaN	NaN
NaN	NaN	NaN	NaN	NaN	NaN	NaN	NaN	116.57	NaN	161.99	NaN	NaN	NaN	NaN	146.76	130.45	NaN	NaN	NaN	NaN	88.275	NaN	NaN	NaN	NaN	NaN	NaN	NaN	NaN	NaN	NaN	NaN	NaN	NaN	NaN	NaN	NaN	NaN	172.82	NaN	NaN	169.51	NaN	NaN	NaN	NaN	94.994	NaN	NaN
NaN	NaN	NaN	NaN	NaN	NaN	NaN	NaN	116.59	NaN	162.02	NaN	NaN	NaN	NaN	146.79	130.78	NaN	NaN	NaN	NaN	88.282	NaN	NaN	NaN	NaN	NaN	NaN	NaN	NaN	NaN	NaN	NaN	NaN	NaN	NaN	NaN	NaN	NaN	172.85	NaN	NaN	169.51	NaN	NaN	NaN	NaN	95.013	NaN	NaN
NaN	NaN	NaN	NaN	NaN	NaN	NaN	NaN	116.61	NaN	162.04	NaN	NaN	NaN	NaN	146.81	130.79	NaN	NaN	NaN	NaN	88.289	NaN	NaN	NaN	NaN	NaN	NaN	NaN	NaN	NaN	NaN	NaN	NaN	NaN	NaN	NaN	NaN	NaN	172.88	NaN	NaN	169.52	NaN	NaN	NaN	NaN	95.049	NaN	NaN
NaN	NaN	NaN	NaN	NaN	NaN	NaN	NaN	116.63	NaN	162.06	NaN	NaN	NaN	NaN	146.83	130.8	NaN	NaN	NaN	NaN	88.298	NaN	NaN	NaN	NaN	NaN	NaN	NaN	NaN	NaN	NaN	NaN	NaN	NaN	NaN	NaN	NaN	NaN	172.92	NaN	NaN	169.53	NaN	NaN	NaN	NaN	95.07	NaN	NaN
NaN	NaN	NaN	NaN	NaN	NaN	NaN	NaN	116.65	NaN	162.09	NaN	NaN	NaN	NaN	146.85	130.82	NaN	NaN	NaN	NaN	88.306	NaN	NaN	NaN	NaN	NaN	NaN	NaN	NaN	NaN	NaN	NaN	NaN	NaN	NaN	NaN	NaN	NaN	173.03	NaN	NaN	169.63	NaN	NaN	NaN	NaN	95.108	NaN	NaN
NaN	NaN	NaN	NaN	NaN	NaN	NaN	NaN	116.7	NaN	162.14	NaN	NaN	NaN	NaN	146.88	131.19	NaN	NaN	NaN	NaN	88.318	NaN	NaN	NaN	NaN	NaN	NaN	NaN	NaN	NaN	NaN	NaN	NaN	NaN	NaN	NaN	NaN	NaN	175.77	NaN	NaN	169.64	NaN	NaN	NaN	NaN	95.133	NaN	NaN
NaN	NaN	NaN	NaN	NaN	NaN	NaN	NaN	116.72	NaN	162.15	NaN	NaN	NaN	NaN	146.91	131.2	NaN	NaN	NaN	NaN	88.328	NaN	NaN	NaN	NaN	NaN	NaN	NaN	NaN	NaN	NaN	NaN	NaN	NaN	NaN	NaN	NaN	NaN	175.77	NaN	NaN	169.67	NaN	NaN	NaN	NaN	95.158	NaN	NaN
NaN	NaN	NaN	NaN	NaN	NaN	NaN	NaN	123.63	NaN	164.46	NaN	NaN	NaN	NaN	146.98	131.87	NaN	NaN	NaN	NaN	88.34	NaN	NaN	NaN	NaN	NaN	NaN	NaN	NaN	NaN	NaN	NaN	NaN	NaN	NaN	NaN	NaN	NaN	175.78	NaN	NaN	169.68	NaN	NaN	NaN	NaN	95.185	NaN	NaN
NaN	NaN	NaN	NaN	NaN	NaN	NaN	NaN	123.63	NaN	164.73	NaN	NaN	NaN	NaN	147.01	131.91	NaN	NaN	NaN	NaN	88.352	NaN	NaN	NaN	NaN	NaN	NaN	NaN	NaN	NaN	NaN	NaN	NaN	NaN	NaN	NaN	NaN	NaN	175.79	NaN	NaN	169.7	NaN	NaN	NaN	NaN	95.211	NaN	NaN
NaN	NaN	NaN	NaN	NaN	NaN	NaN	NaN	123.65	NaN	165.81	NaN	NaN	NaN	NaN	149.54	131.94	NaN	NaN	NaN	NaN	88.365	NaN	NaN	NaN	NaN	NaN	NaN	NaN	NaN	NaN	NaN	NaN	NaN	NaN	NaN	NaN	NaN	NaN	175.8	NaN	NaN	169.72	NaN	NaN	NaN	NaN	95.251	NaN	NaN
NaN	NaN	NaN	NaN	NaN	NaN	NaN	NaN	123.66	NaN	165.81	NaN	NaN	NaN	NaN	149.64	131.96	NaN	NaN	NaN	NaN	88.378	NaN	NaN	NaN	NaN	NaN	NaN	NaN	NaN	NaN	NaN	NaN	NaN	NaN	NaN	NaN	NaN	NaN	175.81	NaN	NaN	169.76	NaN	NaN	NaN	NaN	95.29	NaN	NaN
NaN	NaN	NaN	NaN	NaN	NaN	NaN	NaN	123.67	NaN	165.82	NaN	NaN	NaN	NaN	149.77	132	NaN	NaN	NaN	NaN	88.39	NaN	NaN	NaN	NaN	NaN	NaN	NaN	NaN	NaN	NaN	NaN	NaN	NaN	NaN	NaN	NaN	NaN	175.91	NaN	NaN	169.79	NaN	NaN	NaN	NaN	95.358	NaN	NaN
NaN	NaN	NaN	NaN	NaN	NaN	NaN	NaN	123.68	NaN	165.83	NaN	NaN	NaN	NaN	149.79	132.02	NaN	NaN	NaN	NaN	88.404	NaN	NaN	NaN	NaN	NaN	NaN	NaN	NaN	NaN	NaN	NaN	NaN	NaN	NaN	NaN	NaN	NaN	175.93	NaN	NaN	169.82	NaN	NaN	NaN	NaN	95.411	NaN	NaN
NaN	NaN	NaN	NaN	NaN	NaN	NaN	NaN	123.69	NaN	165.84	NaN	NaN	NaN	NaN	149.8	132.04	NaN	NaN	NaN	NaN	88.421	NaN	NaN	NaN	NaN	NaN	NaN	NaN	NaN	NaN	NaN	NaN	NaN	NaN	NaN	NaN	NaN	NaN	175.95	NaN	NaN	169.88	NaN	NaN	NaN	NaN	95.76	NaN	NaN
NaN	NaN	NaN	NaN	NaN	NaN	NaN	NaN	123.7	NaN	165.86	NaN	NaN	NaN	NaN	149.82	132.06	NaN	NaN	NaN	NaN	88.432	NaN	NaN	NaN	NaN	NaN	NaN	NaN	NaN	NaN	NaN	NaN	NaN	NaN	NaN	NaN	NaN	NaN	175.97	NaN	NaN	172.6	NaN	NaN	NaN	NaN	96.398	NaN	NaN
NaN	NaN	NaN	NaN	NaN	NaN	NaN	NaN	123.72	NaN	165.88	NaN	NaN	NaN	NaN	149.89	132.08	NaN	NaN	NaN	NaN	88.446	NaN	NaN	NaN	NaN	NaN	NaN	NaN	NaN	NaN	NaN	NaN	NaN	NaN	NaN	NaN	NaN	NaN	175.99	NaN	NaN	172.61	NaN	NaN	NaN	NaN	96.563	NaN	NaN
NaN	NaN	NaN	NaN	NaN	NaN	NaN	NaN	123.72	NaN	165.91	NaN	NaN	NaN	NaN	149.96	132.13	NaN	NaN	NaN	NaN	88.46	NaN	NaN	NaN	NaN	NaN	NaN	NaN	NaN	NaN	NaN	NaN	NaN	NaN	NaN	NaN	NaN	NaN	176.01	NaN	NaN	172.61	NaN	NaN	NaN	NaN	96.746	NaN	NaN
NaN	NaN	NaN	NaN	NaN	NaN	NaN	NaN	123.74	NaN	165.96	NaN	NaN	NaN	NaN	149.98	132.15	NaN	NaN	NaN	NaN	88.476	NaN	NaN	NaN	NaN	NaN	NaN	NaN	NaN	NaN	NaN	NaN	NaN	NaN	NaN	NaN	NaN	NaN	176.05	NaN	NaN	172.62	NaN	NaN	NaN	NaN	96.826	NaN	NaN
NaN	NaN	NaN	NaN	NaN	NaN	NaN	NaN	123.75	NaN	165.97	NaN	NaN	NaN	NaN	150	132.17	NaN	NaN	NaN	NaN	88.493	NaN	NaN	NaN	NaN	NaN	NaN	NaN	NaN	NaN	NaN	NaN	NaN	NaN	NaN	NaN	NaN	NaN	176.08	NaN	NaN	172.63	NaN	NaN	NaN	NaN	96.911	NaN	NaN
NaN	NaN	NaN	NaN	NaN	NaN	NaN	NaN	123.77	NaN	166	NaN	NaN	NaN	NaN	150.02	132.18	NaN	NaN	NaN	NaN	88.508	NaN	NaN	NaN	NaN	NaN	NaN	NaN	NaN	NaN	NaN	NaN	NaN	NaN	NaN	NaN	NaN	NaN	176.11	NaN	NaN	172.63	NaN	NaN	NaN	NaN	97.455	NaN	NaN
NaN	NaN	NaN	NaN	NaN	NaN	NaN	NaN	123.78	NaN	166.03	NaN	NaN	NaN	NaN	150.04	132.21	NaN	NaN	NaN	NaN	88.523	NaN	NaN	NaN	NaN	NaN	NaN	NaN	NaN	NaN	NaN	NaN	NaN	NaN	NaN	NaN	NaN	NaN	176.21	NaN	NaN	172.66	NaN	NaN	NaN	NaN	97.509	NaN	NaN
NaN	NaN	NaN	NaN	NaN	NaN	NaN	NaN	123.8	NaN	166.05	NaN	NaN	NaN	NaN	150.07	132.25	NaN	NaN	NaN	NaN	88.543	NaN	NaN	NaN	NaN	NaN	NaN	NaN	NaN	NaN	NaN	NaN	NaN	NaN	NaN	NaN	NaN	NaN	NaN	NaN	NaN	172.67	NaN	NaN	NaN	NaN	97.598	NaN	NaN
NaN	NaN	NaN	NaN	NaN	NaN	NaN	NaN	123.82	NaN	166.06	NaN	NaN	NaN	NaN	150.1	132.26	NaN	NaN	NaN	NaN	88.565	NaN	NaN	NaN	NaN	NaN	NaN	NaN	NaN	NaN	NaN	NaN	NaN	NaN	NaN	NaN	NaN	NaN	NaN	NaN	NaN	172.74	NaN	NaN	NaN	NaN	97.734	NaN	NaN
NaN	NaN	NaN	NaN	NaN	NaN	NaN	NaN	123.84	NaN	166.07	NaN	NaN	NaN	NaN	150.16	132.38	NaN	NaN	NaN	NaN	88.579	NaN	NaN	NaN	NaN	NaN	NaN	NaN	NaN	NaN	NaN	NaN	NaN	NaN	NaN	NaN	NaN	NaN	NaN	NaN	NaN	172.75	NaN	NaN	NaN	NaN	97.853	NaN	NaN
NaN	NaN	NaN	NaN	NaN	NaN	NaN	NaN	123.86	NaN	166.1	NaN	NaN	NaN	NaN	150.18	134.58	NaN	NaN	NaN	NaN	88.597	NaN	NaN	NaN	NaN	NaN	NaN	NaN	NaN	NaN	NaN	NaN	NaN	NaN	NaN	NaN	NaN	NaN	NaN	NaN	NaN	172.77	NaN	NaN	NaN	NaN	98.057	NaN	NaN
NaN	NaN	NaN	NaN	NaN	NaN	NaN	NaN	123.88	NaN	166.13	NaN	NaN	NaN	NaN	152.93	134.58	NaN	NaN	NaN	NaN	88.654	NaN	NaN	NaN	NaN	NaN	NaN	NaN	NaN	NaN	NaN	NaN	NaN	NaN	NaN	NaN	NaN	NaN	NaN	NaN	NaN	172.79	NaN	NaN	NaN	NaN	98.177	NaN	NaN
NaN	NaN	NaN	NaN	NaN	NaN	NaN	NaN	123.9	NaN	166.22	NaN	NaN	NaN	NaN	152.94	134.65	NaN	NaN	NaN	NaN	88.672	NaN	NaN	NaN	NaN	NaN	NaN	NaN	NaN	NaN	NaN	NaN	NaN	NaN	NaN	NaN	NaN	NaN	NaN	NaN	NaN	172.82	NaN	NaN	NaN	NaN	98.19	NaN	NaN
NaN	NaN	NaN	NaN	NaN	NaN	NaN	NaN	123.92	NaN	167.94	NaN	NaN	NaN	NaN	152.94	134.68	NaN	NaN	NaN	NaN	91.635	NaN	NaN	NaN	NaN	NaN	NaN	NaN	NaN	NaN	NaN	NaN	NaN	NaN	NaN	NaN	NaN	NaN	NaN	NaN	NaN	172.85	NaN	NaN	NaN	NaN	98.202	NaN	NaN
NaN	NaN	NaN	NaN	NaN	NaN	NaN	NaN	123.95	NaN	168.68	NaN	NaN	NaN	NaN	152.96	134.71	NaN	NaN	NaN	NaN	91.639	NaN	NaN	NaN	NaN	NaN	NaN	NaN	NaN	NaN	NaN	NaN	NaN	NaN	NaN	NaN	NaN	NaN	NaN	NaN	NaN	172.89	NaN	NaN	NaN	NaN	98.217	NaN	NaN
NaN	NaN	NaN	NaN	NaN	NaN	NaN	NaN	123.98	NaN	169.49	NaN	NaN	NaN	NaN	153.01	134.71	NaN	NaN	NaN	NaN	91.645	NaN	NaN	NaN	NaN	NaN	NaN	NaN	NaN	NaN	NaN	NaN	NaN	NaN	NaN	NaN	NaN	NaN	NaN	NaN	NaN	172.92	NaN	NaN	NaN	NaN	98.234	NaN	NaN
NaN	NaN	NaN	NaN	NaN	NaN	NaN	NaN	124	NaN	169.5	NaN	NaN	NaN	NaN	153.08	134.75	NaN	NaN	NaN	NaN	91.652	NaN	NaN	NaN	NaN	NaN	NaN	NaN	NaN	NaN	NaN	NaN	NaN	NaN	NaN	NaN	NaN	NaN	NaN	NaN	NaN	173.03	NaN	NaN	NaN	NaN	98.251	NaN	NaN
NaN	NaN	NaN	NaN	NaN	NaN	NaN	NaN	124.02	NaN	169.5	NaN	NaN	NaN	NaN	153.1	134.77	NaN	NaN	NaN	NaN	91.661	NaN	NaN	NaN	NaN	NaN	NaN	NaN	NaN	NaN	NaN	NaN	NaN	NaN	NaN	NaN	NaN	NaN	NaN	NaN	NaN	175.77	NaN	NaN	NaN	NaN	98.287	NaN	NaN
NaN	NaN	NaN	NaN	NaN	NaN	NaN	NaN	127	NaN	169.51	NaN	NaN	NaN	NaN	153.13	135.21	NaN	NaN	NaN	NaN	91.67	NaN	NaN	NaN	NaN	NaN	NaN	NaN	NaN	NaN	NaN	NaN	NaN	NaN	NaN	NaN	NaN	NaN	NaN	NaN	NaN	175.77	NaN	NaN	NaN	NaN	98.332	NaN	NaN
NaN	NaN	NaN	NaN	NaN	NaN	NaN	NaN	127	NaN	169.52	NaN	NaN	NaN	NaN	153.15	135.22	NaN	NaN	NaN	NaN	91.678	NaN	NaN	NaN	NaN	NaN	NaN	NaN	NaN	NaN	NaN	NaN	NaN	NaN	NaN	NaN	NaN	NaN	NaN	NaN	NaN	175.78	NaN	NaN	NaN	NaN	98.353	NaN	NaN
NaN	NaN	NaN	NaN	NaN	NaN	NaN	NaN	127.03	NaN	169.53	NaN	NaN	NaN	NaN	153.17	135.23	NaN	NaN	NaN	NaN	91.692	NaN	NaN	NaN	NaN	NaN	NaN	NaN	NaN	NaN	NaN	NaN	NaN	NaN	NaN	NaN	NaN	NaN	NaN	NaN	NaN	175.78	NaN	NaN	NaN	NaN	98.382	NaN	NaN
NaN	NaN	NaN	NaN	NaN	NaN	NaN	NaN	127.04	NaN	169.53	NaN	NaN	NaN	NaN	153.19	136.2	NaN	NaN	NaN	NaN	91.703	NaN	NaN	NaN	NaN	NaN	NaN	NaN	NaN	NaN	NaN	NaN	NaN	NaN	NaN	NaN	NaN	NaN	NaN	NaN	NaN	175.79	NaN	NaN	NaN	NaN	98.404	NaN	NaN
NaN	NaN	NaN	NaN	NaN	NaN	NaN	NaN	127.06	NaN	169.54	NaN	NaN	NaN	NaN	153.22	136.25	NaN	NaN	NaN	NaN	91.714	NaN	NaN	NaN	NaN	NaN	NaN	NaN	NaN	NaN	NaN	NaN	NaN	NaN	NaN	NaN	NaN	NaN	NaN	NaN	NaN	175.83	NaN	NaN	NaN	NaN	98.451	NaN	NaN
NaN	NaN	NaN	NaN	NaN	NaN	NaN	NaN	127.07	NaN	169.55	NaN	NaN	NaN	NaN	153.25	136.27	NaN	NaN	NaN	NaN	91.726	NaN	NaN	NaN	NaN	NaN	NaN	NaN	NaN	NaN	NaN	NaN	NaN	NaN	NaN	NaN	NaN	NaN	NaN	NaN	NaN	175.94	NaN	NaN	NaN	NaN	98.481	NaN	NaN
NaN	NaN	NaN	NaN	NaN	NaN	NaN	NaN	127.08	NaN	169.56	NaN	NaN	NaN	NaN	153.3	136.3	NaN	NaN	NaN	NaN	91.739	NaN	NaN	NaN	NaN	NaN	NaN	NaN	NaN	NaN	NaN	NaN	NaN	NaN	NaN	NaN	NaN	NaN	NaN	NaN	NaN	175.96	NaN	NaN	NaN	NaN	98.559	NaN	NaN
NaN	NaN	NaN	NaN	NaN	NaN	NaN	NaN	127.09	NaN	169.57	NaN	NaN	NaN	NaN	153.31	136.33	NaN	NaN	NaN	NaN	91.76	NaN	NaN	NaN	NaN	NaN	NaN	NaN	NaN	NaN	NaN	NaN	NaN	NaN	NaN	NaN	NaN	NaN	NaN	NaN	NaN	175.99	NaN	NaN	NaN	NaN	99.95	NaN	NaN
NaN	NaN	NaN	NaN	NaN	NaN	NaN	NaN	127.11	NaN	169.58	NaN	NaN	NaN	NaN	158.16	136.34	NaN	NaN	NaN	NaN	91.781	NaN	NaN	NaN	NaN	NaN	NaN	NaN	NaN	NaN	NaN	NaN	NaN	NaN	NaN	NaN	NaN	NaN	NaN	NaN	NaN	176.02	NaN	NaN	NaN	NaN	100	NaN	NaN
NaN	NaN	NaN	NaN	NaN	NaN	NaN	NaN	127.12	NaN	169.62	NaN	NaN	NaN	NaN	158.16	136.36	NaN	NaN	NaN	NaN	91.794	NaN	NaN	NaN	NaN	NaN	NaN	NaN	NaN	NaN	NaN	NaN	NaN	NaN	NaN	NaN	NaN	NaN	NaN	NaN	NaN	176.04	NaN	NaN	NaN	NaN	100.1	NaN	NaN
NaN	NaN	NaN	NaN	NaN	NaN	NaN	NaN	127.14	NaN	169.67	NaN	NaN	NaN	NaN	158.18	136.37	NaN	NaN	NaN	NaN	91.809	NaN	NaN	NaN	NaN	NaN	NaN	NaN	NaN	NaN	NaN	NaN	NaN	NaN	NaN	NaN	NaN	NaN	NaN	NaN	NaN	176.08	NaN	NaN	NaN	NaN	100.66	NaN	NaN
NaN	NaN	NaN	NaN	NaN	NaN	NaN	NaN	127.15	NaN	169.72	NaN	NaN	NaN	NaN	158.21	136.4	NaN	NaN	NaN	NaN	91.822	NaN	NaN	NaN	NaN	NaN	NaN	NaN	NaN	NaN	NaN	NaN	NaN	NaN	NaN	NaN	NaN	NaN	NaN	NaN	NaN	176.12	NaN	NaN	NaN	NaN	100.69	NaN	NaN
NaN	NaN	NaN	NaN	NaN	NaN	NaN	NaN	127.16	NaN	169.74	NaN	NaN	NaN	NaN	158.22	136.43	NaN	NaN	NaN	NaN	91.837	NaN	NaN	NaN	NaN	NaN	NaN	NaN	NaN	NaN	NaN	NaN	NaN	NaN	NaN	NaN	NaN	NaN	NaN	NaN	NaN	NaN	NaN	NaN	NaN	NaN	101.09	NaN	NaN
NaN	NaN	NaN	NaN	NaN	NaN	NaN	NaN	127.18	NaN	169.76	NaN	NaN	NaN	NaN	158.22	136.46	NaN	NaN	NaN	NaN	91.85	NaN	NaN	NaN	NaN	NaN	NaN	NaN	NaN	NaN	NaN	NaN	NaN	NaN	NaN	NaN	NaN	NaN	NaN	NaN	NaN	NaN	NaN	NaN	NaN	NaN	101.13	NaN	NaN
NaN	NaN	NaN	NaN	NaN	NaN	NaN	NaN	127.2	NaN	169.78	NaN	NaN	NaN	NaN	158.28	136.47	NaN	NaN	NaN	NaN	91.868	NaN	NaN	NaN	NaN	NaN	NaN	NaN	NaN	NaN	NaN	NaN	NaN	NaN	NaN	NaN	NaN	NaN	NaN	NaN	NaN	NaN	NaN	NaN	NaN	NaN	101.28	NaN	NaN
NaN	NaN	NaN	NaN	NaN	NaN	NaN	NaN	127.22	NaN	169.8	NaN	NaN	NaN	NaN	158.29	136.48	NaN	NaN	NaN	NaN	91.888	NaN	NaN	NaN	NaN	NaN	NaN	NaN	NaN	NaN	NaN	NaN	NaN	NaN	NaN	NaN	NaN	NaN	NaN	NaN	NaN	NaN	NaN	NaN	NaN	NaN	101.56	NaN	NaN
NaN	NaN	NaN	NaN	NaN	NaN	NaN	NaN	127.23	NaN	169.8	NaN	NaN	NaN	NaN	158.31	136.5	NaN	NaN	NaN	NaN	91.903	NaN	NaN	NaN	NaN	NaN	NaN	NaN	NaN	NaN	NaN	NaN	NaN	NaN	NaN	NaN	NaN	NaN	NaN	NaN	NaN	NaN	NaN	NaN	NaN	NaN	101.64	NaN	NaN
NaN	NaN	NaN	NaN	NaN	NaN	NaN	NaN	127.25	NaN	169.86	NaN	NaN	NaN	NaN	158.33	136.52	NaN	NaN	NaN	NaN	91.918	NaN	NaN	NaN	NaN	NaN	NaN	NaN	NaN	NaN	NaN	NaN	NaN	NaN	NaN	NaN	NaN	NaN	NaN	NaN	NaN	NaN	NaN	NaN	NaN	NaN	101.79	NaN	NaN
NaN	NaN	NaN	NaN	NaN	NaN	NaN	NaN	127.27	NaN	169.89	NaN	NaN	NaN	NaN	158.34	136.62	NaN	NaN	NaN	NaN	91.942	NaN	NaN	NaN	NaN	NaN	NaN	NaN	NaN	NaN	NaN	NaN	NaN	NaN	NaN	NaN	NaN	NaN	NaN	NaN	NaN	NaN	NaN	NaN	NaN	NaN	102.03	NaN	NaN
NaN	NaN	NaN	NaN	NaN	NaN	NaN	NaN	127.31	NaN	172.6	NaN	NaN	NaN	NaN	158.36	136.67	NaN	NaN	NaN	NaN	91.971	NaN	NaN	NaN	NaN	NaN	NaN	NaN	NaN	NaN	NaN	NaN	NaN	NaN	NaN	NaN	NaN	NaN	NaN	NaN	NaN	NaN	NaN	NaN	NaN	NaN	102.13	NaN	NaN
NaN	NaN	NaN	NaN	NaN	NaN	NaN	NaN	127.33	NaN	172.61	NaN	NaN	NaN	NaN	158.38	136.73	NaN	NaN	NaN	NaN	91.988	NaN	NaN	NaN	NaN	NaN	NaN	NaN	NaN	NaN	NaN	NaN	NaN	NaN	NaN	NaN	NaN	NaN	NaN	NaN	NaN	NaN	NaN	NaN	NaN	NaN	102.32	NaN	NaN
NaN	NaN	NaN	NaN	NaN	NaN	NaN	NaN	127.35	NaN	172.62	NaN	NaN	NaN	NaN	158.38	138.74	NaN	NaN	NaN	NaN	92.033	NaN	NaN	NaN	NaN	NaN	NaN	NaN	NaN	NaN	NaN	NaN	NaN	NaN	NaN	NaN	NaN	NaN	NaN	NaN	NaN	NaN	NaN	NaN	NaN	NaN	102.35	NaN	NaN
NaN	NaN	NaN	NaN	NaN	NaN	NaN	NaN	127.43	NaN	172.63	NaN	NaN	NaN	NaN	158.4	138.74	NaN	NaN	NaN	NaN	92.089	NaN	NaN	NaN	NaN	NaN	NaN	NaN	NaN	NaN	NaN	NaN	NaN	NaN	NaN	NaN	NaN	NaN	NaN	NaN	NaN	NaN	NaN	NaN	NaN	NaN	102.38	NaN	NaN
NaN	NaN	NaN	NaN	NaN	NaN	NaN	NaN	131.86	NaN	172.64	NaN	NaN	NaN	NaN	158.42	138.77	NaN	NaN	NaN	NaN	94.927	NaN	NaN	NaN	NaN	NaN	NaN	NaN	NaN	NaN	NaN	NaN	NaN	NaN	NaN	NaN	NaN	NaN	NaN	NaN	NaN	NaN	NaN	NaN	NaN	NaN	102.4	NaN	NaN
NaN	NaN	NaN	NaN	NaN	NaN	NaN	NaN	131.89	NaN	172.64	NaN	NaN	NaN	NaN	158.44	138.77	NaN	NaN	NaN	NaN	94.932	NaN	NaN	NaN	NaN	NaN	NaN	NaN	NaN	NaN	NaN	NaN	NaN	NaN	NaN	NaN	NaN	NaN	NaN	NaN	NaN	NaN	NaN	NaN	NaN	NaN	102.41	NaN	NaN
NaN	NaN	NaN	NaN	NaN	NaN	NaN	NaN	131.89	NaN	172.66	NaN	NaN	NaN	NaN	158.47	138.83	NaN	NaN	NaN	NaN	94.938	NaN	NaN	NaN	NaN	NaN	NaN	NaN	NaN	NaN	NaN	NaN	NaN	NaN	NaN	NaN	NaN	NaN	NaN	NaN	NaN	NaN	NaN	NaN	NaN	NaN	102.42	NaN	NaN
NaN	NaN	NaN	NaN	NaN	NaN	NaN	NaN	131.9	NaN	172.67	NaN	NaN	NaN	NaN	158.57	138.94	NaN	NaN	NaN	NaN	94.945	NaN	NaN	NaN	NaN	NaN	NaN	NaN	NaN	NaN	NaN	NaN	NaN	NaN	NaN	NaN	NaN	NaN	NaN	NaN	NaN	NaN	NaN	NaN	NaN	NaN	102.44	NaN	NaN
NaN	NaN	NaN	NaN	NaN	NaN	NaN	NaN	131.91	NaN	172.68	NaN	NaN	NaN	NaN	158.59	138.96	NaN	NaN	NaN	NaN	94.953	NaN	NaN	NaN	NaN	NaN	NaN	NaN	NaN	NaN	NaN	NaN	NaN	NaN	NaN	NaN	NaN	NaN	NaN	NaN	NaN	NaN	NaN	NaN	NaN	NaN	102.45	NaN	NaN
NaN	NaN	NaN	NaN	NaN	NaN	NaN	NaN	131.92	NaN	172.7	NaN	NaN	NaN	NaN	161.76	138.99	NaN	NaN	NaN	NaN	94.962	NaN	NaN	NaN	NaN	NaN	NaN	NaN	NaN	NaN	NaN	NaN	NaN	NaN	NaN	NaN	NaN	NaN	NaN	NaN	NaN	NaN	NaN	NaN	NaN	NaN	102.5	NaN	NaN
NaN	NaN	NaN	NaN	NaN	NaN	NaN	NaN	131.94	NaN	172.74	NaN	NaN	NaN	NaN	161.77	139.01	NaN	NaN	NaN	NaN	94.974	NaN	NaN	NaN	NaN	NaN	NaN	NaN	NaN	NaN	NaN	NaN	NaN	NaN	NaN	NaN	NaN	NaN	NaN	NaN	NaN	NaN	NaN	NaN	NaN	NaN	102.52	NaN	NaN
NaN	NaN	NaN	NaN	NaN	NaN	NaN	NaN	131.95	NaN	172.8	NaN	NaN	NaN	NaN	161.77	139.02	NaN	NaN	NaN	NaN	94.983	NaN	NaN	NaN	NaN	NaN	NaN	NaN	NaN	NaN	NaN	NaN	NaN	NaN	NaN	NaN	NaN	NaN	NaN	NaN	NaN	NaN	NaN	NaN	NaN	NaN	102.55	NaN	NaN
NaN	NaN	NaN	NaN	NaN	NaN	NaN	NaN	131.96	NaN	172.82	NaN	NaN	NaN	NaN	161.79	139.05	NaN	NaN	NaN	NaN	94.995	NaN	NaN	NaN	NaN	NaN	NaN	NaN	NaN	NaN	NaN	NaN	NaN	NaN	NaN	NaN	NaN	NaN	NaN	NaN	NaN	NaN	NaN	NaN	NaN	NaN	102.6	NaN	NaN
NaN	NaN	NaN	NaN	NaN	NaN	NaN	NaN	131.97	NaN	172.84	NaN	NaN	NaN	NaN	161.87	139.06	NaN	NaN	NaN	NaN	95.007	NaN	NaN	NaN	NaN	NaN	NaN	NaN	NaN	NaN	NaN	NaN	NaN	NaN	NaN	NaN	NaN	NaN	NaN	NaN	NaN	NaN	NaN	NaN	NaN	NaN	102.62	NaN	NaN
NaN	NaN	NaN	NaN	NaN	NaN	NaN	NaN	131.98	NaN	172.87	NaN	NaN	NaN	NaN	161.89	139.08	NaN	NaN	NaN	NaN	95.021	NaN	NaN	NaN	NaN	NaN	NaN	NaN	NaN	NaN	NaN	NaN	NaN	NaN	NaN	NaN	NaN	NaN	NaN	NaN	NaN	NaN	NaN	NaN	NaN	NaN	102.69	NaN	NaN
NaN	NaN	NaN	NaN	NaN	NaN	NaN	NaN	132	NaN	172.9	NaN	NaN	NaN	NaN	161.9	139.09	NaN	NaN	NaN	NaN	95.032	NaN	NaN	NaN	NaN	NaN	NaN	NaN	NaN	NaN	NaN	NaN	NaN	NaN	NaN	NaN	NaN	NaN	NaN	NaN	NaN	NaN	NaN	NaN	NaN	NaN	102.71	NaN	NaN
NaN	NaN	NaN	NaN	NaN	NaN	NaN	NaN	132.01	NaN	172.92	NaN	NaN	NaN	NaN	161.92	139.14	NaN	NaN	NaN	NaN	95.044	NaN	NaN	NaN	NaN	NaN	NaN	NaN	NaN	NaN	NaN	NaN	NaN	NaN	NaN	NaN	NaN	NaN	NaN	NaN	NaN	NaN	NaN	NaN	NaN	NaN	102.76	NaN	NaN
NaN	NaN	NaN	NaN	NaN	NaN	NaN	NaN	132.02	NaN	172.97	NaN	NaN	NaN	NaN	161.94	139.19	NaN	NaN	NaN	NaN	95.056	NaN	NaN	NaN	NaN	NaN	NaN	NaN	NaN	NaN	NaN	NaN	NaN	NaN	NaN	NaN	NaN	NaN	NaN	NaN	NaN	NaN	NaN	NaN	NaN	NaN	102.8	NaN	NaN
NaN	NaN	NaN	NaN	NaN	NaN	NaN	NaN	132.04	NaN	173.02	NaN	NaN	NaN	NaN	161.96	139.2	NaN	NaN	NaN	NaN	95.069	NaN	NaN	NaN	NaN	NaN	NaN	NaN	NaN	NaN	NaN	NaN	NaN	NaN	NaN	NaN	NaN	NaN	NaN	NaN	NaN	NaN	NaN	NaN	NaN	NaN	104.08	NaN	NaN
NaN	NaN	NaN	NaN	NaN	NaN	NaN	NaN	132.06	NaN	175.77	NaN	NaN	NaN	NaN	161.98	139.23	NaN	NaN	NaN	NaN	95.081	NaN	NaN	NaN	NaN	NaN	NaN	NaN	NaN	NaN	NaN	NaN	NaN	NaN	NaN	NaN	NaN	NaN	NaN	NaN	NaN	NaN	NaN	NaN	NaN	NaN	104.15	NaN	NaN
NaN	NaN	NaN	NaN	NaN	NaN	NaN	NaN	132.07	NaN	175.81	NaN	NaN	NaN	NaN	162.01	139.66	NaN	NaN	NaN	NaN	95.094	NaN	NaN	NaN	NaN	NaN	NaN	NaN	NaN	NaN	NaN	NaN	NaN	NaN	NaN	NaN	NaN	NaN	NaN	NaN	NaN	NaN	NaN	NaN	NaN	NaN	104.23	NaN	NaN
NaN	NaN	NaN	NaN	NaN	NaN	NaN	NaN	132.09	NaN	175.82	NaN	NaN	NaN	NaN	162.03	139.67	NaN	NaN	NaN	NaN	95.108	NaN	NaN	NaN	NaN	NaN	NaN	NaN	NaN	NaN	NaN	NaN	NaN	NaN	NaN	NaN	NaN	NaN	NaN	NaN	NaN	NaN	NaN	NaN	NaN	NaN	104.37	NaN	NaN
NaN	NaN	NaN	NaN	NaN	NaN	NaN	NaN	132.11	NaN	175.84	NaN	NaN	NaN	NaN	162.06	139.7	NaN	NaN	NaN	NaN	95.124	NaN	NaN	NaN	NaN	NaN	NaN	NaN	NaN	NaN	NaN	NaN	NaN	NaN	NaN	NaN	NaN	NaN	NaN	NaN	NaN	NaN	NaN	NaN	NaN	NaN	104.66	NaN	NaN
NaN	NaN	NaN	NaN	NaN	NaN	NaN	NaN	132.13	NaN	175.93	NaN	NaN	NaN	NaN	162.08	140.03	NaN	NaN	NaN	NaN	95.139	NaN	NaN	NaN	NaN	NaN	NaN	NaN	NaN	NaN	NaN	NaN	NaN	NaN	NaN	NaN	NaN	NaN	NaN	NaN	NaN	NaN	NaN	NaN	NaN	NaN	104.73	NaN	NaN
NaN	NaN	NaN	NaN	NaN	NaN	NaN	NaN	132.15	NaN	175.98	NaN	NaN	NaN	NaN	162.13	140.04	NaN	NaN	NaN	NaN	95.155	NaN	NaN	NaN	NaN	NaN	NaN	NaN	NaN	NaN	NaN	NaN	NaN	NaN	NaN	NaN	NaN	NaN	NaN	NaN	NaN	NaN	NaN	NaN	NaN	NaN	104.81	NaN	NaN
NaN	NaN	NaN	NaN	NaN	NaN	NaN	NaN	132.2	NaN	176.02	NaN	NaN	NaN	NaN	162.15	141.95	NaN	NaN	NaN	NaN	95.167	NaN	NaN	NaN	NaN	NaN	NaN	NaN	NaN	NaN	NaN	NaN	NaN	NaN	NaN	NaN	NaN	NaN	NaN	NaN	NaN	NaN	NaN	NaN	NaN	NaN	104.97	NaN	NaN
NaN	NaN	NaN	NaN	NaN	NaN	NaN	NaN	132.22	NaN	176.04	NaN	NaN	NaN	NaN	162.15	141.95	NaN	NaN	NaN	NaN	95.183	NaN	NaN	NaN	NaN	NaN	NaN	NaN	NaN	NaN	NaN	NaN	NaN	NaN	NaN	NaN	NaN	NaN	NaN	NaN	NaN	NaN	NaN	NaN	NaN	NaN	105.33	NaN	NaN
NaN	NaN	NaN	NaN	NaN	NaN	NaN	NaN	135.73	NaN	176.07	NaN	NaN	NaN	NaN	165.79	141.95	NaN	NaN	NaN	NaN	95.206	NaN	NaN	NaN	NaN	NaN	NaN	NaN	NaN	NaN	NaN	NaN	NaN	NaN	NaN	NaN	NaN	NaN	NaN	NaN	NaN	NaN	NaN	NaN	NaN	NaN	105.39	NaN	NaN
NaN	NaN	NaN	NaN	NaN	NaN	NaN	NaN	136.17	NaN	176.11	NaN	NaN	NaN	NaN	165.79	141.97	NaN	NaN	NaN	NaN	95.221	NaN	NaN	NaN	NaN	NaN	NaN	NaN	NaN	NaN	NaN	NaN	NaN	NaN	NaN	NaN	NaN	NaN	NaN	NaN	NaN	NaN	NaN	NaN	NaN	NaN	105.64	NaN	NaN
NaN	NaN	NaN	NaN	NaN	NaN	NaN	NaN	136.19	NaN	176.16	NaN	NaN	NaN	NaN	165.82	142	NaN	NaN	NaN	NaN	95.237	NaN	NaN	NaN	NaN	NaN	NaN	NaN	NaN	NaN	NaN	NaN	NaN	NaN	NaN	NaN	NaN	NaN	NaN	NaN	NaN	NaN	NaN	NaN	NaN	NaN	105.78	NaN	NaN
NaN	NaN	NaN	NaN	NaN	NaN	NaN	NaN	136.2	NaN	176.21	NaN	NaN	NaN	NaN	165.9	142.01	NaN	NaN	NaN	NaN	95.266	NaN	NaN	NaN	NaN	NaN	NaN	NaN	NaN	NaN	NaN	NaN	NaN	NaN	NaN	NaN	NaN	NaN	NaN	NaN	NaN	NaN	NaN	NaN	NaN	NaN	106	NaN	NaN
NaN	NaN	NaN	NaN	NaN	NaN	NaN	NaN	136.22	NaN	NaN	NaN	NaN	NaN	NaN	165.91	142.04	NaN	NaN	NaN	NaN	95.288	NaN	NaN	NaN	NaN	NaN	NaN	NaN	NaN	NaN	NaN	NaN	NaN	NaN	NaN	NaN	NaN	NaN	NaN	NaN	NaN	NaN	NaN	NaN	NaN	NaN	106.04	NaN	NaN
NaN	NaN	NaN	NaN	NaN	NaN	NaN	NaN	136.23	NaN	NaN	NaN	NaN	NaN	NaN	165.93	142.05	NaN	NaN	NaN	NaN	95.304	NaN	NaN	NaN	NaN	NaN	NaN	NaN	NaN	NaN	NaN	NaN	NaN	NaN	NaN	NaN	NaN	NaN	NaN	NaN	NaN	NaN	NaN	NaN	NaN	NaN	106.12	NaN	NaN
NaN	NaN	NaN	NaN	NaN	NaN	NaN	NaN	136.24	NaN	NaN	NaN	NaN	NaN	NaN	165.94	142.12	NaN	NaN	NaN	NaN	95.377	NaN	NaN	NaN	NaN	NaN	NaN	NaN	NaN	NaN	NaN	NaN	NaN	NaN	NaN	NaN	NaN	NaN	NaN	NaN	NaN	NaN	NaN	NaN	NaN	NaN	106.13	NaN	NaN
NaN	NaN	NaN	NaN	NaN	NaN	NaN	NaN	136.25	NaN	NaN	NaN	NaN	NaN	NaN	165.96	142.29	NaN	NaN	NaN	NaN	98.131	NaN	NaN	NaN	NaN	NaN	NaN	NaN	NaN	NaN	NaN	NaN	NaN	NaN	NaN	NaN	NaN	NaN	NaN	NaN	NaN	NaN	NaN	NaN	NaN	NaN	106.15	NaN	NaN
NaN	NaN	NaN	NaN	NaN	NaN	NaN	NaN	136.26	NaN	NaN	NaN	NaN	NaN	NaN	165.97	142.46	NaN	NaN	NaN	NaN	98.136	NaN	NaN	NaN	NaN	NaN	NaN	NaN	NaN	NaN	NaN	NaN	NaN	NaN	NaN	NaN	NaN	NaN	NaN	NaN	NaN	NaN	NaN	NaN	NaN	NaN	106.17	NaN	NaN
NaN	NaN	NaN	NaN	NaN	NaN	NaN	NaN	136.27	NaN	NaN	NaN	NaN	NaN	NaN	166	142.47	NaN	NaN	NaN	NaN	98.142	NaN	NaN	NaN	NaN	NaN	NaN	NaN	NaN	NaN	NaN	NaN	NaN	NaN	NaN	NaN	NaN	NaN	NaN	NaN	NaN	NaN	NaN	NaN	NaN	NaN	106.19	NaN	NaN
NaN	NaN	NaN	NaN	NaN	NaN	NaN	NaN	136.29	NaN	NaN	NaN	NaN	NaN	NaN	166.02	142.48	NaN	NaN	NaN	NaN	98.15	NaN	NaN	NaN	NaN	NaN	NaN	NaN	NaN	NaN	NaN	NaN	NaN	NaN	NaN	NaN	NaN	NaN	NaN	NaN	NaN	NaN	NaN	NaN	NaN	NaN	106.2	NaN	NaN
NaN	NaN	NaN	NaN	NaN	NaN	NaN	NaN	136.3	NaN	NaN	NaN	NaN	NaN	NaN	166.04	142.49	NaN	NaN	NaN	NaN	98.158	NaN	NaN	NaN	NaN	NaN	NaN	NaN	NaN	NaN	NaN	NaN	NaN	NaN	NaN	NaN	NaN	NaN	NaN	NaN	NaN	NaN	NaN	NaN	NaN	NaN	106.25	NaN	NaN
NaN	NaN	NaN	NaN	NaN	NaN	NaN	NaN	136.31	NaN	NaN	NaN	NaN	NaN	NaN	166.07	142.77	NaN	NaN	NaN	NaN	98.167	NaN	NaN	NaN	NaN	NaN	NaN	NaN	NaN	NaN	NaN	NaN	NaN	NaN	NaN	NaN	NaN	NaN	NaN	NaN	NaN	NaN	NaN	NaN	NaN	NaN	106.27	NaN	NaN
NaN	NaN	NaN	NaN	NaN	NaN	NaN	NaN	136.32	NaN	NaN	NaN	NaN	NaN	NaN	166.1	142.81	NaN	NaN	NaN	NaN	98.176	NaN	NaN	NaN	NaN	NaN	NaN	NaN	NaN	NaN	NaN	NaN	NaN	NaN	NaN	NaN	NaN	NaN	NaN	NaN	NaN	NaN	NaN	NaN	NaN	NaN	106.29	NaN	NaN
NaN	NaN	NaN	NaN	NaN	NaN	NaN	NaN	136.34	NaN	NaN	NaN	NaN	NaN	NaN	166.12	143.48	NaN	NaN	NaN	NaN	98.187	NaN	NaN	NaN	NaN	NaN	NaN	NaN	NaN	NaN	NaN	NaN	NaN	NaN	NaN	NaN	NaN	NaN	NaN	NaN	NaN	NaN	NaN	NaN	NaN	NaN	106.32	NaN	NaN
NaN	NaN	NaN	NaN	NaN	NaN	NaN	NaN	136.35	NaN	NaN	NaN	NaN	NaN	NaN	166.15	143.54	NaN	NaN	NaN	NaN	98.198	NaN	NaN	NaN	NaN	NaN	NaN	NaN	NaN	NaN	NaN	NaN	NaN	NaN	NaN	NaN	NaN	NaN	NaN	NaN	NaN	NaN	NaN	NaN	NaN	NaN	106.34	NaN	NaN
NaN	NaN	NaN	NaN	NaN	NaN	NaN	NaN	136.37	NaN	NaN	NaN	NaN	NaN	NaN	166.21	143.57	NaN	NaN	NaN	NaN	98.21	NaN	NaN	NaN	NaN	NaN	NaN	NaN	NaN	NaN	NaN	NaN	NaN	NaN	NaN	NaN	NaN	NaN	NaN	NaN	NaN	NaN	NaN	NaN	NaN	NaN	106.37	NaN	NaN
NaN	NaN	NaN	NaN	NaN	NaN	NaN	NaN	136.4	NaN	NaN	NaN	NaN	NaN	NaN	169.48	143.58	NaN	NaN	NaN	NaN	98.221	NaN	NaN	NaN	NaN	NaN	NaN	NaN	NaN	NaN	NaN	NaN	NaN	NaN	NaN	NaN	NaN	NaN	NaN	NaN	NaN	NaN	NaN	NaN	NaN	NaN	106.41	NaN	NaN
NaN	NaN	NaN	NaN	NaN	NaN	NaN	NaN	136.42	NaN	NaN	NaN	NaN	NaN	NaN	169.49	143.62	NaN	NaN	NaN	NaN	98.233	NaN	NaN	NaN	NaN	NaN	NaN	NaN	NaN	NaN	NaN	NaN	NaN	NaN	NaN	NaN	NaN	NaN	NaN	NaN	NaN	NaN	NaN	NaN	NaN	NaN	106.47	NaN	NaN
NaN	NaN	NaN	NaN	NaN	NaN	NaN	NaN	136.44	NaN	NaN	NaN	NaN	NaN	NaN	169.59	143.68	NaN	NaN	NaN	NaN	98.244	NaN	NaN	NaN	NaN	NaN	NaN	NaN	NaN	NaN	NaN	NaN	NaN	NaN	NaN	NaN	NaN	NaN	NaN	NaN	NaN	NaN	NaN	NaN	NaN	NaN	106.54	NaN	NaN
NaN	NaN	NaN	NaN	NaN	NaN	NaN	NaN	136.46	NaN	NaN	NaN	NaN	NaN	NaN	169.62	143.7	NaN	NaN	NaN	NaN	98.256	NaN	NaN	NaN	NaN	NaN	NaN	NaN	NaN	NaN	NaN	NaN	NaN	NaN	NaN	NaN	NaN	NaN	NaN	NaN	NaN	NaN	NaN	NaN	NaN	NaN	107.99	NaN	NaN
NaN	NaN	NaN	NaN	NaN	NaN	NaN	NaN	136.48	NaN	NaN	NaN	NaN	NaN	NaN	169.64	143.72	NaN	NaN	NaN	NaN	98.267	NaN	NaN	NaN	NaN	NaN	NaN	NaN	NaN	NaN	NaN	NaN	NaN	NaN	NaN	NaN	NaN	NaN	NaN	NaN	NaN	NaN	NaN	NaN	NaN	NaN	108.09	NaN	NaN
NaN	NaN	NaN	NaN	NaN	NaN	NaN	NaN	136.52	NaN	NaN	NaN	NaN	NaN	NaN	169.65	143.75	NaN	NaN	NaN	NaN	98.279	NaN	NaN	NaN	NaN	NaN	NaN	NaN	NaN	NaN	NaN	NaN	NaN	NaN	NaN	NaN	NaN	NaN	NaN	NaN	NaN	NaN	NaN	NaN	NaN	NaN	108.6	NaN	NaN
NaN	NaN	NaN	NaN	NaN	NaN	NaN	NaN	138.79	NaN	NaN	NaN	NaN	NaN	NaN	169.67	143.81	NaN	NaN	NaN	NaN	98.29	NaN	NaN	NaN	NaN	NaN	NaN	NaN	NaN	NaN	NaN	NaN	NaN	NaN	NaN	NaN	NaN	NaN	NaN	NaN	NaN	NaN	NaN	NaN	NaN	NaN	108.66	NaN	NaN
NaN	NaN	NaN	NaN	NaN	NaN	NaN	NaN	138.8	NaN	NaN	NaN	NaN	NaN	NaN	169.68	143.82	NaN	NaN	NaN	NaN	98.301	NaN	NaN	NaN	NaN	NaN	NaN	NaN	NaN	NaN	NaN	NaN	NaN	NaN	NaN	NaN	NaN	NaN	NaN	NaN	NaN	NaN	NaN	NaN	NaN	NaN	108.72	NaN	NaN
NaN	NaN	NaN	NaN	NaN	NaN	NaN	NaN	138.81	NaN	NaN	NaN	NaN	NaN	NaN	169.7	143.83	NaN	NaN	NaN	NaN	98.316	NaN	NaN	NaN	NaN	NaN	NaN	NaN	NaN	NaN	NaN	NaN	NaN	NaN	NaN	NaN	NaN	NaN	NaN	NaN	NaN	NaN	NaN	NaN	NaN	NaN	109.08	NaN	NaN
NaN	NaN	NaN	NaN	NaN	NaN	NaN	NaN	138.81	NaN	NaN	NaN	NaN	NaN	NaN	169.73	143.88	NaN	NaN	NaN	NaN	98.333	NaN	NaN	NaN	NaN	NaN	NaN	NaN	NaN	NaN	NaN	NaN	NaN	NaN	NaN	NaN	NaN	NaN	NaN	NaN	NaN	NaN	NaN	NaN	NaN	NaN	109.13	NaN	NaN
NaN	NaN	NaN	NaN	NaN	NaN	NaN	NaN	138.82	NaN	NaN	NaN	NaN	NaN	NaN	169.75	143.91	NaN	NaN	NaN	NaN	98.347	NaN	NaN	NaN	NaN	NaN	NaN	NaN	NaN	NaN	NaN	NaN	NaN	NaN	NaN	NaN	NaN	NaN	NaN	NaN	NaN	NaN	NaN	NaN	NaN	NaN	109.33	NaN	NaN
NaN	NaN	NaN	NaN	NaN	NaN	NaN	NaN	138.83	NaN	NaN	NaN	NaN	NaN	NaN	169.78	146.68	NaN	NaN	NaN	NaN	98.366	NaN	NaN	NaN	NaN	NaN	NaN	NaN	NaN	NaN	NaN	NaN	NaN	NaN	NaN	NaN	NaN	NaN	NaN	NaN	NaN	NaN	NaN	NaN	NaN	NaN	109.37	NaN	NaN
NaN	NaN	NaN	NaN	NaN	NaN	NaN	NaN	138.84	NaN	NaN	NaN	NaN	NaN	NaN	169.8	146.69	NaN	NaN	NaN	NaN	98.382	NaN	NaN	NaN	NaN	NaN	NaN	NaN	NaN	NaN	NaN	NaN	NaN	NaN	NaN	NaN	NaN	NaN	NaN	NaN	NaN	NaN	NaN	NaN	NaN	NaN	109.45	NaN	NaN
NaN	NaN	NaN	NaN	NaN	NaN	NaN	NaN	138.85	NaN	NaN	NaN	NaN	NaN	NaN	169.88	146.75	NaN	NaN	NaN	NaN	98.399	NaN	NaN	NaN	NaN	NaN	NaN	NaN	NaN	NaN	NaN	NaN	NaN	NaN	NaN	NaN	NaN	NaN	NaN	NaN	NaN	NaN	NaN	NaN	NaN	NaN	109.46	NaN	NaN
NaN	NaN	NaN	NaN	NaN	NaN	NaN	NaN	138.86	NaN	NaN	NaN	NaN	NaN	NaN	169.89	146.77	NaN	NaN	NaN	NaN	98.414	NaN	NaN	NaN	NaN	NaN	NaN	NaN	NaN	NaN	NaN	NaN	NaN	NaN	NaN	NaN	NaN	NaN	NaN	NaN	NaN	NaN	NaN	NaN	NaN	NaN	109.49	NaN	NaN
NaN	NaN	NaN	NaN	NaN	NaN	NaN	NaN	138.87	NaN	NaN	NaN	NaN	NaN	NaN	172.58	146.85	NaN	NaN	NaN	NaN	98.431	NaN	NaN	NaN	NaN	NaN	NaN	NaN	NaN	NaN	NaN	NaN	NaN	NaN	NaN	NaN	NaN	NaN	NaN	NaN	NaN	NaN	NaN	NaN	NaN	NaN	109.53	NaN	NaN
NaN	NaN	NaN	NaN	NaN	NaN	NaN	NaN	138.89	NaN	NaN	NaN	NaN	NaN	NaN	172.59	146.87	NaN	NaN	NaN	NaN	98.457	NaN	NaN	NaN	NaN	NaN	NaN	NaN	NaN	NaN	NaN	NaN	NaN	NaN	NaN	NaN	NaN	NaN	NaN	NaN	NaN	NaN	NaN	NaN	NaN	NaN	109.54	NaN	NaN
NaN	NaN	NaN	NaN	NaN	NaN	NaN	NaN	138.9	NaN	NaN	NaN	NaN	NaN	NaN	172.6	146.89	NaN	NaN	NaN	NaN	98.48	NaN	NaN	NaN	NaN	NaN	NaN	NaN	NaN	NaN	NaN	NaN	NaN	NaN	NaN	NaN	NaN	NaN	NaN	NaN	NaN	NaN	NaN	NaN	NaN	NaN	109.6	NaN	NaN
NaN	NaN	NaN	NaN	NaN	NaN	NaN	NaN	138.91	NaN	NaN	NaN	NaN	NaN	NaN	172.67	146.93	NaN	NaN	NaN	NaN	98.493	NaN	NaN	NaN	NaN	NaN	NaN	NaN	NaN	NaN	NaN	NaN	NaN	NaN	NaN	NaN	NaN	NaN	NaN	NaN	NaN	NaN	NaN	NaN	NaN	NaN	109.64	NaN	NaN
NaN	NaN	NaN	NaN	NaN	NaN	NaN	NaN	138.93	NaN	NaN	NaN	NaN	NaN	NaN	172.7	146.94	NaN	NaN	NaN	NaN	98.535	NaN	NaN	NaN	NaN	NaN	NaN	NaN	NaN	NaN	NaN	NaN	NaN	NaN	NaN	NaN	NaN	NaN	NaN	NaN	NaN	NaN	NaN	NaN	NaN	NaN	109.68	NaN	NaN
NaN	NaN	NaN	NaN	NaN	NaN	NaN	NaN	138.94	NaN	NaN	NaN	NaN	NaN	NaN	172.72	146.95	NaN	NaN	NaN	NaN	98.58	NaN	NaN	NaN	NaN	NaN	NaN	NaN	NaN	NaN	NaN	NaN	NaN	NaN	NaN	NaN	NaN	NaN	NaN	NaN	NaN	NaN	NaN	NaN	NaN	NaN	109.71	NaN	NaN
NaN	NaN	NaN	NaN	NaN	NaN	NaN	NaN	138.96	NaN	NaN	NaN	NaN	NaN	NaN	172.74	147.01	NaN	NaN	NaN	NaN	102.35	NaN	NaN	NaN	NaN	NaN	NaN	NaN	NaN	NaN	NaN	NaN	NaN	NaN	NaN	NaN	NaN	NaN	NaN	NaN	NaN	NaN	NaN	NaN	NaN	NaN	109.76	NaN	NaN
NaN	NaN	NaN	NaN	NaN	NaN	NaN	NaN	138.98	NaN	NaN	NaN	NaN	NaN	NaN	172.75	147.13	NaN	NaN	NaN	NaN	102.35	NaN	NaN	NaN	NaN	NaN	NaN	NaN	NaN	NaN	NaN	NaN	NaN	NaN	NaN	NaN	NaN	NaN	NaN	NaN	NaN	NaN	NaN	NaN	NaN	NaN	109.8	NaN	NaN
NaN	NaN	NaN	NaN	NaN	NaN	NaN	NaN	139	NaN	NaN	NaN	NaN	NaN	NaN	172.77	147.16	NaN	NaN	NaN	NaN	102.36	NaN	NaN	NaN	NaN	NaN	NaN	NaN	NaN	NaN	NaN	NaN	NaN	NaN	NaN	NaN	NaN	NaN	NaN	NaN	NaN	NaN	NaN	NaN	NaN	NaN	110.49	NaN	NaN
NaN	NaN	NaN	NaN	NaN	NaN	NaN	NaN	139.01	NaN	NaN	NaN	NaN	NaN	NaN	172.79	147.17	NaN	NaN	NaN	NaN	102.36	NaN	NaN	NaN	NaN	NaN	NaN	NaN	NaN	NaN	NaN	NaN	NaN	NaN	NaN	NaN	NaN	NaN	NaN	NaN	NaN	NaN	NaN	NaN	NaN	NaN	111.61	NaN	NaN
NaN	NaN	NaN	NaN	NaN	NaN	NaN	NaN	139.06	NaN	NaN	NaN	NaN	NaN	NaN	172.8	149.81	NaN	NaN	NaN	NaN	102.37	NaN	NaN	NaN	NaN	NaN	NaN	NaN	NaN	NaN	NaN	NaN	NaN	NaN	NaN	NaN	NaN	NaN	NaN	NaN	NaN	NaN	NaN	NaN	NaN	NaN	111.66	NaN	NaN
NaN	NaN	NaN	NaN	NaN	NaN	NaN	NaN	139.09	NaN	NaN	NaN	NaN	NaN	NaN	172.83	149.86	NaN	NaN	NaN	NaN	102.38	NaN	NaN	NaN	NaN	NaN	NaN	NaN	NaN	NaN	NaN	NaN	NaN	NaN	NaN	NaN	NaN	NaN	NaN	NaN	NaN	NaN	NaN	NaN	NaN	NaN	111.77	NaN	NaN
NaN	NaN	NaN	NaN	NaN	NaN	NaN	NaN	139.1	NaN	NaN	NaN	NaN	NaN	NaN	172.85	149.95	NaN	NaN	NaN	NaN	102.39	NaN	NaN	NaN	NaN	NaN	NaN	NaN	NaN	NaN	NaN	NaN	NaN	NaN	NaN	NaN	NaN	NaN	NaN	NaN	NaN	NaN	NaN	NaN	NaN	NaN	111.89	NaN	NaN
NaN	NaN	NaN	NaN	NaN	NaN	NaN	NaN	139.18	NaN	NaN	NaN	NaN	NaN	NaN	172.89	149.95	NaN	NaN	NaN	NaN	102.4	NaN	NaN	NaN	NaN	NaN	NaN	NaN	NaN	NaN	NaN	NaN	NaN	NaN	NaN	NaN	NaN	NaN	NaN	NaN	NaN	NaN	NaN	NaN	NaN	NaN	112.08	NaN	NaN
NaN	NaN	NaN	NaN	NaN	NaN	NaN	NaN	139.21	NaN	NaN	NaN	NaN	NaN	NaN	172.92	149.99	NaN	NaN	NaN	NaN	102.41	NaN	NaN	NaN	NaN	NaN	NaN	NaN	NaN	NaN	NaN	NaN	NaN	NaN	NaN	NaN	NaN	NaN	NaN	NaN	NaN	NaN	NaN	NaN	NaN	NaN	112.16	NaN	NaN
NaN	NaN	NaN	NaN	NaN	NaN	NaN	NaN	141.96	NaN	NaN	NaN	NaN	NaN	NaN	172.94	150.01	NaN	NaN	NaN	NaN	102.42	NaN	NaN	NaN	NaN	NaN	NaN	NaN	NaN	NaN	NaN	NaN	NaN	NaN	NaN	NaN	NaN	NaN	NaN	NaN	NaN	NaN	NaN	NaN	NaN	NaN	112.23	NaN	NaN
NaN	NaN	NaN	NaN	NaN	NaN	NaN	NaN	143.43	NaN	NaN	NaN	NaN	NaN	NaN	173.01	150.02	NaN	NaN	NaN	NaN	102.43	NaN	NaN	NaN	NaN	NaN	NaN	NaN	NaN	NaN	NaN	NaN	NaN	NaN	NaN	NaN	NaN	NaN	NaN	NaN	NaN	NaN	NaN	NaN	NaN	NaN	112.34	NaN	NaN
NaN	NaN	NaN	NaN	NaN	NaN	NaN	NaN	143.47	NaN	NaN	NaN	NaN	NaN	NaN	173.03	150.06	NaN	NaN	NaN	NaN	102.44	NaN	NaN	NaN	NaN	NaN	NaN	NaN	NaN	NaN	NaN	NaN	NaN	NaN	NaN	NaN	NaN	NaN	NaN	NaN	NaN	NaN	NaN	NaN	NaN	NaN	112.43	NaN	NaN
NaN	NaN	NaN	NaN	NaN	NaN	NaN	NaN	143.47	NaN	NaN	NaN	NaN	NaN	NaN	175.74	150.1	NaN	NaN	NaN	NaN	102.46	NaN	NaN	NaN	NaN	NaN	NaN	NaN	NaN	NaN	NaN	NaN	NaN	NaN	NaN	NaN	NaN	NaN	NaN	NaN	NaN	NaN	NaN	NaN	NaN	NaN	112.5	NaN	NaN
NaN	NaN	NaN	NaN	NaN	NaN	NaN	NaN	143.5	NaN	NaN	NaN	NaN	NaN	NaN	175.75	150.12	NaN	NaN	NaN	NaN	102.47	NaN	NaN	NaN	NaN	NaN	NaN	NaN	NaN	NaN	NaN	NaN	NaN	NaN	NaN	NaN	NaN	NaN	NaN	NaN	NaN	NaN	NaN	NaN	NaN	NaN	112.51	NaN	NaN
NaN	NaN	NaN	NaN	NaN	NaN	NaN	NaN	143.51	NaN	NaN	NaN	NaN	NaN	NaN	175.76	150.13	NaN	NaN	NaN	NaN	102.48	NaN	NaN	NaN	NaN	NaN	NaN	NaN	NaN	NaN	NaN	NaN	NaN	NaN	NaN	NaN	NaN	NaN	NaN	NaN	NaN	NaN	NaN	NaN	NaN	NaN	112.53	NaN	NaN
NaN	NaN	NaN	NaN	NaN	NaN	NaN	NaN	143.52	NaN	NaN	NaN	NaN	NaN	NaN	175.78	150.14	NaN	NaN	NaN	NaN	102.5	NaN	NaN	NaN	NaN	NaN	NaN	NaN	NaN	NaN	NaN	NaN	NaN	NaN	NaN	NaN	NaN	NaN	NaN	NaN	NaN	NaN	NaN	NaN	NaN	NaN	112.6	NaN	NaN
NaN	NaN	NaN	NaN	NaN	NaN	NaN	NaN	143.53	NaN	NaN	NaN	NaN	NaN	NaN	175.89	150.19	NaN	NaN	NaN	NaN	102.51	NaN	NaN	NaN	NaN	NaN	NaN	NaN	NaN	NaN	NaN	NaN	NaN	NaN	NaN	NaN	NaN	NaN	NaN	NaN	NaN	NaN	NaN	NaN	NaN	NaN	112.62	NaN	NaN
NaN	NaN	NaN	NaN	NaN	NaN	NaN	NaN	143.54	NaN	NaN	NaN	NaN	NaN	NaN	175.91	150.23	NaN	NaN	NaN	NaN	102.53	NaN	NaN	NaN	NaN	NaN	NaN	NaN	NaN	NaN	NaN	NaN	NaN	NaN	NaN	NaN	NaN	NaN	NaN	NaN	NaN	NaN	NaN	NaN	NaN	NaN	112.66	NaN	NaN
NaN	NaN	NaN	NaN	NaN	NaN	NaN	NaN	143.55	NaN	NaN	NaN	NaN	NaN	NaN	175.92	150.35	NaN	NaN	NaN	NaN	102.54	NaN	NaN	NaN	NaN	NaN	NaN	NaN	NaN	NaN	NaN	NaN	NaN	NaN	NaN	NaN	NaN	NaN	NaN	NaN	NaN	NaN	NaN	NaN	NaN	NaN	112.71	NaN	NaN
NaN	NaN	NaN	NaN	NaN	NaN	NaN	NaN	143.56	NaN	NaN	NaN	NaN	NaN	NaN	175.94	150.37	NaN	NaN	NaN	NaN	102.55	NaN	NaN	NaN	NaN	NaN	NaN	NaN	NaN	NaN	NaN	NaN	NaN	NaN	NaN	NaN	NaN	NaN	NaN	NaN	NaN	NaN	NaN	NaN	NaN	NaN	112.74	NaN	NaN
NaN	NaN	NaN	NaN	NaN	NaN	NaN	NaN	143.59	NaN	NaN	NaN	NaN	NaN	NaN	175.96	150.45	NaN	NaN	NaN	NaN	102.57	NaN	NaN	NaN	NaN	NaN	NaN	NaN	NaN	NaN	NaN	NaN	NaN	NaN	NaN	NaN	NaN	NaN	NaN	NaN	NaN	NaN	NaN	NaN	NaN	NaN	112.78	NaN	NaN
NaN	NaN	NaN	NaN	NaN	NaN	NaN	NaN	143.61	NaN	NaN	NaN	NaN	NaN	NaN	175.99	152.95	NaN	NaN	NaN	NaN	102.59	NaN	NaN	NaN	NaN	NaN	NaN	NaN	NaN	NaN	NaN	NaN	NaN	NaN	NaN	NaN	NaN	NaN	NaN	NaN	NaN	NaN	NaN	NaN	NaN	NaN	112.82	NaN	NaN
NaN	NaN	NaN	NaN	NaN	NaN	NaN	NaN	143.62	NaN	NaN	NaN	NaN	NaN	NaN	176.01	152.97	NaN	NaN	NaN	NaN	102.61	NaN	NaN	NaN	NaN	NaN	NaN	NaN	NaN	NaN	NaN	NaN	NaN	NaN	NaN	NaN	NaN	NaN	NaN	NaN	NaN	NaN	NaN	NaN	NaN	NaN	112.83	NaN	NaN
NaN	NaN	NaN	NaN	NaN	NaN	NaN	NaN	143.64	NaN	NaN	NaN	NaN	NaN	NaN	176.03	153.02	NaN	NaN	NaN	NaN	102.62	NaN	NaN	NaN	NaN	NaN	NaN	NaN	NaN	NaN	NaN	NaN	NaN	NaN	NaN	NaN	NaN	NaN	NaN	NaN	NaN	NaN	NaN	NaN	NaN	NaN	112.91	NaN	NaN
NaN	NaN	NaN	NaN	NaN	NaN	NaN	NaN	143.67	NaN	NaN	NaN	NaN	NaN	NaN	176.06	153.07	NaN	NaN	NaN	NaN	102.64	NaN	NaN	NaN	NaN	NaN	NaN	NaN	NaN	NaN	NaN	NaN	NaN	NaN	NaN	NaN	NaN	NaN	NaN	NaN	NaN	NaN	NaN	NaN	NaN	NaN	112.99	NaN	NaN
NaN	NaN	NaN	NaN	NaN	NaN	NaN	NaN	143.71	NaN	NaN	NaN	NaN	NaN	NaN	176.09	153.08	NaN	NaN	NaN	NaN	102.67	NaN	NaN	NaN	NaN	NaN	NaN	NaN	NaN	NaN	NaN	NaN	NaN	NaN	NaN	NaN	NaN	NaN	NaN	NaN	NaN	NaN	NaN	NaN	NaN	NaN	114.49	NaN	NaN
NaN	NaN	NaN	NaN	NaN	NaN	NaN	NaN	143.74	NaN	NaN	NaN	NaN	NaN	NaN	176.12	153.11	NaN	NaN	NaN	NaN	102.69	NaN	NaN	NaN	NaN	NaN	NaN	NaN	NaN	NaN	NaN	NaN	NaN	NaN	NaN	NaN	NaN	NaN	NaN	NaN	NaN	NaN	NaN	NaN	NaN	NaN	114.53	NaN	NaN
NaN	NaN	NaN	NaN	NaN	NaN	NaN	NaN	143.76	NaN	NaN	NaN	NaN	NaN	NaN	176.14	153.12	NaN	NaN	NaN	NaN	102.7	NaN	NaN	NaN	NaN	NaN	NaN	NaN	NaN	NaN	NaN	NaN	NaN	NaN	NaN	NaN	NaN	NaN	NaN	NaN	NaN	NaN	NaN	NaN	NaN	NaN	114.71	NaN	NaN
NaN	NaN	NaN	NaN	NaN	NaN	NaN	NaN	143.81	NaN	NaN	NaN	NaN	NaN	NaN	176.17	153.15	NaN	NaN	NaN	NaN	102.77	NaN	NaN	NaN	NaN	NaN	NaN	NaN	NaN	NaN	NaN	NaN	NaN	NaN	NaN	NaN	NaN	NaN	NaN	NaN	NaN	NaN	NaN	NaN	NaN	NaN	114.9	NaN	NaN
NaN	NaN	NaN	NaN	NaN	NaN	NaN	NaN	145.71	NaN	NaN	NaN	NaN	NaN	NaN	176.17	153.18	NaN	NaN	NaN	NaN	106.07	NaN	NaN	NaN	NaN	NaN	NaN	NaN	NaN	NaN	NaN	NaN	NaN	NaN	NaN	NaN	NaN	NaN	NaN	NaN	NaN	NaN	NaN	NaN	NaN	NaN	114.97	NaN	NaN
NaN	NaN	NaN	NaN	NaN	NaN	NaN	NaN	146.2	NaN	NaN	NaN	NaN	NaN	NaN	176.21	153.2	NaN	NaN	NaN	NaN	106.07	NaN	NaN	NaN	NaN	NaN	NaN	NaN	NaN	NaN	NaN	NaN	NaN	NaN	NaN	NaN	NaN	NaN	NaN	NaN	NaN	NaN	NaN	NaN	NaN	NaN	115.16	NaN	NaN
NaN	NaN	NaN	NaN	NaN	NaN	NaN	NaN	146.33	NaN	NaN	NaN	NaN	NaN	NaN	NaN	153.21	NaN	NaN	NaN	NaN	106.08	NaN	NaN	NaN	NaN	NaN	NaN	NaN	NaN	NaN	NaN	NaN	NaN	NaN	NaN	NaN	NaN	NaN	NaN	NaN	NaN	NaN	NaN	NaN	NaN	NaN	115.29	NaN	NaN
NaN	NaN	NaN	NaN	NaN	NaN	NaN	NaN	146.42	NaN	NaN	NaN	NaN	NaN	NaN	NaN	153.23	NaN	NaN	NaN	NaN	106.09	NaN	NaN	NaN	NaN	NaN	NaN	NaN	NaN	NaN	NaN	NaN	NaN	NaN	NaN	NaN	NaN	NaN	NaN	NaN	NaN	NaN	NaN	NaN	NaN	NaN	115.36	NaN	NaN
NaN	NaN	NaN	NaN	NaN	NaN	NaN	NaN	146.62	NaN	NaN	NaN	NaN	NaN	NaN	NaN	153.24	NaN	NaN	NaN	NaN	106.1	NaN	NaN	NaN	NaN	NaN	NaN	NaN	NaN	NaN	NaN	NaN	NaN	NaN	NaN	NaN	NaN	NaN	NaN	NaN	NaN	NaN	NaN	NaN	NaN	NaN	115.55	NaN	NaN
NaN	NaN	NaN	NaN	NaN	NaN	NaN	NaN	146.64	NaN	NaN	NaN	NaN	NaN	NaN	NaN	153.31	NaN	NaN	NaN	NaN	106.1	NaN	NaN	NaN	NaN	NaN	NaN	NaN	NaN	NaN	NaN	NaN	NaN	NaN	NaN	NaN	NaN	NaN	NaN	NaN	NaN	NaN	NaN	NaN	NaN	NaN	115.97	NaN	NaN
NaN	NaN	NaN	NaN	NaN	NaN	NaN	NaN	146.66	NaN	NaN	NaN	NaN	NaN	NaN	NaN	153.32	NaN	NaN	NaN	NaN	106.11	NaN	NaN	NaN	NaN	NaN	NaN	NaN	NaN	NaN	NaN	NaN	NaN	NaN	NaN	NaN	NaN	NaN	NaN	NaN	NaN	NaN	NaN	NaN	NaN	NaN	116.07	NaN	NaN
NaN	NaN	NaN	NaN	NaN	NaN	NaN	NaN	146.67	NaN	NaN	NaN	NaN	NaN	NaN	NaN	153.33	NaN	NaN	NaN	NaN	106.12	NaN	NaN	NaN	NaN	NaN	NaN	NaN	NaN	NaN	NaN	NaN	NaN	NaN	NaN	NaN	NaN	NaN	NaN	NaN	NaN	NaN	NaN	NaN	NaN	NaN	116.18	NaN	NaN
NaN	NaN	NaN	NaN	NaN	NaN	NaN	NaN	146.68	NaN	NaN	NaN	NaN	NaN	NaN	NaN	153.36	NaN	NaN	NaN	NaN	106.13	NaN	NaN	NaN	NaN	NaN	NaN	NaN	NaN	NaN	NaN	NaN	NaN	NaN	NaN	NaN	NaN	NaN	NaN	NaN	NaN	NaN	NaN	NaN	NaN	NaN	116.29	NaN	NaN
NaN	NaN	NaN	NaN	NaN	NaN	NaN	NaN	146.69	NaN	NaN	NaN	NaN	NaN	NaN	NaN	153.39	NaN	NaN	NaN	NaN	106.14	NaN	NaN	NaN	NaN	NaN	NaN	NaN	NaN	NaN	NaN	NaN	NaN	NaN	NaN	NaN	NaN	NaN	NaN	NaN	NaN	NaN	NaN	NaN	NaN	NaN	116.39	NaN	NaN
NaN	NaN	NaN	NaN	NaN	NaN	NaN	NaN	146.71	NaN	NaN	NaN	NaN	NaN	NaN	NaN	153.44	NaN	NaN	NaN	NaN	106.16	NaN	NaN	NaN	NaN	NaN	NaN	NaN	NaN	NaN	NaN	NaN	NaN	NaN	NaN	NaN	NaN	NaN	NaN	NaN	NaN	NaN	NaN	NaN	NaN	NaN	116.42	NaN	NaN
NaN	NaN	NaN	NaN	NaN	NaN	NaN	NaN	146.72	NaN	NaN	NaN	NaN	NaN	NaN	NaN	156.28	NaN	NaN	NaN	NaN	106.17	NaN	NaN	NaN	NaN	NaN	NaN	NaN	NaN	NaN	NaN	NaN	NaN	NaN	NaN	NaN	NaN	NaN	NaN	NaN	NaN	NaN	NaN	NaN	NaN	NaN	116.48	NaN	NaN
NaN	NaN	NaN	NaN	NaN	NaN	NaN	NaN	146.73	NaN	NaN	NaN	NaN	NaN	NaN	NaN	156.29	NaN	NaN	NaN	NaN	106.18	NaN	NaN	NaN	NaN	NaN	NaN	NaN	NaN	NaN	NaN	NaN	NaN	NaN	NaN	NaN	NaN	NaN	NaN	NaN	NaN	NaN	NaN	NaN	NaN	NaN	116.5	NaN	NaN
NaN	NaN	NaN	NaN	NaN	NaN	NaN	NaN	146.75	NaN	NaN	NaN	NaN	NaN	NaN	NaN	156.29	NaN	NaN	NaN	NaN	106.19	NaN	NaN	NaN	NaN	NaN	NaN	NaN	NaN	NaN	NaN	NaN	NaN	NaN	NaN	NaN	NaN	NaN	NaN	NaN	NaN	NaN	NaN	NaN	NaN	NaN	116.53	NaN	NaN
NaN	NaN	NaN	NaN	NaN	NaN	NaN	NaN	146.78	NaN	NaN	NaN	NaN	NaN	NaN	NaN	156.3	NaN	NaN	NaN	NaN	106.2	NaN	NaN	NaN	NaN	NaN	NaN	NaN	NaN	NaN	NaN	NaN	NaN	NaN	NaN	NaN	NaN	NaN	NaN	NaN	NaN	NaN	NaN	NaN	NaN	NaN	116.56	NaN	NaN
NaN	NaN	NaN	NaN	NaN	NaN	NaN	NaN	146.8	NaN	NaN	NaN	NaN	NaN	NaN	NaN	156.34	NaN	NaN	NaN	NaN	106.21	NaN	NaN	NaN	NaN	NaN	NaN	NaN	NaN	NaN	NaN	NaN	NaN	NaN	NaN	NaN	NaN	NaN	NaN	NaN	NaN	NaN	NaN	NaN	NaN	NaN	116.59	NaN	NaN
NaN	NaN	NaN	NaN	NaN	NaN	NaN	NaN	146.83	NaN	NaN	NaN	NaN	NaN	NaN	NaN	156.35	NaN	NaN	NaN	NaN	106.23	NaN	NaN	NaN	NaN	NaN	NaN	NaN	NaN	NaN	NaN	NaN	NaN	NaN	NaN	NaN	NaN	NaN	NaN	NaN	NaN	NaN	NaN	NaN	NaN	NaN	116.61	NaN	NaN
NaN	NaN	NaN	NaN	NaN	NaN	NaN	NaN	146.88	NaN	NaN	NaN	NaN	NaN	NaN	NaN	156.36	NaN	NaN	NaN	NaN	106.24	NaN	NaN	NaN	NaN	NaN	NaN	NaN	NaN	NaN	NaN	NaN	NaN	NaN	NaN	NaN	NaN	NaN	NaN	NaN	NaN	NaN	NaN	NaN	NaN	NaN	116.64	NaN	NaN
NaN	NaN	NaN	NaN	NaN	NaN	NaN	NaN	146.9	NaN	NaN	NaN	NaN	NaN	NaN	NaN	156.46	NaN	NaN	NaN	NaN	106.25	NaN	NaN	NaN	NaN	NaN	NaN	NaN	NaN	NaN	NaN	NaN	NaN	NaN	NaN	NaN	NaN	NaN	NaN	NaN	NaN	NaN	NaN	NaN	NaN	NaN	116.71	NaN	NaN
NaN	NaN	NaN	NaN	NaN	NaN	NaN	NaN	146.92	NaN	NaN	NaN	NaN	NaN	NaN	NaN	156.48	NaN	NaN	NaN	NaN	106.27	NaN	NaN	NaN	NaN	NaN	NaN	NaN	NaN	NaN	NaN	NaN	NaN	NaN	NaN	NaN	NaN	NaN	NaN	NaN	NaN	NaN	NaN	NaN	NaN	NaN	116.8	NaN	NaN
NaN	NaN	NaN	NaN	NaN	NaN	NaN	NaN	147	NaN	NaN	NaN	NaN	NaN	NaN	NaN	156.59	NaN	NaN	NaN	NaN	106.28	NaN	NaN	NaN	NaN	NaN	NaN	NaN	NaN	NaN	NaN	NaN	NaN	NaN	NaN	NaN	NaN	NaN	NaN	NaN	NaN	NaN	NaN	NaN	NaN	NaN	118.65	NaN	NaN
NaN	NaN	NaN	NaN	NaN	NaN	NaN	NaN	149.06	NaN	NaN	NaN	NaN	NaN	NaN	NaN	156.63	NaN	NaN	NaN	NaN	106.3	NaN	NaN	NaN	NaN	NaN	NaN	NaN	NaN	NaN	NaN	NaN	NaN	NaN	NaN	NaN	NaN	NaN	NaN	NaN	NaN	NaN	NaN	NaN	NaN	NaN	118.69	NaN	NaN
NaN	NaN	NaN	NaN	NaN	NaN	NaN	NaN	149.8	NaN	NaN	NaN	NaN	NaN	NaN	NaN	156.64	NaN	NaN	NaN	NaN	106.31	NaN	NaN	NaN	NaN	NaN	NaN	NaN	NaN	NaN	NaN	NaN	NaN	NaN	NaN	NaN	NaN	NaN	NaN	NaN	NaN	NaN	NaN	NaN	NaN	NaN	118.77	NaN	NaN
NaN	NaN	NaN	NaN	NaN	NaN	NaN	NaN	149.81	NaN	NaN	NaN	NaN	NaN	NaN	NaN	156.73	NaN	NaN	NaN	NaN	106.33	NaN	NaN	NaN	NaN	NaN	NaN	NaN	NaN	NaN	NaN	NaN	NaN	NaN	NaN	NaN	NaN	NaN	NaN	NaN	NaN	NaN	NaN	NaN	NaN	NaN	118.87	NaN	NaN
NaN	NaN	NaN	NaN	NaN	NaN	NaN	NaN	149.81	NaN	NaN	NaN	NaN	NaN	NaN	NaN	156.74	NaN	NaN	NaN	NaN	106.34	NaN	NaN	NaN	NaN	NaN	NaN	NaN	NaN	NaN	NaN	NaN	NaN	NaN	NaN	NaN	NaN	NaN	NaN	NaN	NaN	NaN	NaN	NaN	NaN	NaN	118.98	NaN	NaN
NaN	NaN	NaN	NaN	NaN	NaN	NaN	NaN	149.82	NaN	NaN	NaN	NaN	NaN	NaN	NaN	156.76	NaN	NaN	NaN	NaN	106.36	NaN	NaN	NaN	NaN	NaN	NaN	NaN	NaN	NaN	NaN	NaN	NaN	NaN	NaN	NaN	NaN	NaN	NaN	NaN	NaN	NaN	NaN	NaN	NaN	NaN	119.1	NaN	NaN
NaN	NaN	NaN	NaN	NaN	NaN	NaN	NaN	149.82	NaN	NaN	NaN	NaN	NaN	NaN	NaN	156.78	NaN	NaN	NaN	NaN	106.39	NaN	NaN	NaN	NaN	NaN	NaN	NaN	NaN	NaN	NaN	NaN	NaN	NaN	NaN	NaN	NaN	NaN	NaN	NaN	NaN	NaN	NaN	NaN	NaN	NaN	119.14	NaN	NaN
NaN	NaN	NaN	NaN	NaN	NaN	NaN	NaN	149.84	NaN	NaN	NaN	NaN	NaN	NaN	NaN	156.87	NaN	NaN	NaN	NaN	106.41	NaN	NaN	NaN	NaN	NaN	NaN	NaN	NaN	NaN	NaN	NaN	NaN	NaN	NaN	NaN	NaN	NaN	NaN	NaN	NaN	NaN	NaN	NaN	NaN	NaN	119.77	NaN	NaN
NaN	NaN	NaN	NaN	NaN	NaN	NaN	NaN	149.85	NaN	NaN	NaN	NaN	NaN	NaN	NaN	156.89	NaN	NaN	NaN	NaN	106.43	NaN	NaN	NaN	NaN	NaN	NaN	NaN	NaN	NaN	NaN	NaN	NaN	NaN	NaN	NaN	NaN	NaN	NaN	NaN	NaN	NaN	NaN	NaN	NaN	NaN	120.28	NaN	NaN
NaN	NaN	NaN	NaN	NaN	NaN	NaN	NaN	149.86	NaN	NaN	NaN	NaN	NaN	NaN	NaN	158.17	NaN	NaN	NaN	NaN	106.49	NaN	NaN	NaN	NaN	NaN	NaN	NaN	NaN	NaN	NaN	NaN	NaN	NaN	NaN	NaN	NaN	NaN	NaN	NaN	NaN	NaN	NaN	NaN	NaN	NaN	121.74	NaN	NaN
NaN	NaN	NaN	NaN	NaN	NaN	NaN	NaN	149.87	NaN	NaN	NaN	NaN	NaN	NaN	NaN	158.24	NaN	NaN	NaN	NaN	106.57	NaN	NaN	NaN	NaN	NaN	NaN	NaN	NaN	NaN	NaN	NaN	NaN	NaN	NaN	NaN	NaN	NaN	NaN	NaN	NaN	NaN	NaN	NaN	NaN	NaN	122.58	NaN	NaN
NaN	NaN	NaN	NaN	NaN	NaN	NaN	NaN	149.88	NaN	NaN	NaN	NaN	NaN	NaN	NaN	158.26	NaN	NaN	NaN	NaN	109.39	NaN	NaN	NaN	NaN	NaN	NaN	NaN	NaN	NaN	NaN	NaN	NaN	NaN	NaN	NaN	NaN	NaN	NaN	NaN	NaN	NaN	NaN	NaN	NaN	NaN	122.69	NaN	NaN
NaN	NaN	NaN	NaN	NaN	NaN	NaN	NaN	149.89	NaN	NaN	NaN	NaN	NaN	NaN	NaN	158.27	NaN	NaN	NaN	NaN	109.4	NaN	NaN	NaN	NaN	NaN	NaN	NaN	NaN	NaN	NaN	NaN	NaN	NaN	NaN	NaN	NaN	NaN	NaN	NaN	NaN	NaN	NaN	NaN	NaN	NaN	123.5	NaN	NaN
NaN	NaN	NaN	NaN	NaN	NaN	NaN	NaN	149.91	NaN	NaN	NaN	NaN	NaN	NaN	NaN	158.31	NaN	NaN	NaN	NaN	109.4	NaN	NaN	NaN	NaN	NaN	NaN	NaN	NaN	NaN	NaN	NaN	NaN	NaN	NaN	NaN	NaN	NaN	NaN	NaN	NaN	NaN	NaN	NaN	NaN	NaN	123.55	NaN	NaN
NaN	NaN	NaN	NaN	NaN	NaN	NaN	NaN	149.92	NaN	NaN	NaN	NaN	NaN	NaN	NaN	158.34	NaN	NaN	NaN	NaN	109.41	NaN	NaN	NaN	NaN	NaN	NaN	NaN	NaN	NaN	NaN	NaN	NaN	NaN	NaN	NaN	NaN	NaN	NaN	NaN	NaN	NaN	NaN	NaN	NaN	NaN	123.68	NaN	NaN
NaN	NaN	NaN	NaN	NaN	NaN	NaN	NaN	149.93	NaN	NaN	NaN	NaN	NaN	NaN	NaN	158.43	NaN	NaN	NaN	NaN	109.42	NaN	NaN	NaN	NaN	NaN	NaN	NaN	NaN	NaN	NaN	NaN	NaN	NaN	NaN	NaN	NaN	NaN	NaN	NaN	NaN	NaN	NaN	NaN	NaN	NaN	123.69	NaN	NaN
NaN	NaN	NaN	NaN	NaN	NaN	NaN	NaN	149.95	NaN	NaN	NaN	NaN	NaN	NaN	NaN	158.46	NaN	NaN	NaN	NaN	109.43	NaN	NaN	NaN	NaN	NaN	NaN	NaN	NaN	NaN	NaN	NaN	NaN	NaN	NaN	NaN	NaN	NaN	NaN	NaN	NaN	NaN	NaN	NaN	NaN	NaN	123.7	NaN	NaN
NaN	NaN	NaN	NaN	NaN	NaN	NaN	NaN	149.96	NaN	NaN	NaN	NaN	NaN	NaN	NaN	158.48	NaN	NaN	NaN	NaN	109.44	NaN	NaN	NaN	NaN	NaN	NaN	NaN	NaN	NaN	NaN	NaN	NaN	NaN	NaN	NaN	NaN	NaN	NaN	NaN	NaN	NaN	NaN	NaN	NaN	NaN	123.71	NaN	NaN
NaN	NaN	NaN	NaN	NaN	NaN	NaN	NaN	149.98	NaN	NaN	NaN	NaN	NaN	NaN	NaN	158.5	NaN	NaN	NaN	NaN	109.45	NaN	NaN	NaN	NaN	NaN	NaN	NaN	NaN	NaN	NaN	NaN	NaN	NaN	NaN	NaN	NaN	NaN	NaN	NaN	NaN	NaN	NaN	NaN	NaN	NaN	123.73	NaN	NaN
NaN	NaN	NaN	NaN	NaN	NaN	NaN	NaN	150	NaN	NaN	NaN	NaN	NaN	NaN	NaN	158.6	NaN	NaN	NaN	NaN	109.46	NaN	NaN	NaN	NaN	NaN	NaN	NaN	NaN	NaN	NaN	NaN	NaN	NaN	NaN	NaN	NaN	NaN	NaN	NaN	NaN	NaN	NaN	NaN	NaN	NaN	123.76	NaN	NaN
NaN	NaN	NaN	NaN	NaN	NaN	NaN	NaN	150.02	NaN	NaN	NaN	NaN	NaN	NaN	NaN	158.6	NaN	NaN	NaN	NaN	109.48	NaN	NaN	NaN	NaN	NaN	NaN	NaN	NaN	NaN	NaN	NaN	NaN	NaN	NaN	NaN	NaN	NaN	NaN	NaN	NaN	NaN	NaN	NaN	NaN	NaN	123.78	NaN	NaN
NaN	NaN	NaN	NaN	NaN	NaN	NaN	NaN	150.03	NaN	NaN	NaN	NaN	NaN	NaN	NaN	158.62	NaN	NaN	NaN	NaN	109.49	NaN	NaN	NaN	NaN	NaN	NaN	NaN	NaN	NaN	NaN	NaN	NaN	NaN	NaN	NaN	NaN	NaN	NaN	NaN	NaN	NaN	NaN	NaN	NaN	NaN	123.8	NaN	NaN
NaN	NaN	NaN	NaN	NaN	NaN	NaN	NaN	150.06	NaN	NaN	NaN	NaN	NaN	NaN	NaN	158.69	NaN	NaN	NaN	NaN	109.5	NaN	NaN	NaN	NaN	NaN	NaN	NaN	NaN	NaN	NaN	NaN	NaN	NaN	NaN	NaN	NaN	NaN	NaN	NaN	NaN	NaN	NaN	NaN	NaN	NaN	123.82	NaN	NaN
NaN	NaN	NaN	NaN	NaN	NaN	NaN	NaN	150.08	NaN	NaN	NaN	NaN	NaN	NaN	NaN	161.78	NaN	NaN	NaN	NaN	109.51	NaN	NaN	NaN	NaN	NaN	NaN	NaN	NaN	NaN	NaN	NaN	NaN	NaN	NaN	NaN	NaN	NaN	NaN	NaN	NaN	NaN	NaN	NaN	NaN	NaN	123.88	NaN	NaN
NaN	NaN	NaN	NaN	NaN	NaN	NaN	NaN	150.1	NaN	NaN	NaN	NaN	NaN	NaN	NaN	161.87	NaN	NaN	NaN	NaN	109.53	NaN	NaN	NaN	NaN	NaN	NaN	NaN	NaN	NaN	NaN	NaN	NaN	NaN	NaN	NaN	NaN	NaN	NaN	NaN	NaN	NaN	NaN	NaN	NaN	NaN	123.91	NaN	NaN
NaN	NaN	NaN	NaN	NaN	NaN	NaN	NaN	150.16	NaN	NaN	NaN	NaN	NaN	NaN	NaN	161.9	NaN	NaN	NaN	NaN	109.54	NaN	NaN	NaN	NaN	NaN	NaN	NaN	NaN	NaN	NaN	NaN	NaN	NaN	NaN	NaN	NaN	NaN	NaN	NaN	NaN	NaN	NaN	NaN	NaN	NaN	123.95	NaN	NaN
NaN	NaN	NaN	NaN	NaN	NaN	NaN	NaN	150.18	NaN	NaN	NaN	NaN	NaN	NaN	NaN	161.93	NaN	NaN	NaN	NaN	109.55	NaN	NaN	NaN	NaN	NaN	NaN	NaN	NaN	NaN	NaN	NaN	NaN	NaN	NaN	NaN	NaN	NaN	NaN	NaN	NaN	NaN	NaN	NaN	NaN	NaN	123.99	NaN	NaN
NaN	NaN	NaN	NaN	NaN	NaN	NaN	NaN	152.34	NaN	NaN	NaN	NaN	NaN	NaN	NaN	161.96	NaN	NaN	NaN	NaN	109.56	NaN	NaN	NaN	NaN	NaN	NaN	NaN	NaN	NaN	NaN	NaN	NaN	NaN	NaN	NaN	NaN	NaN	NaN	NaN	NaN	NaN	NaN	NaN	NaN	NaN	124.09	NaN	NaN
NaN	NaN	NaN	NaN	NaN	NaN	NaN	NaN	152.94	NaN	NaN	NaN	NaN	NaN	NaN	NaN	161.99	NaN	NaN	NaN	NaN	109.58	NaN	NaN	NaN	NaN	NaN	NaN	NaN	NaN	NaN	NaN	NaN	NaN	NaN	NaN	NaN	NaN	NaN	NaN	NaN	NaN	NaN	NaN	NaN	NaN	NaN	125.6	NaN	NaN
NaN	NaN	NaN	NaN	NaN	NaN	NaN	NaN	152.94	NaN	NaN	NaN	NaN	NaN	NaN	NaN	162.05	NaN	NaN	NaN	NaN	109.59	NaN	NaN	NaN	NaN	NaN	NaN	NaN	NaN	NaN	NaN	NaN	NaN	NaN	NaN	NaN	NaN	NaN	NaN	NaN	NaN	NaN	NaN	NaN	NaN	NaN	125.74	NaN	NaN
NaN	NaN	NaN	NaN	NaN	NaN	NaN	NaN	152.95	NaN	NaN	NaN	NaN	NaN	NaN	NaN	162.16	NaN	NaN	NaN	NaN	109.61	NaN	NaN	NaN	NaN	NaN	NaN	NaN	NaN	NaN	NaN	NaN	NaN	NaN	NaN	NaN	NaN	NaN	NaN	NaN	NaN	NaN	NaN	NaN	NaN	NaN	126.23	NaN	NaN
NaN	NaN	NaN	NaN	NaN	NaN	NaN	NaN	152.96	NaN	NaN	NaN	NaN	NaN	NaN	NaN	162.17	NaN	NaN	NaN	NaN	109.63	NaN	NaN	NaN	NaN	NaN	NaN	NaN	NaN	NaN	NaN	NaN	NaN	NaN	NaN	NaN	NaN	NaN	NaN	NaN	NaN	NaN	NaN	NaN	NaN	NaN	126.52	NaN	NaN
NaN	NaN	NaN	NaN	NaN	NaN	NaN	NaN	152.97	NaN	NaN	NaN	NaN	NaN	NaN	NaN	165.82	NaN	NaN	NaN	NaN	109.64	NaN	NaN	NaN	NaN	NaN	NaN	NaN	NaN	NaN	NaN	NaN	NaN	NaN	NaN	NaN	NaN	NaN	NaN	NaN	NaN	NaN	NaN	NaN	NaN	NaN	126.59	NaN	NaN
NaN	NaN	NaN	NaN	NaN	NaN	NaN	NaN	152.98	NaN	NaN	NaN	NaN	NaN	NaN	NaN	165.86	NaN	NaN	NaN	NaN	109.66	NaN	NaN	NaN	NaN	NaN	NaN	NaN	NaN	NaN	NaN	NaN	NaN	NaN	NaN	NaN	NaN	NaN	NaN	NaN	NaN	NaN	NaN	NaN	NaN	NaN	127.01	NaN	NaN
NaN	NaN	NaN	NaN	NaN	NaN	NaN	NaN	152.99	NaN	NaN	NaN	NaN	NaN	NaN	NaN	165.87	NaN	NaN	NaN	NaN	109.68	NaN	NaN	NaN	NaN	NaN	NaN	NaN	NaN	NaN	NaN	NaN	NaN	NaN	NaN	NaN	NaN	NaN	NaN	NaN	NaN	NaN	NaN	NaN	NaN	NaN	127.04	NaN	NaN
NaN	NaN	NaN	NaN	NaN	NaN	NaN	NaN	153	NaN	NaN	NaN	NaN	NaN	NaN	NaN	165.88	NaN	NaN	NaN	NaN	109.7	NaN	NaN	NaN	NaN	NaN	NaN	NaN	NaN	NaN	NaN	NaN	NaN	NaN	NaN	NaN	NaN	NaN	NaN	NaN	NaN	NaN	NaN	NaN	NaN	NaN	127.05	NaN	NaN
NaN	NaN	NaN	NaN	NaN	NaN	NaN	NaN	153.01	NaN	NaN	NaN	NaN	NaN	NaN	NaN	165.89	NaN	NaN	NaN	NaN	109.72	NaN	NaN	NaN	NaN	NaN	NaN	NaN	NaN	NaN	NaN	NaN	NaN	NaN	NaN	NaN	NaN	NaN	NaN	NaN	NaN	NaN	NaN	NaN	NaN	NaN	127.06	NaN	NaN
NaN	NaN	NaN	NaN	NaN	NaN	NaN	NaN	153.02	NaN	NaN	NaN	NaN	NaN	NaN	NaN	165.9	NaN	NaN	NaN	NaN	109.74	NaN	NaN	NaN	NaN	NaN	NaN	NaN	NaN	NaN	NaN	NaN	NaN	NaN	NaN	NaN	NaN	NaN	NaN	NaN	NaN	NaN	NaN	NaN	NaN	NaN	127.08	NaN	NaN
NaN	NaN	NaN	NaN	NaN	NaN	NaN	NaN	153.04	NaN	NaN	NaN	NaN	NaN	NaN	NaN	165.92	NaN	NaN	NaN	NaN	109.78	NaN	NaN	NaN	NaN	NaN	NaN	NaN	NaN	NaN	NaN	NaN	NaN	NaN	NaN	NaN	NaN	NaN	NaN	NaN	NaN	NaN	NaN	NaN	NaN	NaN	127.09	NaN	NaN
NaN	NaN	NaN	NaN	NaN	NaN	NaN	NaN	153.06	NaN	NaN	NaN	NaN	NaN	NaN	NaN	165.93	NaN	NaN	NaN	NaN	109.8	NaN	NaN	NaN	NaN	NaN	NaN	NaN	NaN	NaN	NaN	NaN	NaN	NaN	NaN	NaN	NaN	NaN	NaN	NaN	NaN	NaN	NaN	NaN	NaN	NaN	127.11	NaN	NaN
NaN	NaN	NaN	NaN	NaN	NaN	NaN	NaN	153.07	NaN	NaN	NaN	NaN	NaN	NaN	NaN	166.07	NaN	NaN	NaN	NaN	109.82	NaN	NaN	NaN	NaN	NaN	NaN	NaN	NaN	NaN	NaN	NaN	NaN	NaN	NaN	NaN	NaN	NaN	NaN	NaN	NaN	NaN	NaN	NaN	NaN	NaN	127.12	NaN	NaN
NaN	NaN	NaN	NaN	NaN	NaN	NaN	NaN	153.09	NaN	NaN	NaN	NaN	NaN	NaN	NaN	166.15	NaN	NaN	NaN	NaN	112.45	NaN	NaN	NaN	NaN	NaN	NaN	NaN	NaN	NaN	NaN	NaN	NaN	NaN	NaN	NaN	NaN	NaN	NaN	NaN	NaN	NaN	NaN	NaN	NaN	NaN	127.14	NaN	NaN
NaN	NaN	NaN	NaN	NaN	NaN	NaN	NaN	153.12	NaN	NaN	NaN	NaN	NaN	NaN	NaN	168.05	NaN	NaN	NaN	NaN	112.45	NaN	NaN	NaN	NaN	NaN	NaN	NaN	NaN	NaN	NaN	NaN	NaN	NaN	NaN	NaN	NaN	NaN	NaN	NaN	NaN	NaN	NaN	NaN	NaN	NaN	127.19	NaN	NaN
NaN	NaN	NaN	NaN	NaN	NaN	NaN	NaN	153.16	NaN	NaN	NaN	NaN	NaN	NaN	NaN	168.05	NaN	NaN	NaN	NaN	112.46	NaN	NaN	NaN	NaN	NaN	NaN	NaN	NaN	NaN	NaN	NaN	NaN	NaN	NaN	NaN	NaN	NaN	NaN	NaN	NaN	NaN	NaN	NaN	NaN	NaN	127.21	NaN	NaN
NaN	NaN	NaN	NaN	NaN	NaN	NaN	NaN	153.21	NaN	NaN	NaN	NaN	NaN	NaN	NaN	168.06	NaN	NaN	NaN	NaN	112.47	NaN	NaN	NaN	NaN	NaN	NaN	NaN	NaN	NaN	NaN	NaN	NaN	NaN	NaN	NaN	NaN	NaN	NaN	NaN	NaN	NaN	NaN	NaN	NaN	NaN	127.23	NaN	NaN
NaN	NaN	NaN	NaN	NaN	NaN	NaN	NaN	153.22	NaN	NaN	NaN	NaN	NaN	NaN	NaN	168.08	NaN	NaN	NaN	NaN	112.48	NaN	NaN	NaN	NaN	NaN	NaN	NaN	NaN	NaN	NaN	NaN	NaN	NaN	NaN	NaN	NaN	NaN	NaN	NaN	NaN	NaN	NaN	NaN	NaN	NaN	127.26	NaN	NaN
NaN	NaN	NaN	NaN	NaN	NaN	NaN	NaN	153.29	NaN	NaN	NaN	NaN	NaN	NaN	NaN	168.09	NaN	NaN	NaN	NaN	112.49	NaN	NaN	NaN	NaN	NaN	NaN	NaN	NaN	NaN	NaN	NaN	NaN	NaN	NaN	NaN	NaN	NaN	NaN	NaN	NaN	NaN	NaN	NaN	NaN	NaN	127.28	NaN	NaN
NaN	NaN	NaN	NaN	NaN	NaN	NaN	NaN	153.31	NaN	NaN	NaN	NaN	NaN	NaN	NaN	168.1	NaN	NaN	NaN	NaN	112.5	NaN	NaN	NaN	NaN	NaN	NaN	NaN	NaN	NaN	NaN	NaN	NaN	NaN	NaN	NaN	NaN	NaN	NaN	NaN	NaN	NaN	NaN	NaN	NaN	NaN	127.32	NaN	NaN
NaN	NaN	NaN	NaN	NaN	NaN	NaN	NaN	155.72	NaN	NaN	NaN	NaN	NaN	NaN	NaN	168.19	NaN	NaN	NaN	NaN	112.5	NaN	NaN	NaN	NaN	NaN	NaN	NaN	NaN	NaN	NaN	NaN	NaN	NaN	NaN	NaN	NaN	NaN	NaN	NaN	NaN	NaN	NaN	NaN	NaN	NaN	127.34	NaN	NaN
NaN	NaN	NaN	NaN	NaN	NaN	NaN	NaN	155.99	NaN	NaN	NaN	NaN	NaN	NaN	NaN	168.2	NaN	NaN	NaN	NaN	112.52	NaN	NaN	NaN	NaN	NaN	NaN	NaN	NaN	NaN	NaN	NaN	NaN	NaN	NaN	NaN	NaN	NaN	NaN	NaN	NaN	NaN	NaN	NaN	NaN	NaN	127.4	NaN	NaN
NaN	NaN	NaN	NaN	NaN	NaN	NaN	NaN	158.09	NaN	NaN	NaN	NaN	NaN	NaN	NaN	168.21	NaN	NaN	NaN	NaN	112.53	NaN	NaN	NaN	NaN	NaN	NaN	NaN	NaN	NaN	NaN	NaN	NaN	NaN	NaN	NaN	NaN	NaN	NaN	NaN	NaN	NaN	NaN	NaN	NaN	NaN	127.44	NaN	NaN
NaN	NaN	NaN	NaN	NaN	NaN	NaN	NaN	158.16	NaN	NaN	NaN	NaN	NaN	NaN	NaN	168.22	NaN	NaN	NaN	NaN	112.54	NaN	NaN	NaN	NaN	NaN	NaN	NaN	NaN	NaN	NaN	NaN	NaN	NaN	NaN	NaN	NaN	NaN	NaN	NaN	NaN	NaN	NaN	NaN	NaN	NaN	127.47	NaN	NaN
NaN	NaN	NaN	NaN	NaN	NaN	NaN	NaN	158.19	NaN	NaN	NaN	NaN	NaN	NaN	NaN	168.31	NaN	NaN	NaN	NaN	112.55	NaN	NaN	NaN	NaN	NaN	NaN	NaN	NaN	NaN	NaN	NaN	NaN	NaN	NaN	NaN	NaN	NaN	NaN	NaN	NaN	NaN	NaN	NaN	NaN	NaN	129.56	NaN	NaN
NaN	NaN	NaN	NaN	NaN	NaN	NaN	NaN	158.2	NaN	NaN	NaN	NaN	NaN	NaN	NaN	168.33	NaN	NaN	NaN	NaN	112.56	NaN	NaN	NaN	NaN	NaN	NaN	NaN	NaN	NaN	NaN	NaN	NaN	NaN	NaN	NaN	NaN	NaN	NaN	NaN	NaN	NaN	NaN	NaN	NaN	NaN	129.64	NaN	NaN
NaN	NaN	NaN	NaN	NaN	NaN	NaN	NaN	158.21	NaN	NaN	NaN	NaN	NaN	NaN	NaN	168.35	NaN	NaN	NaN	NaN	112.58	NaN	NaN	NaN	NaN	NaN	NaN	NaN	NaN	NaN	NaN	NaN	NaN	NaN	NaN	NaN	NaN	NaN	NaN	NaN	NaN	NaN	NaN	NaN	NaN	NaN	130	NaN	NaN
NaN	NaN	NaN	NaN	NaN	NaN	NaN	NaN	158.22	NaN	NaN	NaN	NaN	NaN	NaN	NaN	168.46	NaN	NaN	NaN	NaN	112.59	NaN	NaN	NaN	NaN	NaN	NaN	NaN	NaN	NaN	NaN	NaN	NaN	NaN	NaN	NaN	NaN	NaN	NaN	NaN	NaN	NaN	NaN	NaN	NaN	NaN	130.14	NaN	NaN
NaN	NaN	NaN	NaN	NaN	NaN	NaN	NaN	158.23	NaN	NaN	NaN	NaN	NaN	NaN	NaN	168.47	NaN	NaN	NaN	NaN	112.6	NaN	NaN	NaN	NaN	NaN	NaN	NaN	NaN	NaN	NaN	NaN	NaN	NaN	NaN	NaN	NaN	NaN	NaN	NaN	NaN	NaN	NaN	NaN	NaN	NaN	130.43	NaN	NaN
NaN	NaN	NaN	NaN	NaN	NaN	NaN	NaN	158.26	NaN	NaN	NaN	NaN	NaN	NaN	NaN	168.58	NaN	NaN	NaN	NaN	112.62	NaN	NaN	NaN	NaN	NaN	NaN	NaN	NaN	NaN	NaN	NaN	NaN	NaN	NaN	NaN	NaN	NaN	NaN	NaN	NaN	NaN	NaN	NaN	NaN	NaN	130.56	NaN	NaN
NaN	NaN	NaN	NaN	NaN	NaN	NaN	NaN	158.29	NaN	NaN	NaN	NaN	NaN	NaN	NaN	168.6	NaN	NaN	NaN	NaN	112.63	NaN	NaN	NaN	NaN	NaN	NaN	NaN	NaN	NaN	NaN	NaN	NaN	NaN	NaN	NaN	NaN	NaN	NaN	NaN	NaN	NaN	NaN	NaN	NaN	NaN	130.82	NaN	NaN
NaN	NaN	NaN	NaN	NaN	NaN	NaN	NaN	158.3	NaN	NaN	NaN	NaN	NaN	NaN	NaN	168.62	NaN	NaN	NaN	NaN	112.64	NaN	NaN	NaN	NaN	NaN	NaN	NaN	NaN	NaN	NaN	NaN	NaN	NaN	NaN	NaN	NaN	NaN	NaN	NaN	NaN	NaN	NaN	NaN	NaN	NaN	130.99	NaN	NaN
NaN	NaN	NaN	NaN	NaN	NaN	NaN	NaN	158.32	NaN	NaN	NaN	NaN	NaN	NaN	NaN	169.5	NaN	NaN	NaN	NaN	112.66	NaN	NaN	NaN	NaN	NaN	NaN	NaN	NaN	NaN	NaN	NaN	NaN	NaN	NaN	NaN	NaN	NaN	NaN	NaN	NaN	NaN	NaN	NaN	NaN	NaN	131.54	NaN	NaN
NaN	NaN	NaN	NaN	NaN	NaN	NaN	NaN	158.33	NaN	NaN	NaN	NaN	NaN	NaN	NaN	169.58	NaN	NaN	NaN	NaN	112.68	NaN	NaN	NaN	NaN	NaN	NaN	NaN	NaN	NaN	NaN	NaN	NaN	NaN	NaN	NaN	NaN	NaN	NaN	NaN	NaN	NaN	NaN	NaN	NaN	NaN	131.71	NaN	NaN
NaN	NaN	NaN	NaN	NaN	NaN	NaN	NaN	158.35	NaN	NaN	NaN	NaN	NaN	NaN	NaN	169.61	NaN	NaN	NaN	NaN	112.69	NaN	NaN	NaN	NaN	NaN	NaN	NaN	NaN	NaN	NaN	NaN	NaN	NaN	NaN	NaN	NaN	NaN	NaN	NaN	NaN	NaN	NaN	NaN	NaN	NaN	131.91	NaN	NaN
NaN	NaN	NaN	NaN	NaN	NaN	NaN	NaN	158.37	NaN	NaN	NaN	NaN	NaN	NaN	NaN	169.62	NaN	NaN	NaN	NaN	112.71	NaN	NaN	NaN	NaN	NaN	NaN	NaN	NaN	NaN	NaN	NaN	NaN	NaN	NaN	NaN	NaN	NaN	NaN	NaN	NaN	NaN	NaN	NaN	NaN	NaN	131.94	NaN	NaN
NaN	NaN	NaN	NaN	NaN	NaN	NaN	NaN	158.4	NaN	NaN	NaN	NaN	NaN	NaN	NaN	169.74	NaN	NaN	NaN	NaN	112.72	NaN	NaN	NaN	NaN	NaN	NaN	NaN	NaN	NaN	NaN	NaN	NaN	NaN	NaN	NaN	NaN	NaN	NaN	NaN	NaN	NaN	NaN	NaN	NaN	NaN	131.97	NaN	NaN
NaN	NaN	NaN	NaN	NaN	NaN	NaN	NaN	158.43	NaN	NaN	NaN	NaN	NaN	NaN	NaN	169.77	NaN	NaN	NaN	NaN	112.74	NaN	NaN	NaN	NaN	NaN	NaN	NaN	NaN	NaN	NaN	NaN	NaN	NaN	NaN	NaN	NaN	NaN	NaN	NaN	NaN	NaN	NaN	NaN	NaN	NaN	131.99	NaN	NaN
NaN	NaN	NaN	NaN	NaN	NaN	NaN	NaN	158.46	NaN	NaN	NaN	NaN	NaN	NaN	NaN	169.8	NaN	NaN	NaN	NaN	112.76	NaN	NaN	NaN	NaN	NaN	NaN	NaN	NaN	NaN	NaN	NaN	NaN	NaN	NaN	NaN	NaN	NaN	NaN	NaN	NaN	NaN	NaN	NaN	NaN	NaN	132.06	NaN	NaN
NaN	NaN	NaN	NaN	NaN	NaN	NaN	NaN	158.48	NaN	NaN	NaN	NaN	NaN	NaN	NaN	169.82	NaN	NaN	NaN	NaN	112.79	NaN	NaN	NaN	NaN	NaN	NaN	NaN	NaN	NaN	NaN	NaN	NaN	NaN	NaN	NaN	NaN	NaN	NaN	NaN	NaN	NaN	NaN	NaN	NaN	NaN	132.08	NaN	NaN
NaN	NaN	NaN	NaN	NaN	NaN	NaN	NaN	158.58	NaN	NaN	NaN	NaN	NaN	NaN	NaN	169.91	NaN	NaN	NaN	NaN	112.82	NaN	NaN	NaN	NaN	NaN	NaN	NaN	NaN	NaN	NaN	NaN	NaN	NaN	NaN	NaN	NaN	NaN	NaN	NaN	NaN	NaN	NaN	NaN	NaN	NaN	132.1	NaN	NaN
NaN	NaN	NaN	NaN	NaN	NaN	NaN	NaN	158.6	NaN	NaN	NaN	NaN	NaN	NaN	NaN	169.91	NaN	NaN	NaN	NaN	112.83	NaN	NaN	NaN	NaN	NaN	NaN	NaN	NaN	NaN	NaN	NaN	NaN	NaN	NaN	NaN	NaN	NaN	NaN	NaN	NaN	NaN	NaN	NaN	NaN	NaN	132.13	NaN	NaN
NaN	NaN	NaN	NaN	NaN	NaN	NaN	NaN	160.73	NaN	NaN	NaN	NaN	NaN	NaN	NaN	172.61	NaN	NaN	NaN	NaN	112.87	NaN	NaN	NaN	NaN	NaN	NaN	NaN	NaN	NaN	NaN	NaN	NaN	NaN	NaN	NaN	NaN	NaN	NaN	NaN	NaN	NaN	NaN	NaN	NaN	NaN	132.15	NaN	NaN
NaN	NaN	NaN	NaN	NaN	NaN	NaN	NaN	161.75	NaN	NaN	NaN	NaN	NaN	NaN	NaN	172.66	NaN	NaN	NaN	NaN	116.33	NaN	NaN	NaN	NaN	NaN	NaN	NaN	NaN	NaN	NaN	NaN	NaN	NaN	NaN	NaN	NaN	NaN	NaN	NaN	NaN	NaN	NaN	NaN	NaN	NaN	132.19	NaN	NaN
NaN	NaN	NaN	NaN	NaN	NaN	NaN	NaN	161.77	NaN	NaN	NaN	NaN	NaN	NaN	NaN	172.68	NaN	NaN	NaN	NaN	116.34	NaN	NaN	NaN	NaN	NaN	NaN	NaN	NaN	NaN	NaN	NaN	NaN	NaN	NaN	NaN	NaN	NaN	NaN	NaN	NaN	NaN	NaN	NaN	NaN	NaN	132.22	NaN	NaN
NaN	NaN	NaN	NaN	NaN	NaN	NaN	NaN	161.8	NaN	NaN	NaN	NaN	NaN	NaN	NaN	172.7	NaN	NaN	NaN	NaN	116.34	NaN	NaN	NaN	NaN	NaN	NaN	NaN	NaN	NaN	NaN	NaN	NaN	NaN	NaN	NaN	NaN	NaN	NaN	NaN	NaN	NaN	NaN	NaN	NaN	NaN	132.28	NaN	NaN
NaN	NaN	NaN	NaN	NaN	NaN	NaN	NaN	161.81	NaN	NaN	NaN	NaN	NaN	NaN	NaN	172.75	NaN	NaN	NaN	NaN	116.35	NaN	NaN	NaN	NaN	NaN	NaN	NaN	NaN	NaN	NaN	NaN	NaN	NaN	NaN	NaN	NaN	NaN	NaN	NaN	NaN	NaN	NaN	NaN	NaN	NaN	132.33	NaN	NaN
NaN	NaN	NaN	NaN	NaN	NaN	NaN	NaN	161.81	NaN	NaN	NaN	NaN	NaN	NaN	NaN	172.82	NaN	NaN	NaN	NaN	116.36	NaN	NaN	NaN	NaN	NaN	NaN	NaN	NaN	NaN	NaN	NaN	NaN	NaN	NaN	NaN	NaN	NaN	NaN	NaN	NaN	NaN	NaN	NaN	NaN	NaN	133.75	NaN	NaN
NaN	NaN	NaN	NaN	NaN	NaN	NaN	NaN	161.83	NaN	NaN	NaN	NaN	NaN	NaN	NaN	172.85	NaN	NaN	NaN	NaN	116.37	NaN	NaN	NaN	NaN	NaN	NaN	NaN	NaN	NaN	NaN	NaN	NaN	NaN	NaN	NaN	NaN	NaN	NaN	NaN	NaN	NaN	NaN	NaN	NaN	NaN	133.8	NaN	NaN
NaN	NaN	NaN	NaN	NaN	NaN	NaN	NaN	161.83	NaN	NaN	NaN	NaN	NaN	NaN	NaN	172.86	NaN	NaN	NaN	NaN	116.38	NaN	NaN	NaN	NaN	NaN	NaN	NaN	NaN	NaN	NaN	NaN	NaN	NaN	NaN	NaN	NaN	NaN	NaN	NaN	NaN	NaN	NaN	NaN	NaN	NaN	133.89	NaN	NaN
NaN	NaN	NaN	NaN	NaN	NaN	NaN	NaN	161.84	NaN	NaN	NaN	NaN	NaN	NaN	NaN	172.94	NaN	NaN	NaN	NaN	116.39	NaN	NaN	NaN	NaN	NaN	NaN	NaN	NaN	NaN	NaN	NaN	NaN	NaN	NaN	NaN	NaN	NaN	NaN	NaN	NaN	NaN	NaN	NaN	NaN	NaN	134.26	NaN	NaN
NaN	NaN	NaN	NaN	NaN	NaN	NaN	NaN	161.86	NaN	NaN	NaN	NaN	NaN	NaN	NaN	173.04	NaN	NaN	NaN	NaN	116.4	NaN	NaN	NaN	NaN	NaN	NaN	NaN	NaN	NaN	NaN	NaN	NaN	NaN	NaN	NaN	NaN	NaN	NaN	NaN	NaN	NaN	NaN	NaN	NaN	NaN	134.35	NaN	NaN
NaN	NaN	NaN	NaN	NaN	NaN	NaN	NaN	161.87	NaN	NaN	NaN	NaN	NaN	NaN	NaN	173.05	NaN	NaN	NaN	NaN	116.41	NaN	NaN	NaN	NaN	NaN	NaN	NaN	NaN	NaN	NaN	NaN	NaN	NaN	NaN	NaN	NaN	NaN	NaN	NaN	NaN	NaN	NaN	NaN	NaN	NaN	135.27	NaN	NaN
NaN	NaN	NaN	NaN	NaN	NaN	NaN	NaN	161.91	NaN	NaN	NaN	NaN	NaN	NaN	NaN	173.07	NaN	NaN	NaN	NaN	116.43	NaN	NaN	NaN	NaN	NaN	NaN	NaN	NaN	NaN	NaN	NaN	NaN	NaN	NaN	NaN	NaN	NaN	NaN	NaN	NaN	NaN	NaN	NaN	NaN	NaN	135.4	NaN	NaN
NaN	NaN	NaN	NaN	NaN	NaN	NaN	NaN	161.92	NaN	NaN	NaN	NaN	NaN	NaN	NaN	173.07	NaN	NaN	NaN	NaN	116.44	NaN	NaN	NaN	NaN	NaN	NaN	NaN	NaN	NaN	NaN	NaN	NaN	NaN	NaN	NaN	NaN	NaN	NaN	NaN	NaN	NaN	NaN	NaN	NaN	NaN	135.6	NaN	NaN
NaN	NaN	NaN	NaN	NaN	NaN	NaN	NaN	161.95	NaN	NaN	NaN	NaN	NaN	NaN	NaN	175.77	NaN	NaN	NaN	NaN	116.45	NaN	NaN	NaN	NaN	NaN	NaN	NaN	NaN	NaN	NaN	NaN	NaN	NaN	NaN	NaN	NaN	NaN	NaN	NaN	NaN	NaN	NaN	NaN	NaN	NaN	135.95	NaN	NaN
NaN	NaN	NaN	NaN	NaN	NaN	NaN	NaN	161.97	NaN	NaN	NaN	NaN	NaN	NaN	NaN	175.83	NaN	NaN	NaN	NaN	116.46	NaN	NaN	NaN	NaN	NaN	NaN	NaN	NaN	NaN	NaN	NaN	NaN	NaN	NaN	NaN	NaN	NaN	NaN	NaN	NaN	NaN	NaN	NaN	NaN	NaN	136.03	NaN	NaN
NaN	NaN	NaN	NaN	NaN	NaN	NaN	NaN	161.99	NaN	NaN	NaN	NaN	NaN	NaN	NaN	175.84	NaN	NaN	NaN	NaN	116.47	NaN	NaN	NaN	NaN	NaN	NaN	NaN	NaN	NaN	NaN	NaN	NaN	NaN	NaN	NaN	NaN	NaN	NaN	NaN	NaN	NaN	NaN	NaN	NaN	NaN	136.15	NaN	NaN
NaN	NaN	NaN	NaN	NaN	NaN	NaN	NaN	162.01	NaN	NaN	NaN	NaN	NaN	NaN	NaN	175.86	NaN	NaN	NaN	NaN	116.49	NaN	NaN	NaN	NaN	NaN	NaN	NaN	NaN	NaN	NaN	NaN	NaN	NaN	NaN	NaN	NaN	NaN	NaN	NaN	NaN	NaN	NaN	NaN	NaN	NaN	136.24	NaN	NaN
NaN	NaN	NaN	NaN	NaN	NaN	NaN	NaN	162.03	NaN	NaN	NaN	NaN	NaN	NaN	NaN	175.91	NaN	NaN	NaN	NaN	116.5	NaN	NaN	NaN	NaN	NaN	NaN	NaN	NaN	NaN	NaN	NaN	NaN	NaN	NaN	NaN	NaN	NaN	NaN	NaN	NaN	NaN	NaN	NaN	NaN	NaN	136.27	NaN	NaN
NaN	NaN	NaN	NaN	NaN	NaN	NaN	NaN	162.05	NaN	NaN	NaN	NaN	NaN	NaN	NaN	175.98	NaN	NaN	NaN	NaN	116.52	NaN	NaN	NaN	NaN	NaN	NaN	NaN	NaN	NaN	NaN	NaN	NaN	NaN	NaN	NaN	NaN	NaN	NaN	NaN	NaN	NaN	NaN	NaN	NaN	NaN	136.29	NaN	NaN
NaN	NaN	NaN	NaN	NaN	NaN	NaN	NaN	162.12	NaN	NaN	NaN	NaN	NaN	NaN	NaN	175.99	NaN	NaN	NaN	NaN	116.53	NaN	NaN	NaN	NaN	NaN	NaN	NaN	NaN	NaN	NaN	NaN	NaN	NaN	NaN	NaN	NaN	NaN	NaN	NaN	NaN	NaN	NaN	NaN	NaN	NaN	136.31	NaN	NaN
NaN	NaN	NaN	NaN	NaN	NaN	NaN	NaN	162.15	NaN	NaN	NaN	NaN	NaN	NaN	NaN	176.03	NaN	NaN	NaN	NaN	116.55	NaN	NaN	NaN	NaN	NaN	NaN	NaN	NaN	NaN	NaN	NaN	NaN	NaN	NaN	NaN	NaN	NaN	NaN	NaN	NaN	NaN	NaN	NaN	NaN	NaN	136.33	NaN	NaN
NaN	NaN	NaN	NaN	NaN	NaN	NaN	NaN	162.17	NaN	NaN	NaN	NaN	NaN	NaN	NaN	176.06	NaN	NaN	NaN	NaN	116.57	NaN	NaN	NaN	NaN	NaN	NaN	NaN	NaN	NaN	NaN	NaN	NaN	NaN	NaN	NaN	NaN	NaN	NaN	NaN	NaN	NaN	NaN	NaN	NaN	NaN	136.35	NaN	NaN
NaN	NaN	NaN	NaN	NaN	NaN	NaN	NaN	164.39	NaN	NaN	NaN	NaN	NaN	NaN	NaN	179.46	NaN	NaN	NaN	NaN	116.58	NaN	NaN	NaN	NaN	NaN	NaN	NaN	NaN	NaN	NaN	NaN	NaN	NaN	NaN	NaN	NaN	NaN	NaN	NaN	NaN	NaN	NaN	NaN	NaN	NaN	136.37	NaN	NaN
NaN	NaN	NaN	NaN	NaN	NaN	NaN	NaN	165.14	NaN	NaN	NaN	NaN	NaN	NaN	NaN	179.46	NaN	NaN	NaN	NaN	116.6	NaN	NaN	NaN	NaN	NaN	NaN	NaN	NaN	NaN	NaN	NaN	NaN	NaN	NaN	NaN	NaN	NaN	NaN	NaN	NaN	NaN	NaN	NaN	NaN	NaN	136.38	NaN	NaN
NaN	NaN	NaN	NaN	NaN	NaN	NaN	NaN	165.8	NaN	NaN	NaN	NaN	NaN	NaN	NaN	179.49	NaN	NaN	NaN	NaN	116.62	NaN	NaN	NaN	NaN	NaN	NaN	NaN	NaN	NaN	NaN	NaN	NaN	NaN	NaN	NaN	NaN	NaN	NaN	NaN	NaN	NaN	NaN	NaN	NaN	NaN	136.4	NaN	NaN
NaN	NaN	NaN	NaN	NaN	NaN	NaN	NaN	165.83	NaN	NaN	NaN	NaN	NaN	NaN	NaN	179.5	NaN	NaN	NaN	NaN	116.63	NaN	NaN	NaN	NaN	NaN	NaN	NaN	NaN	NaN	NaN	NaN	NaN	NaN	NaN	NaN	NaN	NaN	NaN	NaN	NaN	NaN	NaN	NaN	NaN	NaN	136.42	NaN	NaN
NaN	NaN	NaN	NaN	NaN	NaN	NaN	NaN	165.84	NaN	NaN	NaN	NaN	NaN	NaN	NaN	NaN	NaN	NaN	NaN	NaN	116.65	NaN	NaN	NaN	NaN	NaN	NaN	NaN	NaN	NaN	NaN	NaN	NaN	NaN	NaN	NaN	NaN	NaN	NaN	NaN	NaN	NaN	NaN	NaN	NaN	NaN	136.45	NaN	NaN
NaN	NaN	NaN	NaN	NaN	NaN	NaN	NaN	165.85	NaN	NaN	NaN	NaN	NaN	NaN	NaN	NaN	NaN	NaN	NaN	NaN	116.69	NaN	NaN	NaN	NaN	NaN	NaN	NaN	NaN	NaN	NaN	NaN	NaN	NaN	NaN	NaN	NaN	NaN	NaN	NaN	NaN	NaN	NaN	NaN	NaN	NaN	136.47	NaN	NaN
NaN	NaN	NaN	NaN	NaN	NaN	NaN	NaN	165.86	NaN	NaN	NaN	NaN	NaN	NaN	NaN	NaN	NaN	NaN	NaN	NaN	116.71	NaN	NaN	NaN	NaN	NaN	NaN	NaN	NaN	NaN	NaN	NaN	NaN	NaN	NaN	NaN	NaN	NaN	NaN	NaN	NaN	NaN	NaN	NaN	NaN	NaN	136.51	NaN	NaN
NaN	NaN	NaN	NaN	NaN	NaN	NaN	NaN	165.87	NaN	NaN	NaN	NaN	NaN	NaN	NaN	NaN	NaN	NaN	NaN	NaN	116.73	NaN	NaN	NaN	NaN	NaN	NaN	NaN	NaN	NaN	NaN	NaN	NaN	NaN	NaN	NaN	NaN	NaN	NaN	NaN	NaN	NaN	NaN	NaN	NaN	NaN	136.59	NaN	NaN
NaN	NaN	NaN	NaN	NaN	NaN	NaN	NaN	165.88	NaN	NaN	NaN	NaN	NaN	NaN	NaN	NaN	NaN	NaN	NaN	NaN	123.63	NaN	NaN	NaN	NaN	NaN	NaN	NaN	NaN	NaN	NaN	NaN	NaN	NaN	NaN	NaN	NaN	NaN	NaN	NaN	NaN	NaN	NaN	NaN	NaN	NaN	137.87	NaN	NaN
NaN	NaN	NaN	NaN	NaN	NaN	NaN	NaN	165.89	NaN	NaN	NaN	NaN	NaN	NaN	NaN	NaN	NaN	NaN	NaN	NaN	123.63	NaN	NaN	NaN	NaN	NaN	NaN	NaN	NaN	NaN	NaN	NaN	NaN	NaN	NaN	NaN	NaN	NaN	NaN	NaN	NaN	NaN	NaN	NaN	NaN	NaN	137.93	NaN	NaN
NaN	NaN	NaN	NaN	NaN	NaN	NaN	NaN	165.92	NaN	NaN	NaN	NaN	NaN	NaN	NaN	NaN	NaN	NaN	NaN	NaN	123.64	NaN	NaN	NaN	NaN	NaN	NaN	NaN	NaN	NaN	NaN	NaN	NaN	NaN	NaN	NaN	NaN	NaN	NaN	NaN	NaN	NaN	NaN	NaN	NaN	NaN	138.34	NaN	NaN
NaN	NaN	NaN	NaN	NaN	NaN	NaN	NaN	165.93	NaN	NaN	NaN	NaN	NaN	NaN	NaN	NaN	NaN	NaN	NaN	NaN	123.64	NaN	NaN	NaN	NaN	NaN	NaN	NaN	NaN	NaN	NaN	NaN	NaN	NaN	NaN	NaN	NaN	NaN	NaN	NaN	NaN	NaN	NaN	NaN	NaN	NaN	138.47	NaN	NaN
NaN	NaN	NaN	NaN	NaN	NaN	NaN	NaN	165.95	NaN	NaN	NaN	NaN	NaN	NaN	NaN	NaN	NaN	NaN	NaN	NaN	123.65	NaN	NaN	NaN	NaN	NaN	NaN	NaN	NaN	NaN	NaN	NaN	NaN	NaN	NaN	NaN	NaN	NaN	NaN	NaN	NaN	NaN	NaN	NaN	NaN	NaN	138.51	NaN	NaN
NaN	NaN	NaN	NaN	NaN	NaN	NaN	NaN	165.96	NaN	NaN	NaN	NaN	NaN	NaN	NaN	NaN	NaN	NaN	NaN	NaN	123.66	NaN	NaN	NaN	NaN	NaN	NaN	NaN	NaN	NaN	NaN	NaN	NaN	NaN	NaN	NaN	NaN	NaN	NaN	NaN	NaN	NaN	NaN	NaN	NaN	NaN	138.59	NaN	NaN
NaN	NaN	NaN	NaN	NaN	NaN	NaN	NaN	165.98	NaN	NaN	NaN	NaN	NaN	NaN	NaN	NaN	NaN	NaN	NaN	NaN	123.67	NaN	NaN	NaN	NaN	NaN	NaN	NaN	NaN	NaN	NaN	NaN	NaN	NaN	NaN	NaN	NaN	NaN	NaN	NaN	NaN	NaN	NaN	NaN	NaN	NaN	138.67	NaN	NaN
NaN	NaN	NaN	NaN	NaN	NaN	NaN	NaN	166.01	NaN	NaN	NaN	NaN	NaN	NaN	NaN	NaN	NaN	NaN	NaN	NaN	123.68	NaN	NaN	NaN	NaN	NaN	NaN	NaN	NaN	NaN	NaN	NaN	NaN	NaN	NaN	NaN	NaN	NaN	NaN	NaN	NaN	NaN	NaN	NaN	NaN	NaN	138.83	NaN	NaN
NaN	NaN	NaN	NaN	NaN	NaN	NaN	NaN	166.04	NaN	NaN	NaN	NaN	NaN	NaN	NaN	NaN	NaN	NaN	NaN	NaN	123.69	NaN	NaN	NaN	NaN	NaN	NaN	NaN	NaN	NaN	NaN	NaN	NaN	NaN	NaN	NaN	NaN	NaN	NaN	NaN	NaN	NaN	NaN	NaN	NaN	NaN	138.85	NaN	NaN
NaN	NaN	NaN	NaN	NaN	NaN	NaN	NaN	166.06	NaN	NaN	NaN	NaN	NaN	NaN	NaN	NaN	NaN	NaN	NaN	NaN	123.7	NaN	NaN	NaN	NaN	NaN	NaN	NaN	NaN	NaN	NaN	NaN	NaN	NaN	NaN	NaN	NaN	NaN	NaN	NaN	NaN	NaN	NaN	NaN	NaN	NaN	138.86	NaN	NaN
NaN	NaN	NaN	NaN	NaN	NaN	NaN	NaN	166.1	NaN	NaN	NaN	NaN	NaN	NaN	NaN	NaN	NaN	NaN	NaN	NaN	123.71	NaN	NaN	NaN	NaN	NaN	NaN	NaN	NaN	NaN	NaN	NaN	NaN	NaN	NaN	NaN	NaN	NaN	NaN	NaN	NaN	NaN	NaN	NaN	NaN	NaN	138.88	NaN	NaN
NaN	NaN	NaN	NaN	NaN	NaN	NaN	NaN	166.12	NaN	NaN	NaN	NaN	NaN	NaN	NaN	NaN	NaN	NaN	NaN	NaN	123.72	NaN	NaN	NaN	NaN	NaN	NaN	NaN	NaN	NaN	NaN	NaN	NaN	NaN	NaN	NaN	NaN	NaN	NaN	NaN	NaN	NaN	NaN	NaN	NaN	NaN	138.91	NaN	NaN
NaN	NaN	NaN	NaN	NaN	NaN	NaN	NaN	166.23	NaN	NaN	NaN	NaN	NaN	NaN	NaN	NaN	NaN	NaN	NaN	NaN	123.73	NaN	NaN	NaN	NaN	NaN	NaN	NaN	NaN	NaN	NaN	NaN	NaN	NaN	NaN	NaN	NaN	NaN	NaN	NaN	NaN	NaN	NaN	NaN	NaN	NaN	138.93	NaN	NaN
NaN	NaN	NaN	NaN	NaN	NaN	NaN	NaN	169.42	NaN	NaN	NaN	NaN	NaN	NaN	NaN	NaN	NaN	NaN	NaN	NaN	123.74	NaN	NaN	NaN	NaN	NaN	NaN	NaN	NaN	NaN	NaN	NaN	NaN	NaN	NaN	NaN	NaN	NaN	NaN	NaN	NaN	NaN	NaN	NaN	NaN	NaN	138.97	NaN	NaN
NaN	NaN	NaN	NaN	NaN	NaN	NaN	NaN	169.49	NaN	NaN	NaN	NaN	NaN	NaN	NaN	NaN	NaN	NaN	NaN	NaN	123.75	NaN	NaN	NaN	NaN	NaN	NaN	NaN	NaN	NaN	NaN	NaN	NaN	NaN	NaN	NaN	NaN	NaN	NaN	NaN	NaN	NaN	NaN	NaN	NaN	NaN	138.99	NaN	NaN
NaN	NaN	NaN	NaN	NaN	NaN	NaN	NaN	169.5	NaN	NaN	NaN	NaN	NaN	NaN	NaN	NaN	NaN	NaN	NaN	NaN	123.77	NaN	NaN	NaN	NaN	NaN	NaN	NaN	NaN	NaN	NaN	NaN	NaN	NaN	NaN	NaN	NaN	NaN	NaN	NaN	NaN	NaN	NaN	NaN	NaN	NaN	139.01	NaN	NaN
NaN	NaN	NaN	NaN	NaN	NaN	NaN	NaN	169.51	NaN	NaN	NaN	NaN	NaN	NaN	NaN	NaN	NaN	NaN	NaN	NaN	123.78	NaN	NaN	NaN	NaN	NaN	NaN	NaN	NaN	NaN	NaN	NaN	NaN	NaN	NaN	NaN	NaN	NaN	NaN	NaN	NaN	NaN	NaN	NaN	NaN	NaN	139.04	NaN	NaN
NaN	NaN	NaN	NaN	NaN	NaN	NaN	NaN	169.52	NaN	NaN	NaN	NaN	NaN	NaN	NaN	NaN	NaN	NaN	NaN	NaN	123.79	NaN	NaN	NaN	NaN	NaN	NaN	NaN	NaN	NaN	NaN	NaN	NaN	NaN	NaN	NaN	NaN	NaN	NaN	NaN	NaN	NaN	NaN	NaN	NaN	NaN	139.07	NaN	NaN
NaN	NaN	NaN	NaN	NaN	NaN	NaN	NaN	169.52	NaN	NaN	NaN	NaN	NaN	NaN	NaN	NaN	NaN	NaN	NaN	NaN	123.8	NaN	NaN	NaN	NaN	NaN	NaN	NaN	NaN	NaN	NaN	NaN	NaN	NaN	NaN	NaN	NaN	NaN	NaN	NaN	NaN	NaN	NaN	NaN	NaN	NaN	139.09	NaN	NaN
NaN	NaN	NaN	NaN	NaN	NaN	NaN	NaN	169.54	NaN	NaN	NaN	NaN	NaN	NaN	NaN	NaN	NaN	NaN	NaN	NaN	123.82	NaN	NaN	NaN	NaN	NaN	NaN	NaN	NaN	NaN	NaN	NaN	NaN	NaN	NaN	NaN	NaN	NaN	NaN	NaN	NaN	NaN	NaN	NaN	NaN	NaN	139.16	NaN	NaN
NaN	NaN	NaN	NaN	NaN	NaN	NaN	NaN	169.55	NaN	NaN	NaN	NaN	NaN	NaN	NaN	NaN	NaN	NaN	NaN	NaN	123.84	NaN	NaN	NaN	NaN	NaN	NaN	NaN	NaN	NaN	NaN	NaN	NaN	NaN	NaN	NaN	NaN	NaN	NaN	NaN	NaN	NaN	NaN	NaN	NaN	NaN	139.19	NaN	NaN
NaN	NaN	NaN	NaN	NaN	NaN	NaN	NaN	169.56	NaN	NaN	NaN	NaN	NaN	NaN	NaN	NaN	NaN	NaN	NaN	NaN	123.85	NaN	NaN	NaN	NaN	NaN	NaN	NaN	NaN	NaN	NaN	NaN	NaN	NaN	NaN	NaN	NaN	NaN	NaN	NaN	NaN	NaN	NaN	NaN	NaN	NaN	140.86	NaN	NaN
NaN	NaN	NaN	NaN	NaN	NaN	NaN	NaN	169.57	NaN	NaN	NaN	NaN	NaN	NaN	NaN	NaN	NaN	NaN	NaN	NaN	123.87	NaN	NaN	NaN	NaN	NaN	NaN	NaN	NaN	NaN	NaN	NaN	NaN	NaN	NaN	NaN	NaN	NaN	NaN	NaN	NaN	NaN	NaN	NaN	NaN	NaN	140.95	NaN	NaN
NaN	NaN	NaN	NaN	NaN	NaN	NaN	NaN	169.6	NaN	NaN	NaN	NaN	NaN	NaN	NaN	NaN	NaN	NaN	NaN	NaN	123.89	NaN	NaN	NaN	NaN	NaN	NaN	NaN	NaN	NaN	NaN	NaN	NaN	NaN	NaN	NaN	NaN	NaN	NaN	NaN	NaN	NaN	NaN	NaN	NaN	NaN	141.35	NaN	NaN
NaN	NaN	NaN	NaN	NaN	NaN	NaN	NaN	169.61	NaN	NaN	NaN	NaN	NaN	NaN	NaN	NaN	NaN	NaN	NaN	NaN	123.91	NaN	NaN	NaN	NaN	NaN	NaN	NaN	NaN	NaN	NaN	NaN	NaN	NaN	NaN	NaN	NaN	NaN	NaN	NaN	NaN	NaN	NaN	NaN	NaN	NaN	141.42	NaN	NaN
NaN	NaN	NaN	NaN	NaN	NaN	NaN	NaN	169.62	NaN	NaN	NaN	NaN	NaN	NaN	NaN	NaN	NaN	NaN	NaN	NaN	123.92	NaN	NaN	NaN	NaN	NaN	NaN	NaN	NaN	NaN	NaN	NaN	NaN	NaN	NaN	NaN	NaN	NaN	NaN	NaN	NaN	NaN	NaN	NaN	NaN	NaN	141.74	NaN	NaN
NaN	NaN	NaN	NaN	NaN	NaN	NaN	NaN	169.64	NaN	NaN	NaN	NaN	NaN	NaN	NaN	NaN	NaN	NaN	NaN	NaN	123.96	NaN	NaN	NaN	NaN	NaN	NaN	NaN	NaN	NaN	NaN	NaN	NaN	NaN	NaN	NaN	NaN	NaN	NaN	NaN	NaN	NaN	NaN	NaN	NaN	NaN	141.97	NaN	NaN
NaN	NaN	NaN	NaN	NaN	NaN	NaN	NaN	169.66	NaN	NaN	NaN	NaN	NaN	NaN	NaN	NaN	NaN	NaN	NaN	NaN	123.99	NaN	NaN	NaN	NaN	NaN	NaN	NaN	NaN	NaN	NaN	NaN	NaN	NaN	NaN	NaN	NaN	NaN	NaN	NaN	NaN	NaN	NaN	NaN	NaN	NaN	142.47	NaN	NaN
NaN	NaN	NaN	NaN	NaN	NaN	NaN	NaN	169.72	NaN	NaN	NaN	NaN	NaN	NaN	NaN	NaN	NaN	NaN	NaN	NaN	124.01	NaN	NaN	NaN	NaN	NaN	NaN	NaN	NaN	NaN	NaN	NaN	NaN	NaN	NaN	NaN	NaN	NaN	NaN	NaN	NaN	NaN	NaN	NaN	NaN	NaN	142.64	NaN	NaN
NaN	NaN	NaN	NaN	NaN	NaN	NaN	NaN	169.75	NaN	NaN	NaN	NaN	NaN	NaN	NaN	NaN	NaN	NaN	NaN	NaN	127	NaN	NaN	NaN	NaN	NaN	NaN	NaN	NaN	NaN	NaN	NaN	NaN	NaN	NaN	NaN	NaN	NaN	NaN	NaN	NaN	NaN	NaN	NaN	NaN	NaN	142.75	NaN	NaN
NaN	NaN	NaN	NaN	NaN	NaN	NaN	NaN	169.77	NaN	NaN	NaN	NaN	NaN	NaN	NaN	NaN	NaN	NaN	NaN	NaN	127	NaN	NaN	NaN	NaN	NaN	NaN	NaN	NaN	NaN	NaN	NaN	NaN	NaN	NaN	NaN	NaN	NaN	NaN	NaN	NaN	NaN	NaN	NaN	NaN	NaN	142.93	NaN	NaN
NaN	NaN	NaN	NaN	NaN	NaN	NaN	NaN	169.79	NaN	NaN	NaN	NaN	NaN	NaN	NaN	NaN	NaN	NaN	NaN	NaN	127.01	NaN	NaN	NaN	NaN	NaN	NaN	NaN	NaN	NaN	NaN	NaN	NaN	NaN	NaN	NaN	NaN	NaN	NaN	NaN	NaN	NaN	NaN	NaN	NaN	NaN	143.16	NaN	NaN
NaN	NaN	NaN	NaN	NaN	NaN	NaN	NaN	169.87	NaN	NaN	NaN	NaN	NaN	NaN	NaN	NaN	NaN	NaN	NaN	NaN	127.02	NaN	NaN	NaN	NaN	NaN	NaN	NaN	NaN	NaN	NaN	NaN	NaN	NaN	NaN	NaN	NaN	NaN	NaN	NaN	NaN	NaN	NaN	NaN	NaN	NaN	143.37	NaN	NaN
NaN	NaN	NaN	NaN	NaN	NaN	NaN	NaN	172.6	NaN	NaN	NaN	NaN	NaN	NaN	NaN	NaN	NaN	NaN	NaN	NaN	127.02	NaN	NaN	NaN	NaN	NaN	NaN	NaN	NaN	NaN	NaN	NaN	NaN	NaN	NaN	NaN	NaN	NaN	NaN	NaN	NaN	NaN	NaN	NaN	NaN	NaN	143.43	NaN	NaN
NaN	NaN	NaN	NaN	NaN	NaN	NaN	NaN	172.6	NaN	NaN	NaN	NaN	NaN	NaN	NaN	NaN	NaN	NaN	NaN	NaN	127.03	NaN	NaN	NaN	NaN	NaN	NaN	NaN	NaN	NaN	NaN	NaN	NaN	NaN	NaN	NaN	NaN	NaN	NaN	NaN	NaN	NaN	NaN	NaN	NaN	NaN	143.51	NaN	NaN
NaN	NaN	NaN	NaN	NaN	NaN	NaN	NaN	172.61	NaN	NaN	NaN	NaN	NaN	NaN	NaN	NaN	NaN	NaN	NaN	NaN	127.04	NaN	NaN	NaN	NaN	NaN	NaN	NaN	NaN	NaN	NaN	NaN	NaN	NaN	NaN	NaN	NaN	NaN	NaN	NaN	NaN	NaN	NaN	NaN	NaN	NaN	143.52	NaN	NaN
NaN	NaN	NaN	NaN	NaN	NaN	NaN	NaN	172.62	NaN	NaN	NaN	NaN	NaN	NaN	NaN	NaN	NaN	NaN	NaN	NaN	127.05	NaN	NaN	NaN	NaN	NaN	NaN	NaN	NaN	NaN	NaN	NaN	NaN	NaN	NaN	NaN	NaN	NaN	NaN	NaN	NaN	NaN	NaN	NaN	NaN	NaN	143.53	NaN	NaN
NaN	NaN	NaN	NaN	NaN	NaN	NaN	NaN	172.64	NaN	NaN	NaN	NaN	NaN	NaN	NaN	NaN	NaN	NaN	NaN	NaN	127.06	NaN	NaN	NaN	NaN	NaN	NaN	NaN	NaN	NaN	NaN	NaN	NaN	NaN	NaN	NaN	NaN	NaN	NaN	NaN	NaN	NaN	NaN	NaN	NaN	NaN	143.55	NaN	NaN
NaN	NaN	NaN	NaN	NaN	NaN	NaN	NaN	172.64	NaN	NaN	NaN	NaN	NaN	NaN	NaN	NaN	NaN	NaN	NaN	NaN	127.07	NaN	NaN	NaN	NaN	NaN	NaN	NaN	NaN	NaN	NaN	NaN	NaN	NaN	NaN	NaN	NaN	NaN	NaN	NaN	NaN	NaN	NaN	NaN	NaN	NaN	143.59	NaN	NaN
NaN	NaN	NaN	NaN	NaN	NaN	NaN	NaN	172.65	NaN	NaN	NaN	NaN	NaN	NaN	NaN	NaN	NaN	NaN	NaN	NaN	127.09	NaN	NaN	NaN	NaN	NaN	NaN	NaN	NaN	NaN	NaN	NaN	NaN	NaN	NaN	NaN	NaN	NaN	NaN	NaN	NaN	NaN	NaN	NaN	NaN	NaN	143.61	NaN	NaN
NaN	NaN	NaN	NaN	NaN	NaN	NaN	NaN	172.66	NaN	NaN	NaN	NaN	NaN	NaN	NaN	NaN	NaN	NaN	NaN	NaN	127.1	NaN	NaN	NaN	NaN	NaN	NaN	NaN	NaN	NaN	NaN	NaN	NaN	NaN	NaN	NaN	NaN	NaN	NaN	NaN	NaN	NaN	NaN	NaN	NaN	NaN	143.62	NaN	NaN
NaN	NaN	NaN	NaN	NaN	NaN	NaN	NaN	172.67	NaN	NaN	NaN	NaN	NaN	NaN	NaN	NaN	NaN	NaN	NaN	NaN	127.11	NaN	NaN	NaN	NaN	NaN	NaN	NaN	NaN	NaN	NaN	NaN	NaN	NaN	NaN	NaN	NaN	NaN	NaN	NaN	NaN	NaN	NaN	NaN	NaN	NaN	143.66	NaN	NaN
NaN	NaN	NaN	NaN	NaN	NaN	NaN	NaN	172.68	NaN	NaN	NaN	NaN	NaN	NaN	NaN	NaN	NaN	NaN	NaN	NaN	127.12	NaN	NaN	NaN	NaN	NaN	NaN	NaN	NaN	NaN	NaN	NaN	NaN	NaN	NaN	NaN	NaN	NaN	NaN	NaN	NaN	NaN	NaN	NaN	NaN	NaN	143.68	NaN	NaN
NaN	NaN	NaN	NaN	NaN	NaN	NaN	NaN	172.71	NaN	NaN	NaN	NaN	NaN	NaN	NaN	NaN	NaN	NaN	NaN	NaN	127.13	NaN	NaN	NaN	NaN	NaN	NaN	NaN	NaN	NaN	NaN	NaN	NaN	NaN	NaN	NaN	NaN	NaN	NaN	NaN	NaN	NaN	NaN	NaN	NaN	NaN	143.7	NaN	NaN
NaN	NaN	NaN	NaN	NaN	NaN	NaN	NaN	172.72	NaN	NaN	NaN	NaN	NaN	NaN	NaN	NaN	NaN	NaN	NaN	NaN	127.15	NaN	NaN	NaN	NaN	NaN	NaN	NaN	NaN	NaN	NaN	NaN	NaN	NaN	NaN	NaN	NaN	NaN	NaN	NaN	NaN	NaN	NaN	NaN	NaN	NaN	143.75	NaN	NaN
NaN	NaN	NaN	NaN	NaN	NaN	NaN	NaN	172.74	NaN	NaN	NaN	NaN	NaN	NaN	NaN	NaN	NaN	NaN	NaN	NaN	127.16	NaN	NaN	NaN	NaN	NaN	NaN	NaN	NaN	NaN	NaN	NaN	NaN	NaN	NaN	NaN	NaN	NaN	NaN	NaN	NaN	NaN	NaN	NaN	NaN	NaN	143.79	NaN	NaN
NaN	NaN	NaN	NaN	NaN	NaN	NaN	NaN	172.76	NaN	NaN	NaN	NaN	NaN	NaN	NaN	NaN	NaN	NaN	NaN	NaN	127.17	NaN	NaN	NaN	NaN	NaN	NaN	NaN	NaN	NaN	NaN	NaN	NaN	NaN	NaN	NaN	NaN	NaN	NaN	NaN	NaN	NaN	NaN	NaN	NaN	NaN	143.82	NaN	NaN
NaN	NaN	NaN	NaN	NaN	NaN	NaN	NaN	172.78	NaN	NaN	NaN	NaN	NaN	NaN	NaN	NaN	NaN	NaN	NaN	NaN	127.18	NaN	NaN	NaN	NaN	NaN	NaN	NaN	NaN	NaN	NaN	NaN	NaN	NaN	NaN	NaN	NaN	NaN	NaN	NaN	NaN	NaN	NaN	NaN	NaN	NaN	143.9	NaN	NaN
NaN	NaN	NaN	NaN	NaN	NaN	NaN	NaN	172.79	NaN	NaN	NaN	NaN	NaN	NaN	NaN	NaN	NaN	NaN	NaN	NaN	127.2	NaN	NaN	NaN	NaN	NaN	NaN	NaN	NaN	NaN	NaN	NaN	NaN	NaN	NaN	NaN	NaN	NaN	NaN	NaN	NaN	NaN	NaN	NaN	NaN	NaN	145.13	NaN	NaN
NaN	NaN	NaN	NaN	NaN	NaN	NaN	NaN	172.86	NaN	NaN	NaN	NaN	NaN	NaN	NaN	NaN	NaN	NaN	NaN	NaN	127.21	NaN	NaN	NaN	NaN	NaN	NaN	NaN	NaN	NaN	NaN	NaN	NaN	NaN	NaN	NaN	NaN	NaN	NaN	NaN	NaN	NaN	NaN	NaN	NaN	NaN	145.19	NaN	NaN
NaN	NaN	NaN	NaN	NaN	NaN	NaN	NaN	172.89	NaN	NaN	NaN	NaN	NaN	NaN	NaN	NaN	NaN	NaN	NaN	NaN	127.23	NaN	NaN	NaN	NaN	NaN	NaN	NaN	NaN	NaN	NaN	NaN	NaN	NaN	NaN	NaN	NaN	NaN	NaN	NaN	NaN	NaN	NaN	NaN	NaN	NaN	145.3	NaN	NaN
NaN	NaN	NaN	NaN	NaN	NaN	NaN	NaN	172.92	NaN	NaN	NaN	NaN	NaN	NaN	NaN	NaN	NaN	NaN	NaN	NaN	127.25	NaN	NaN	NaN	NaN	NaN	NaN	NaN	NaN	NaN	NaN	NaN	NaN	NaN	NaN	NaN	NaN	NaN	NaN	NaN	NaN	NaN	NaN	NaN	NaN	NaN	145.87	NaN	NaN
NaN	NaN	NaN	NaN	NaN	NaN	NaN	NaN	172.94	NaN	NaN	NaN	NaN	NaN	NaN	NaN	NaN	NaN	NaN	NaN	NaN	127.27	NaN	NaN	NaN	NaN	NaN	NaN	NaN	NaN	NaN	NaN	NaN	NaN	NaN	NaN	NaN	NaN	NaN	NaN	NaN	NaN	NaN	NaN	NaN	NaN	NaN	145.94	NaN	NaN
NaN	NaN	NaN	NaN	NaN	NaN	NaN	NaN	173.02	NaN	NaN	NaN	NaN	NaN	NaN	NaN	NaN	NaN	NaN	NaN	NaN	127.28	NaN	NaN	NaN	NaN	NaN	NaN	NaN	NaN	NaN	NaN	NaN	NaN	NaN	NaN	NaN	NaN	NaN	NaN	NaN	NaN	NaN	NaN	NaN	NaN	NaN	146.16	NaN	NaN
NaN	NaN	NaN	NaN	NaN	NaN	NaN	NaN	175.74	NaN	NaN	NaN	NaN	NaN	NaN	NaN	NaN	NaN	NaN	NaN	NaN	127.31	NaN	NaN	NaN	NaN	NaN	NaN	NaN	NaN	NaN	NaN	NaN	NaN	NaN	NaN	NaN	NaN	NaN	NaN	NaN	NaN	NaN	NaN	NaN	NaN	NaN	146.27	NaN	NaN
NaN	NaN	NaN	NaN	NaN	NaN	NaN	NaN	175.76	NaN	NaN	NaN	NaN	NaN	NaN	NaN	NaN	NaN	NaN	NaN	NaN	127.33	NaN	NaN	NaN	NaN	NaN	NaN	NaN	NaN	NaN	NaN	NaN	NaN	NaN	NaN	NaN	NaN	NaN	NaN	NaN	NaN	NaN	NaN	NaN	NaN	NaN	146.36	NaN	NaN
NaN	NaN	NaN	NaN	NaN	NaN	NaN	NaN	175.79	NaN	NaN	NaN	NaN	NaN	NaN	NaN	NaN	NaN	NaN	NaN	NaN	127.35	NaN	NaN	NaN	NaN	NaN	NaN	NaN	NaN	NaN	NaN	NaN	NaN	NaN	NaN	NaN	NaN	NaN	NaN	NaN	NaN	NaN	NaN	NaN	NaN	NaN	146.52	NaN	NaN
NaN	NaN	NaN	NaN	NaN	NaN	NaN	NaN	175.8	NaN	NaN	NaN	NaN	NaN	NaN	NaN	NaN	NaN	NaN	NaN	NaN	127.39	NaN	NaN	NaN	NaN	NaN	NaN	NaN	NaN	NaN	NaN	NaN	NaN	NaN	NaN	NaN	NaN	NaN	NaN	NaN	NaN	NaN	NaN	NaN	NaN	NaN	146.6	NaN	NaN
NaN	NaN	NaN	NaN	NaN	NaN	NaN	NaN	175.8	NaN	NaN	NaN	NaN	NaN	NaN	NaN	NaN	NaN	NaN	NaN	NaN	127.44	NaN	NaN	NaN	NaN	NaN	NaN	NaN	NaN	NaN	NaN	NaN	NaN	NaN	NaN	NaN	NaN	NaN	NaN	NaN	NaN	NaN	NaN	NaN	NaN	NaN	146.67	NaN	NaN
NaN	NaN	NaN	NaN	NaN	NaN	NaN	NaN	175.81	NaN	NaN	NaN	NaN	NaN	NaN	NaN	NaN	NaN	NaN	NaN	NaN	127.46	NaN	NaN	NaN	NaN	NaN	NaN	NaN	NaN	NaN	NaN	NaN	NaN	NaN	NaN	NaN	NaN	NaN	NaN	NaN	NaN	NaN	NaN	NaN	NaN	NaN	146.69	NaN	NaN
NaN	NaN	NaN	NaN	NaN	NaN	NaN	NaN	175.83	NaN	NaN	NaN	NaN	NaN	NaN	NaN	NaN	NaN	NaN	NaN	NaN	131.86	NaN	NaN	NaN	NaN	NaN	NaN	NaN	NaN	NaN	NaN	NaN	NaN	NaN	NaN	NaN	NaN	NaN	NaN	NaN	NaN	NaN	NaN	NaN	NaN	NaN	146.73	NaN	NaN
NaN	NaN	NaN	NaN	NaN	NaN	NaN	NaN	175.84	NaN	NaN	NaN	NaN	NaN	NaN	NaN	NaN	NaN	NaN	NaN	NaN	131.87	NaN	NaN	NaN	NaN	NaN	NaN	NaN	NaN	NaN	NaN	NaN	NaN	NaN	NaN	NaN	NaN	NaN	NaN	NaN	NaN	NaN	NaN	NaN	NaN	NaN	146.75	NaN	NaN
NaN	NaN	NaN	NaN	NaN	NaN	NaN	NaN	175.85	NaN	NaN	NaN	NaN	NaN	NaN	NaN	NaN	NaN	NaN	NaN	NaN	131.87	NaN	NaN	NaN	NaN	NaN	NaN	NaN	NaN	NaN	NaN	NaN	NaN	NaN	NaN	NaN	NaN	NaN	NaN	NaN	NaN	NaN	NaN	NaN	NaN	NaN	146.78	NaN	NaN
NaN	NaN	NaN	NaN	NaN	NaN	NaN	NaN	175.86	NaN	NaN	NaN	NaN	NaN	NaN	NaN	NaN	NaN	NaN	NaN	NaN	131.88	NaN	NaN	NaN	NaN	NaN	NaN	NaN	NaN	NaN	NaN	NaN	NaN	NaN	NaN	NaN	NaN	NaN	NaN	NaN	NaN	NaN	NaN	NaN	NaN	NaN	146.8	NaN	NaN
NaN	NaN	NaN	NaN	NaN	NaN	NaN	NaN	175.88	NaN	NaN	NaN	NaN	NaN	NaN	NaN	NaN	NaN	NaN	NaN	NaN	131.89	NaN	NaN	NaN	NaN	NaN	NaN	NaN	NaN	NaN	NaN	NaN	NaN	NaN	NaN	NaN	NaN	NaN	NaN	NaN	NaN	NaN	NaN	NaN	NaN	NaN	146.82	NaN	NaN
NaN	NaN	NaN	NaN	NaN	NaN	NaN	NaN	175.93	NaN	NaN	NaN	NaN	NaN	NaN	NaN	NaN	NaN	NaN	NaN	NaN	131.89	NaN	NaN	NaN	NaN	NaN	NaN	NaN	NaN	NaN	NaN	NaN	NaN	NaN	NaN	NaN	NaN	NaN	NaN	NaN	NaN	NaN	NaN	NaN	NaN	NaN	146.85	NaN	NaN
NaN	NaN	NaN	NaN	NaN	NaN	NaN	NaN	175.94	NaN	NaN	NaN	NaN	NaN	NaN	NaN	NaN	NaN	NaN	NaN	NaN	131.9	NaN	NaN	NaN	NaN	NaN	NaN	NaN	NaN	NaN	NaN	NaN	NaN	NaN	NaN	NaN	NaN	NaN	NaN	NaN	NaN	NaN	NaN	NaN	NaN	NaN	146.87	NaN	NaN
NaN	NaN	NaN	NaN	NaN	NaN	NaN	NaN	175.96	NaN	NaN	NaN	NaN	NaN	NaN	NaN	NaN	NaN	NaN	NaN	NaN	131.91	NaN	NaN	NaN	NaN	NaN	NaN	NaN	NaN	NaN	NaN	NaN	NaN	NaN	NaN	NaN	NaN	NaN	NaN	NaN	NaN	NaN	NaN	NaN	NaN	NaN	146.91	NaN	NaN
NaN	NaN	NaN	NaN	NaN	NaN	NaN	NaN	175.99	NaN	NaN	NaN	NaN	NaN	NaN	NaN	NaN	NaN	NaN	NaN	NaN	131.92	NaN	NaN	NaN	NaN	NaN	NaN	NaN	NaN	NaN	NaN	NaN	NaN	NaN	NaN	NaN	NaN	NaN	NaN	NaN	NaN	NaN	NaN	NaN	NaN	NaN	146.95	NaN	NaN
NaN	NaN	NaN	NaN	NaN	NaN	NaN	NaN	176.01	NaN	NaN	NaN	NaN	NaN	NaN	NaN	NaN	NaN	NaN	NaN	NaN	131.93	NaN	NaN	NaN	NaN	NaN	NaN	NaN	NaN	NaN	NaN	NaN	NaN	NaN	NaN	NaN	NaN	NaN	NaN	NaN	NaN	NaN	NaN	NaN	NaN	NaN	147	NaN	NaN
NaN	NaN	NaN	NaN	NaN	NaN	NaN	NaN	176.08	NaN	NaN	NaN	NaN	NaN	NaN	NaN	NaN	NaN	NaN	NaN	NaN	131.94	NaN	NaN	NaN	NaN	NaN	NaN	NaN	NaN	NaN	NaN	NaN	NaN	NaN	NaN	NaN	NaN	NaN	NaN	NaN	NaN	NaN	NaN	NaN	NaN	NaN	147.02	NaN	NaN
NaN	NaN	NaN	NaN	NaN	NaN	NaN	NaN	176.1	NaN	NaN	NaN	NaN	NaN	NaN	NaN	NaN	NaN	NaN	NaN	NaN	131.95	NaN	NaN	NaN	NaN	NaN	NaN	NaN	NaN	NaN	NaN	NaN	NaN	NaN	NaN	NaN	NaN	NaN	NaN	NaN	NaN	NaN	NaN	NaN	NaN	NaN	147.09	NaN	NaN
NaN	NaN	NaN	NaN	NaN	NaN	NaN	NaN	176.19	NaN	NaN	NaN	NaN	NaN	NaN	NaN	NaN	NaN	NaN	NaN	NaN	131.96	NaN	NaN	NaN	NaN	NaN	NaN	NaN	NaN	NaN	NaN	NaN	NaN	NaN	NaN	NaN	NaN	NaN	NaN	NaN	NaN	NaN	NaN	NaN	NaN	NaN	148.97	NaN	NaN
NaN	NaN	NaN	NaN	NaN	NaN	NaN	NaN	176.22	NaN	NaN	NaN	NaN	NaN	NaN	NaN	NaN	NaN	NaN	NaN	NaN	131.98	NaN	NaN	NaN	NaN	NaN	NaN	NaN	NaN	NaN	NaN	NaN	NaN	NaN	NaN	NaN	NaN	NaN	NaN	NaN	NaN	NaN	NaN	NaN	NaN	NaN	149	NaN	NaN
NaN	NaN	NaN	NaN	NaN	NaN	NaN	NaN	178.59	NaN	NaN	NaN	NaN	NaN	NaN	NaN	NaN	NaN	NaN	NaN	NaN	131.99	NaN	NaN	NaN	NaN	NaN	NaN	NaN	NaN	NaN	NaN	NaN	NaN	NaN	NaN	NaN	NaN	NaN	NaN	NaN	NaN	NaN	NaN	NaN	NaN	NaN	149.32	NaN	NaN
NaN	NaN	NaN	NaN	NaN	NaN	NaN	NaN	178.65	NaN	NaN	NaN	NaN	NaN	NaN	NaN	NaN	NaN	NaN	NaN	NaN	132	NaN	NaN	NaN	NaN	NaN	NaN	NaN	NaN	NaN	NaN	NaN	NaN	NaN	NaN	NaN	NaN	NaN	NaN	NaN	NaN	NaN	NaN	NaN	NaN	NaN	149.41	NaN	NaN
NaN	NaN	NaN	NaN	NaN	NaN	NaN	NaN	NaN	NaN	NaN	NaN	NaN	NaN	NaN	NaN	NaN	NaN	NaN	NaN	NaN	132.01	NaN	NaN	NaN	NaN	NaN	NaN	NaN	NaN	NaN	NaN	NaN	NaN	NaN	NaN	NaN	NaN	NaN	NaN	NaN	NaN	NaN	NaN	NaN	NaN	NaN	149.6	NaN	NaN
NaN	NaN	NaN	NaN	NaN	NaN	NaN	NaN	NaN	NaN	NaN	NaN	NaN	NaN	NaN	NaN	NaN	NaN	NaN	NaN	NaN	132.02	NaN	NaN	NaN	NaN	NaN	NaN	NaN	NaN	NaN	NaN	NaN	NaN	NaN	NaN	NaN	NaN	NaN	NaN	NaN	NaN	NaN	NaN	NaN	NaN	NaN	149.7	NaN	NaN
NaN	NaN	NaN	NaN	NaN	NaN	NaN	NaN	NaN	NaN	NaN	NaN	NaN	NaN	NaN	NaN	NaN	NaN	NaN	NaN	NaN	132.04	NaN	NaN	NaN	NaN	NaN	NaN	NaN	NaN	NaN	NaN	NaN	NaN	NaN	NaN	NaN	NaN	NaN	NaN	NaN	NaN	NaN	NaN	NaN	NaN	NaN	149.78	NaN	NaN
NaN	NaN	NaN	NaN	NaN	NaN	NaN	NaN	NaN	NaN	NaN	NaN	NaN	NaN	NaN	NaN	NaN	NaN	NaN	NaN	NaN	132.05	NaN	NaN	NaN	NaN	NaN	NaN	NaN	NaN	NaN	NaN	NaN	NaN	NaN	NaN	NaN	NaN	NaN	NaN	NaN	NaN	NaN	NaN	NaN	NaN	NaN	149.81	NaN	NaN
NaN	NaN	NaN	NaN	NaN	NaN	NaN	NaN	NaN	NaN	NaN	NaN	NaN	NaN	NaN	NaN	NaN	NaN	NaN	NaN	NaN	132.07	NaN	NaN	NaN	NaN	NaN	NaN	NaN	NaN	NaN	NaN	NaN	NaN	NaN	NaN	NaN	NaN	NaN	NaN	NaN	NaN	NaN	NaN	NaN	NaN	NaN	149.86	NaN	NaN
NaN	NaN	NaN	NaN	NaN	NaN	NaN	NaN	NaN	NaN	NaN	NaN	NaN	NaN	NaN	NaN	NaN	NaN	NaN	NaN	NaN	132.09	NaN	NaN	NaN	NaN	NaN	NaN	NaN	NaN	NaN	NaN	NaN	NaN	NaN	NaN	NaN	NaN	NaN	NaN	NaN	NaN	NaN	NaN	NaN	NaN	NaN	149.87	NaN	NaN
NaN	NaN	NaN	NaN	NaN	NaN	NaN	NaN	NaN	NaN	NaN	NaN	NaN	NaN	NaN	NaN	NaN	NaN	NaN	NaN	NaN	132.1	NaN	NaN	NaN	NaN	NaN	NaN	NaN	NaN	NaN	NaN	NaN	NaN	NaN	NaN	NaN	NaN	NaN	NaN	NaN	NaN	NaN	NaN	NaN	NaN	NaN	149.89	NaN	NaN
NaN	NaN	NaN	NaN	NaN	NaN	NaN	NaN	NaN	NaN	NaN	NaN	NaN	NaN	NaN	NaN	NaN	NaN	NaN	NaN	NaN	132.12	NaN	NaN	NaN	NaN	NaN	NaN	NaN	NaN	NaN	NaN	NaN	NaN	NaN	NaN	NaN	NaN	NaN	NaN	NaN	NaN	NaN	NaN	NaN	NaN	NaN	149.92	NaN	NaN
NaN	NaN	NaN	NaN	NaN	NaN	NaN	NaN	NaN	NaN	NaN	NaN	NaN	NaN	NaN	NaN	NaN	NaN	NaN	NaN	NaN	132.14	NaN	NaN	NaN	NaN	NaN	NaN	NaN	NaN	NaN	NaN	NaN	NaN	NaN	NaN	NaN	NaN	NaN	NaN	NaN	NaN	NaN	NaN	NaN	NaN	NaN	149.93	NaN	NaN
NaN	NaN	NaN	NaN	NaN	NaN	NaN	NaN	NaN	NaN	NaN	NaN	NaN	NaN	NaN	NaN	NaN	NaN	NaN	NaN	NaN	132.16	NaN	NaN	NaN	NaN	NaN	NaN	NaN	NaN	NaN	NaN	NaN	NaN	NaN	NaN	NaN	NaN	NaN	NaN	NaN	NaN	NaN	NaN	NaN	NaN	NaN	149.96	NaN	NaN
NaN	NaN	NaN	NaN	NaN	NaN	NaN	NaN	NaN	NaN	NaN	NaN	NaN	NaN	NaN	NaN	NaN	NaN	NaN	NaN	NaN	132.21	NaN	NaN	NaN	NaN	NaN	NaN	NaN	NaN	NaN	NaN	NaN	NaN	NaN	NaN	NaN	NaN	NaN	NaN	NaN	NaN	NaN	NaN	NaN	NaN	NaN	149.98	NaN	NaN
NaN	NaN	NaN	NaN	NaN	NaN	NaN	NaN	NaN	NaN	NaN	NaN	NaN	NaN	NaN	NaN	NaN	NaN	NaN	NaN	NaN	132.22	NaN	NaN	NaN	NaN	NaN	NaN	NaN	NaN	NaN	NaN	NaN	NaN	NaN	NaN	NaN	NaN	NaN	NaN	NaN	NaN	NaN	NaN	NaN	NaN	NaN	150.01	NaN	NaN
NaN	NaN	NaN	NaN	NaN	NaN	NaN	NaN	NaN	NaN	NaN	NaN	NaN	NaN	NaN	NaN	NaN	NaN	NaN	NaN	NaN	132.24	NaN	NaN	NaN	NaN	NaN	NaN	NaN	NaN	NaN	NaN	NaN	NaN	NaN	NaN	NaN	NaN	NaN	NaN	NaN	NaN	NaN	NaN	NaN	NaN	NaN	150.03	NaN	NaN
NaN	NaN	NaN	NaN	NaN	NaN	NaN	NaN	NaN	NaN	NaN	NaN	NaN	NaN	NaN	NaN	NaN	NaN	NaN	NaN	NaN	136.19	NaN	NaN	NaN	NaN	NaN	NaN	NaN	NaN	NaN	NaN	NaN	NaN	NaN	NaN	NaN	NaN	NaN	NaN	NaN	NaN	NaN	NaN	NaN	NaN	NaN	150.06	NaN	NaN
NaN	NaN	NaN	NaN	NaN	NaN	NaN	NaN	NaN	NaN	NaN	NaN	NaN	NaN	NaN	NaN	NaN	NaN	NaN	NaN	NaN	136.19	NaN	NaN	NaN	NaN	NaN	NaN	NaN	NaN	NaN	NaN	NaN	NaN	NaN	NaN	NaN	NaN	NaN	NaN	NaN	NaN	NaN	NaN	NaN	NaN	NaN	150.09	NaN	NaN
NaN	NaN	NaN	NaN	NaN	NaN	NaN	NaN	NaN	NaN	NaN	NaN	NaN	NaN	NaN	NaN	NaN	NaN	NaN	NaN	NaN	136.2	NaN	NaN	NaN	NaN	NaN	NaN	NaN	NaN	NaN	NaN	NaN	NaN	NaN	NaN	NaN	NaN	NaN	NaN	NaN	NaN	NaN	NaN	NaN	NaN	NaN	150.11	NaN	NaN
NaN	NaN	NaN	NaN	NaN	NaN	NaN	NaN	NaN	NaN	NaN	NaN	NaN	NaN	NaN	NaN	NaN	NaN	NaN	NaN	NaN	136.2	NaN	NaN	NaN	NaN	NaN	NaN	NaN	NaN	NaN	NaN	NaN	NaN	NaN	NaN	NaN	NaN	NaN	NaN	NaN	NaN	NaN	NaN	NaN	NaN	NaN	150.16	NaN	NaN
NaN	NaN	NaN	NaN	NaN	NaN	NaN	NaN	NaN	NaN	NaN	NaN	NaN	NaN	NaN	NaN	NaN	NaN	NaN	NaN	NaN	136.21	NaN	NaN	NaN	NaN	NaN	NaN	NaN	NaN	NaN	NaN	NaN	NaN	NaN	NaN	NaN	NaN	NaN	NaN	NaN	NaN	NaN	NaN	NaN	NaN	NaN	150.18	NaN	NaN
NaN	NaN	NaN	NaN	NaN	NaN	NaN	NaN	NaN	NaN	NaN	NaN	NaN	NaN	NaN	NaN	NaN	NaN	NaN	NaN	NaN	136.22	NaN	NaN	NaN	NaN	NaN	NaN	NaN	NaN	NaN	NaN	NaN	NaN	NaN	NaN	NaN	NaN	NaN	NaN	NaN	NaN	NaN	NaN	NaN	NaN	NaN	150.22	NaN	NaN
NaN	NaN	NaN	NaN	NaN	NaN	NaN	NaN	NaN	NaN	NaN	NaN	NaN	NaN	NaN	NaN	NaN	NaN	NaN	NaN	NaN	136.23	NaN	NaN	NaN	NaN	NaN	NaN	NaN	NaN	NaN	NaN	NaN	NaN	NaN	NaN	NaN	NaN	NaN	NaN	NaN	NaN	NaN	NaN	NaN	NaN	NaN	152.03	NaN	NaN
NaN	NaN	NaN	NaN	NaN	NaN	NaN	NaN	NaN	NaN	NaN	NaN	NaN	NaN	NaN	NaN	NaN	NaN	NaN	NaN	NaN	136.24	NaN	NaN	NaN	NaN	NaN	NaN	NaN	NaN	NaN	NaN	NaN	NaN	NaN	NaN	NaN	NaN	NaN	NaN	NaN	NaN	NaN	NaN	NaN	NaN	NaN	152.07	NaN	NaN
NaN	NaN	NaN	NaN	NaN	NaN	NaN	NaN	NaN	NaN	NaN	NaN	NaN	NaN	NaN	NaN	NaN	NaN	NaN	NaN	NaN	136.25	NaN	NaN	NaN	NaN	NaN	NaN	NaN	NaN	NaN	NaN	NaN	NaN	NaN	NaN	NaN	NaN	NaN	NaN	NaN	NaN	NaN	NaN	NaN	NaN	NaN	152.24	NaN	NaN
NaN	NaN	NaN	NaN	NaN	NaN	NaN	NaN	NaN	NaN	NaN	NaN	NaN	NaN	NaN	NaN	NaN	NaN	NaN	NaN	NaN	136.26	NaN	NaN	NaN	NaN	NaN	NaN	NaN	NaN	NaN	NaN	NaN	NaN	NaN	NaN	NaN	NaN	NaN	NaN	NaN	NaN	NaN	NaN	NaN	NaN	NaN	152.43	NaN	NaN
NaN	NaN	NaN	NaN	NaN	NaN	NaN	NaN	NaN	NaN	NaN	NaN	NaN	NaN	NaN	NaN	NaN	NaN	NaN	NaN	NaN	136.27	NaN	NaN	NaN	NaN	NaN	NaN	NaN	NaN	NaN	NaN	NaN	NaN	NaN	NaN	NaN	NaN	NaN	NaN	NaN	NaN	NaN	NaN	NaN	NaN	NaN	152.94	NaN	NaN
NaN	NaN	NaN	NaN	NaN	NaN	NaN	NaN	NaN	NaN	NaN	NaN	NaN	NaN	NaN	NaN	NaN	NaN	NaN	NaN	NaN	136.29	NaN	NaN	NaN	NaN	NaN	NaN	NaN	NaN	NaN	NaN	NaN	NaN	NaN	NaN	NaN	NaN	NaN	NaN	NaN	NaN	NaN	NaN	NaN	NaN	NaN	152.99	NaN	NaN
NaN	NaN	NaN	NaN	NaN	NaN	NaN	NaN	NaN	NaN	NaN	NaN	NaN	NaN	NaN	NaN	NaN	NaN	NaN	NaN	NaN	136.3	NaN	NaN	NaN	NaN	NaN	NaN	NaN	NaN	NaN	NaN	NaN	NaN	NaN	NaN	NaN	NaN	NaN	NaN	NaN	NaN	NaN	NaN	NaN	NaN	NaN	153	NaN	NaN
NaN	NaN	NaN	NaN	NaN	NaN	NaN	NaN	NaN	NaN	NaN	NaN	NaN	NaN	NaN	NaN	NaN	NaN	NaN	NaN	NaN	136.31	NaN	NaN	NaN	NaN	NaN	NaN	NaN	NaN	NaN	NaN	NaN	NaN	NaN	NaN	NaN	NaN	NaN	NaN	NaN	NaN	NaN	NaN	NaN	NaN	NaN	153.01	NaN	NaN
NaN	NaN	NaN	NaN	NaN	NaN	NaN	NaN	NaN	NaN	NaN	NaN	NaN	NaN	NaN	NaN	NaN	NaN	NaN	NaN	NaN	136.32	NaN	NaN	NaN	NaN	NaN	NaN	NaN	NaN	NaN	NaN	NaN	NaN	NaN	NaN	NaN	NaN	NaN	NaN	NaN	NaN	NaN	NaN	NaN	NaN	NaN	153.04	NaN	NaN
NaN	NaN	NaN	NaN	NaN	NaN	NaN	NaN	NaN	NaN	NaN	NaN	NaN	NaN	NaN	NaN	NaN	NaN	NaN	NaN	NaN	136.34	NaN	NaN	NaN	NaN	NaN	NaN	NaN	NaN	NaN	NaN	NaN	NaN	NaN	NaN	NaN	NaN	NaN	NaN	NaN	NaN	NaN	NaN	NaN	NaN	NaN	153.05	NaN	NaN
NaN	NaN	NaN	NaN	NaN	NaN	NaN	NaN	NaN	NaN	NaN	NaN	NaN	NaN	NaN	NaN	NaN	NaN	NaN	NaN	NaN	136.35	NaN	NaN	NaN	NaN	NaN	NaN	NaN	NaN	NaN	NaN	NaN	NaN	NaN	NaN	NaN	NaN	NaN	NaN	NaN	NaN	NaN	NaN	NaN	NaN	NaN	153.07	NaN	NaN
NaN	NaN	NaN	NaN	NaN	NaN	NaN	NaN	NaN	NaN	NaN	NaN	NaN	NaN	NaN	NaN	NaN	NaN	NaN	NaN	NaN	136.36	NaN	NaN	NaN	NaN	NaN	NaN	NaN	NaN	NaN	NaN	NaN	NaN	NaN	NaN	NaN	NaN	NaN	NaN	NaN	NaN	NaN	NaN	NaN	NaN	NaN	153.09	NaN	NaN
NaN	NaN	NaN	NaN	NaN	NaN	NaN	NaN	NaN	NaN	NaN	NaN	NaN	NaN	NaN	NaN	NaN	NaN	NaN	NaN	NaN	136.38	NaN	NaN	NaN	NaN	NaN	NaN	NaN	NaN	NaN	NaN	NaN	NaN	NaN	NaN	NaN	NaN	NaN	NaN	NaN	NaN	NaN	NaN	NaN	NaN	NaN	153.11	NaN	NaN
NaN	NaN	NaN	NaN	NaN	NaN	NaN	NaN	NaN	NaN	NaN	NaN	NaN	NaN	NaN	NaN	NaN	NaN	NaN	NaN	NaN	136.39	NaN	NaN	NaN	NaN	NaN	NaN	NaN	NaN	NaN	NaN	NaN	NaN	NaN	NaN	NaN	NaN	NaN	NaN	NaN	NaN	NaN	NaN	NaN	NaN	NaN	153.13	NaN	NaN
NaN	NaN	NaN	NaN	NaN	NaN	NaN	NaN	NaN	NaN	NaN	NaN	NaN	NaN	NaN	NaN	NaN	NaN	NaN	NaN	NaN	136.42	NaN	NaN	NaN	NaN	NaN	NaN	NaN	NaN	NaN	NaN	NaN	NaN	NaN	NaN	NaN	NaN	NaN	NaN	NaN	NaN	NaN	NaN	NaN	NaN	NaN	153.15	NaN	NaN
NaN	NaN	NaN	NaN	NaN	NaN	NaN	NaN	NaN	NaN	NaN	NaN	NaN	NaN	NaN	NaN	NaN	NaN	NaN	NaN	NaN	136.43	NaN	NaN	NaN	NaN	NaN	NaN	NaN	NaN	NaN	NaN	NaN	NaN	NaN	NaN	NaN	NaN	NaN	NaN	NaN	NaN	NaN	NaN	NaN	NaN	NaN	153.18	NaN	NaN
NaN	NaN	NaN	NaN	NaN	NaN	NaN	NaN	NaN	NaN	NaN	NaN	NaN	NaN	NaN	NaN	NaN	NaN	NaN	NaN	NaN	136.44	NaN	NaN	NaN	NaN	NaN	NaN	NaN	NaN	NaN	NaN	NaN	NaN	NaN	NaN	NaN	NaN	NaN	NaN	NaN	NaN	NaN	NaN	NaN	NaN	NaN	153.2	NaN	NaN
NaN	NaN	NaN	NaN	NaN	NaN	NaN	NaN	NaN	NaN	NaN	NaN	NaN	NaN	NaN	NaN	NaN	NaN	NaN	NaN	NaN	136.46	NaN	NaN	NaN	NaN	NaN	NaN	NaN	NaN	NaN	NaN	NaN	NaN	NaN	NaN	NaN	NaN	NaN	NaN	NaN	NaN	NaN	NaN	NaN	NaN	NaN	153.23	NaN	NaN
NaN	NaN	NaN	NaN	NaN	NaN	NaN	NaN	NaN	NaN	NaN	NaN	NaN	NaN	NaN	NaN	NaN	NaN	NaN	NaN	NaN	136.48	NaN	NaN	NaN	NaN	NaN	NaN	NaN	NaN	NaN	NaN	NaN	NaN	NaN	NaN	NaN	NaN	NaN	NaN	NaN	NaN	NaN	NaN	NaN	NaN	NaN	153.27	NaN	NaN
NaN	NaN	NaN	NaN	NaN	NaN	NaN	NaN	NaN	NaN	NaN	NaN	NaN	NaN	NaN	NaN	NaN	NaN	NaN	NaN	NaN	136.5	NaN	NaN	NaN	NaN	NaN	NaN	NaN	NaN	NaN	NaN	NaN	NaN	NaN	NaN	NaN	NaN	NaN	NaN	NaN	NaN	NaN	NaN	NaN	NaN	NaN	153.31	NaN	NaN
NaN	NaN	NaN	NaN	NaN	NaN	NaN	NaN	NaN	NaN	NaN	NaN	NaN	NaN	NaN	NaN	NaN	NaN	NaN	NaN	NaN	136.53	NaN	NaN	NaN	NaN	NaN	NaN	NaN	NaN	NaN	NaN	NaN	NaN	NaN	NaN	NaN	NaN	NaN	NaN	NaN	NaN	NaN	NaN	NaN	NaN	NaN	153.33	NaN	NaN
NaN	NaN	NaN	NaN	NaN	NaN	NaN	NaN	NaN	NaN	NaN	NaN	NaN	NaN	NaN	NaN	NaN	NaN	NaN	NaN	NaN	136.58	NaN	NaN	NaN	NaN	NaN	NaN	NaN	NaN	NaN	NaN	NaN	NaN	NaN	NaN	NaN	NaN	NaN	NaN	NaN	NaN	NaN	NaN	NaN	NaN	NaN	155.07	NaN	NaN
NaN	NaN	NaN	NaN	NaN	NaN	NaN	NaN	NaN	NaN	NaN	NaN	NaN	NaN	NaN	NaN	NaN	NaN	NaN	NaN	NaN	138.4	NaN	NaN	NaN	NaN	NaN	NaN	NaN	NaN	NaN	NaN	NaN	NaN	NaN	NaN	NaN	NaN	NaN	NaN	NaN	NaN	NaN	NaN	NaN	NaN	NaN	155.13	NaN	NaN
NaN	NaN	NaN	NaN	NaN	NaN	NaN	NaN	NaN	NaN	NaN	NaN	NaN	NaN	NaN	NaN	NaN	NaN	NaN	NaN	NaN	138.42	NaN	NaN	NaN	NaN	NaN	NaN	NaN	NaN	NaN	NaN	NaN	NaN	NaN	NaN	NaN	NaN	NaN	NaN	NaN	NaN	NaN	NaN	NaN	NaN	NaN	155.71	NaN	NaN
NaN	NaN	NaN	NaN	NaN	NaN	NaN	NaN	NaN	NaN	NaN	NaN	NaN	NaN	NaN	NaN	NaN	NaN	NaN	NaN	NaN	138.44	NaN	NaN	NaN	NaN	NaN	NaN	NaN	NaN	NaN	NaN	NaN	NaN	NaN	NaN	NaN	NaN	NaN	NaN	NaN	NaN	NaN	NaN	NaN	NaN	NaN	155.76	NaN	NaN
NaN	NaN	NaN	NaN	NaN	NaN	NaN	NaN	NaN	NaN	NaN	NaN	NaN	NaN	NaN	NaN	NaN	NaN	NaN	NaN	NaN	138.46	NaN	NaN	NaN	NaN	NaN	NaN	NaN	NaN	NaN	NaN	NaN	NaN	NaN	NaN	NaN	NaN	NaN	NaN	NaN	NaN	NaN	NaN	NaN	NaN	NaN	156.02	NaN	NaN
NaN	NaN	NaN	NaN	NaN	NaN	NaN	NaN	NaN	NaN	NaN	NaN	NaN	NaN	NaN	NaN	NaN	NaN	NaN	NaN	NaN	138.47	NaN	NaN	NaN	NaN	NaN	NaN	NaN	NaN	NaN	NaN	NaN	NaN	NaN	NaN	NaN	NaN	NaN	NaN	NaN	NaN	NaN	NaN	NaN	NaN	NaN	156.11	NaN	NaN
NaN	NaN	NaN	NaN	NaN	NaN	NaN	NaN	NaN	NaN	NaN	NaN	NaN	NaN	NaN	NaN	NaN	NaN	NaN	NaN	NaN	138.49	NaN	NaN	NaN	NaN	NaN	NaN	NaN	NaN	NaN	NaN	NaN	NaN	NaN	NaN	NaN	NaN	NaN	NaN	NaN	NaN	NaN	NaN	NaN	NaN	NaN	156.25	NaN	NaN
NaN	NaN	NaN	NaN	NaN	NaN	NaN	NaN	NaN	NaN	NaN	NaN	NaN	NaN	NaN	NaN	NaN	NaN	NaN	NaN	NaN	138.51	NaN	NaN	NaN	NaN	NaN	NaN	NaN	NaN	NaN	NaN	NaN	NaN	NaN	NaN	NaN	NaN	NaN	NaN	NaN	NaN	NaN	NaN	NaN	NaN	NaN	156.82	NaN	NaN
NaN	NaN	NaN	NaN	NaN	NaN	NaN	NaN	NaN	NaN	NaN	NaN	NaN	NaN	NaN	NaN	NaN	NaN	NaN	NaN	NaN	138.52	NaN	NaN	NaN	NaN	NaN	NaN	NaN	NaN	NaN	NaN	NaN	NaN	NaN	NaN	NaN	NaN	NaN	NaN	NaN	NaN	NaN	NaN	NaN	NaN	NaN	157.5	NaN	NaN
NaN	NaN	NaN	NaN	NaN	NaN	NaN	NaN	NaN	NaN	NaN	NaN	NaN	NaN	NaN	NaN	NaN	NaN	NaN	NaN	NaN	138.56	NaN	NaN	NaN	NaN	NaN	NaN	NaN	NaN	NaN	NaN	NaN	NaN	NaN	NaN	NaN	NaN	NaN	NaN	NaN	NaN	NaN	NaN	NaN	NaN	NaN	157.56	NaN	NaN
NaN	NaN	NaN	NaN	NaN	NaN	NaN	NaN	NaN	NaN	NaN	NaN	NaN	NaN	NaN	NaN	NaN	NaN	NaN	NaN	NaN	138.58	NaN	NaN	NaN	NaN	NaN	NaN	NaN	NaN	NaN	NaN	NaN	NaN	NaN	NaN	NaN	NaN	NaN	NaN	NaN	NaN	NaN	NaN	NaN	NaN	NaN	157.74	NaN	NaN
NaN	NaN	NaN	NaN	NaN	NaN	NaN	NaN	NaN	NaN	NaN	NaN	NaN	NaN	NaN	NaN	NaN	NaN	NaN	NaN	NaN	138.59	NaN	NaN	NaN	NaN	NaN	NaN	NaN	NaN	NaN	NaN	NaN	NaN	NaN	NaN	NaN	NaN	NaN	NaN	NaN	NaN	NaN	NaN	NaN	NaN	NaN	157.85	NaN	NaN
NaN	NaN	NaN	NaN	NaN	NaN	NaN	NaN	NaN	NaN	NaN	NaN	NaN	NaN	NaN	NaN	NaN	NaN	NaN	NaN	NaN	138.62	NaN	NaN	NaN	NaN	NaN	NaN	NaN	NaN	NaN	NaN	NaN	NaN	NaN	NaN	NaN	NaN	NaN	NaN	NaN	NaN	NaN	NaN	NaN	NaN	NaN	157.93	NaN	NaN
NaN	NaN	NaN	NaN	NaN	NaN	NaN	NaN	NaN	NaN	NaN	NaN	NaN	NaN	NaN	NaN	NaN	NaN	NaN	NaN	NaN	138.65	NaN	NaN	NaN	NaN	NaN	NaN	NaN	NaN	NaN	NaN	NaN	NaN	NaN	NaN	NaN	NaN	NaN	NaN	NaN	NaN	NaN	NaN	NaN	NaN	NaN	158.22	NaN	NaN
NaN	NaN	NaN	NaN	NaN	NaN	NaN	NaN	NaN	NaN	NaN	NaN	NaN	NaN	NaN	NaN	NaN	NaN	NaN	NaN	NaN	138.67	NaN	NaN	NaN	NaN	NaN	NaN	NaN	NaN	NaN	NaN	NaN	NaN	NaN	NaN	NaN	NaN	NaN	NaN	NaN	NaN	NaN	NaN	NaN	NaN	NaN	158.24	NaN	NaN
NaN	NaN	NaN	NaN	NaN	NaN	NaN	NaN	NaN	NaN	NaN	NaN	NaN	NaN	NaN	NaN	NaN	NaN	NaN	NaN	NaN	138.69	NaN	NaN	NaN	NaN	NaN	NaN	NaN	NaN	NaN	NaN	NaN	NaN	NaN	NaN	NaN	NaN	NaN	NaN	NaN	NaN	NaN	NaN	NaN	NaN	NaN	158.25	NaN	NaN
NaN	NaN	NaN	NaN	NaN	NaN	NaN	NaN	NaN	NaN	NaN	NaN	NaN	NaN	NaN	NaN	NaN	NaN	NaN	NaN	NaN	138.72	NaN	NaN	NaN	NaN	NaN	NaN	NaN	NaN	NaN	NaN	NaN	NaN	NaN	NaN	NaN	NaN	NaN	NaN	NaN	NaN	NaN	NaN	NaN	NaN	NaN	158.27	NaN	NaN
NaN	NaN	NaN	NaN	NaN	NaN	NaN	NaN	NaN	NaN	NaN	NaN	NaN	NaN	NaN	NaN	NaN	NaN	NaN	NaN	NaN	138.75	NaN	NaN	NaN	NaN	NaN	NaN	NaN	NaN	NaN	NaN	NaN	NaN	NaN	NaN	NaN	NaN	NaN	NaN	NaN	NaN	NaN	NaN	NaN	NaN	NaN	158.29	NaN	NaN
NaN	NaN	NaN	NaN	NaN	NaN	NaN	NaN	NaN	NaN	NaN	NaN	NaN	NaN	NaN	NaN	NaN	NaN	NaN	NaN	NaN	138.8	NaN	NaN	NaN	NaN	NaN	NaN	NaN	NaN	NaN	NaN	NaN	NaN	NaN	NaN	NaN	NaN	NaN	NaN	NaN	NaN	NaN	NaN	NaN	NaN	NaN	158.3	NaN	NaN
NaN	NaN	NaN	NaN	NaN	NaN	NaN	NaN	NaN	NaN	NaN	NaN	NaN	NaN	NaN	NaN	NaN	NaN	NaN	NaN	NaN	138.83	NaN	NaN	NaN	NaN	NaN	NaN	NaN	NaN	NaN	NaN	NaN	NaN	NaN	NaN	NaN	NaN	NaN	NaN	NaN	NaN	NaN	NaN	NaN	NaN	NaN	158.33	NaN	NaN
NaN	NaN	NaN	NaN	NaN	NaN	NaN	NaN	NaN	NaN	NaN	NaN	NaN	NaN	NaN	NaN	NaN	NaN	NaN	NaN	NaN	138.84	NaN	NaN	NaN	NaN	NaN	NaN	NaN	NaN	NaN	NaN	NaN	NaN	NaN	NaN	NaN	NaN	NaN	NaN	NaN	NaN	NaN	NaN	NaN	NaN	NaN	158.35	NaN	NaN
NaN	NaN	NaN	NaN	NaN	NaN	NaN	NaN	NaN	NaN	NaN	NaN	NaN	NaN	NaN	NaN	NaN	NaN	NaN	NaN	NaN	138.86	NaN	NaN	NaN	NaN	NaN	NaN	NaN	NaN	NaN	NaN	NaN	NaN	NaN	NaN	NaN	NaN	NaN	NaN	NaN	NaN	NaN	NaN	NaN	NaN	NaN	158.38	NaN	NaN
NaN	NaN	NaN	NaN	NaN	NaN	NaN	NaN	NaN	NaN	NaN	NaN	NaN	NaN	NaN	NaN	NaN	NaN	NaN	NaN	NaN	138.87	NaN	NaN	NaN	NaN	NaN	NaN	NaN	NaN	NaN	NaN	NaN	NaN	NaN	NaN	NaN	NaN	NaN	NaN	NaN	NaN	NaN	NaN	NaN	NaN	NaN	158.4	NaN	NaN
NaN	NaN	NaN	NaN	NaN	NaN	NaN	NaN	NaN	NaN	NaN	NaN	NaN	NaN	NaN	NaN	NaN	NaN	NaN	NaN	NaN	138.88	NaN	NaN	NaN	NaN	NaN	NaN	NaN	NaN	NaN	NaN	NaN	NaN	NaN	NaN	NaN	NaN	NaN	NaN	NaN	NaN	NaN	NaN	NaN	NaN	NaN	158.42	NaN	NaN
NaN	NaN	NaN	NaN	NaN	NaN	NaN	NaN	NaN	NaN	NaN	NaN	NaN	NaN	NaN	NaN	NaN	NaN	NaN	NaN	NaN	138.9	NaN	NaN	NaN	NaN	NaN	NaN	NaN	NaN	NaN	NaN	NaN	NaN	NaN	NaN	NaN	NaN	NaN	NaN	NaN	NaN	NaN	NaN	NaN	NaN	NaN	158.47	NaN	NaN
NaN	NaN	NaN	NaN	NaN	NaN	NaN	NaN	NaN	NaN	NaN	NaN	NaN	NaN	NaN	NaN	NaN	NaN	NaN	NaN	NaN	138.91	NaN	NaN	NaN	NaN	NaN	NaN	NaN	NaN	NaN	NaN	NaN	NaN	NaN	NaN	NaN	NaN	NaN	NaN	NaN	NaN	NaN	NaN	NaN	NaN	NaN	158.49	NaN	NaN
NaN	NaN	NaN	NaN	NaN	NaN	NaN	NaN	NaN	NaN	NaN	NaN	NaN	NaN	NaN	NaN	NaN	NaN	NaN	NaN	NaN	138.92	NaN	NaN	NaN	NaN	NaN	NaN	NaN	NaN	NaN	NaN	NaN	NaN	NaN	NaN	NaN	NaN	NaN	NaN	NaN	NaN	NaN	NaN	NaN	NaN	NaN	158.53	NaN	NaN
NaN	NaN	NaN	NaN	NaN	NaN	NaN	NaN	NaN	NaN	NaN	NaN	NaN	NaN	NaN	NaN	NaN	NaN	NaN	NaN	NaN	138.94	NaN	NaN	NaN	NaN	NaN	NaN	NaN	NaN	NaN	NaN	NaN	NaN	NaN	NaN	NaN	NaN	NaN	NaN	NaN	NaN	NaN	NaN	NaN	NaN	NaN	158.59	NaN	NaN
NaN	NaN	NaN	NaN	NaN	NaN	NaN	NaN	NaN	NaN	NaN	NaN	NaN	NaN	NaN	NaN	NaN	NaN	NaN	NaN	NaN	138.95	NaN	NaN	NaN	NaN	NaN	NaN	NaN	NaN	NaN	NaN	NaN	NaN	NaN	NaN	NaN	NaN	NaN	NaN	NaN	NaN	NaN	NaN	NaN	NaN	NaN	158.61	NaN	NaN
NaN	NaN	NaN	NaN	NaN	NaN	NaN	NaN	NaN	NaN	NaN	NaN	NaN	NaN	NaN	NaN	NaN	NaN	NaN	NaN	NaN	138.97	NaN	NaN	NaN	NaN	NaN	NaN	NaN	NaN	NaN	NaN	NaN	NaN	NaN	NaN	NaN	NaN	NaN	NaN	NaN	NaN	NaN	NaN	NaN	NaN	NaN	160.32	NaN	NaN
NaN	NaN	NaN	NaN	NaN	NaN	NaN	NaN	NaN	NaN	NaN	NaN	NaN	NaN	NaN	NaN	NaN	NaN	NaN	NaN	NaN	138.98	NaN	NaN	NaN	NaN	NaN	NaN	NaN	NaN	NaN	NaN	NaN	NaN	NaN	NaN	NaN	NaN	NaN	NaN	NaN	NaN	NaN	NaN	NaN	NaN	NaN	160.4	NaN	NaN
NaN	NaN	NaN	NaN	NaN	NaN	NaN	NaN	NaN	NaN	NaN	NaN	NaN	NaN	NaN	NaN	NaN	NaN	NaN	NaN	NaN	138.99	NaN	NaN	NaN	NaN	NaN	NaN	NaN	NaN	NaN	NaN	NaN	NaN	NaN	NaN	NaN	NaN	NaN	NaN	NaN	NaN	NaN	NaN	NaN	NaN	NaN	160.81	NaN	NaN
NaN	NaN	NaN	NaN	NaN	NaN	NaN	NaN	NaN	NaN	NaN	NaN	NaN	NaN	NaN	NaN	NaN	NaN	NaN	NaN	NaN	139.01	NaN	NaN	NaN	NaN	NaN	NaN	NaN	NaN	NaN	NaN	NaN	NaN	NaN	NaN	NaN	NaN	NaN	NaN	NaN	NaN	NaN	NaN	NaN	NaN	NaN	160.86	NaN	NaN
NaN	NaN	NaN	NaN	NaN	NaN	NaN	NaN	NaN	NaN	NaN	NaN	NaN	NaN	NaN	NaN	NaN	NaN	NaN	NaN	NaN	139.02	NaN	NaN	NaN	NaN	NaN	NaN	NaN	NaN	NaN	NaN	NaN	NaN	NaN	NaN	NaN	NaN	NaN	NaN	NaN	NaN	NaN	NaN	NaN	NaN	NaN	161.47	NaN	NaN
NaN	NaN	NaN	NaN	NaN	NaN	NaN	NaN	NaN	NaN	NaN	NaN	NaN	NaN	NaN	NaN	NaN	NaN	NaN	NaN	NaN	139.04	NaN	NaN	NaN	NaN	NaN	NaN	NaN	NaN	NaN	NaN	NaN	NaN	NaN	NaN	NaN	NaN	NaN	NaN	NaN	NaN	NaN	NaN	NaN	NaN	NaN	161.51	NaN	NaN
NaN	NaN	NaN	NaN	NaN	NaN	NaN	NaN	NaN	NaN	NaN	NaN	NaN	NaN	NaN	NaN	NaN	NaN	NaN	NaN	NaN	139.07	NaN	NaN	NaN	NaN	NaN	NaN	NaN	NaN	NaN	NaN	NaN	NaN	NaN	NaN	NaN	NaN	NaN	NaN	NaN	NaN	NaN	NaN	NaN	NaN	NaN	161.72	NaN	NaN
NaN	NaN	NaN	NaN	NaN	NaN	NaN	NaN	NaN	NaN	NaN	NaN	NaN	NaN	NaN	NaN	NaN	NaN	NaN	NaN	NaN	139.09	NaN	NaN	NaN	NaN	NaN	NaN	NaN	NaN	NaN	NaN	NaN	NaN	NaN	NaN	NaN	NaN	NaN	NaN	NaN	NaN	NaN	NaN	NaN	NaN	NaN	161.82	NaN	NaN
NaN	NaN	NaN	NaN	NaN	NaN	NaN	NaN	NaN	NaN	NaN	NaN	NaN	NaN	NaN	NaN	NaN	NaN	NaN	NaN	NaN	139.1	NaN	NaN	NaN	NaN	NaN	NaN	NaN	NaN	NaN	NaN	NaN	NaN	NaN	NaN	NaN	NaN	NaN	NaN	NaN	NaN	NaN	NaN	NaN	NaN	NaN	161.84	NaN	NaN
NaN	NaN	NaN	NaN	NaN	NaN	NaN	NaN	NaN	NaN	NaN	NaN	NaN	NaN	NaN	NaN	NaN	NaN	NaN	NaN	NaN	139.15	NaN	NaN	NaN	NaN	NaN	NaN	NaN	NaN	NaN	NaN	NaN	NaN	NaN	NaN	NaN	NaN	NaN	NaN	NaN	NaN	NaN	NaN	NaN	NaN	NaN	161.85	NaN	NaN
NaN	NaN	NaN	NaN	NaN	NaN	NaN	NaN	NaN	NaN	NaN	NaN	NaN	NaN	NaN	NaN	NaN	NaN	NaN	NaN	NaN	139.18	NaN	NaN	NaN	NaN	NaN	NaN	NaN	NaN	NaN	NaN	NaN	NaN	NaN	NaN	NaN	NaN	NaN	NaN	NaN	NaN	NaN	NaN	NaN	NaN	NaN	161.87	NaN	NaN
NaN	NaN	NaN	NaN	NaN	NaN	NaN	NaN	NaN	NaN	NaN	NaN	NaN	NaN	NaN	NaN	NaN	NaN	NaN	NaN	NaN	139.21	NaN	NaN	NaN	NaN	NaN	NaN	NaN	NaN	NaN	NaN	NaN	NaN	NaN	NaN	NaN	NaN	NaN	NaN	NaN	NaN	NaN	NaN	NaN	NaN	NaN	161.89	NaN	NaN
NaN	NaN	NaN	NaN	NaN	NaN	NaN	NaN	NaN	NaN	NaN	NaN	NaN	NaN	NaN	NaN	NaN	NaN	NaN	NaN	NaN	143.47	NaN	NaN	NaN	NaN	NaN	NaN	NaN	NaN	NaN	NaN	NaN	NaN	NaN	NaN	NaN	NaN	NaN	NaN	NaN	NaN	NaN	NaN	NaN	NaN	NaN	161.91	NaN	NaN
NaN	NaN	NaN	NaN	NaN	NaN	NaN	NaN	NaN	NaN	NaN	NaN	NaN	NaN	NaN	NaN	NaN	NaN	NaN	NaN	NaN	143.47	NaN	NaN	NaN	NaN	NaN	NaN	NaN	NaN	NaN	NaN	NaN	NaN	NaN	NaN	NaN	NaN	NaN	NaN	NaN	NaN	NaN	NaN	NaN	NaN	NaN	161.94	NaN	NaN
NaN	NaN	NaN	NaN	NaN	NaN	NaN	NaN	NaN	NaN	NaN	NaN	NaN	NaN	NaN	NaN	NaN	NaN	NaN	NaN	NaN	143.48	NaN	NaN	NaN	NaN	NaN	NaN	NaN	NaN	NaN	NaN	NaN	NaN	NaN	NaN	NaN	NaN	NaN	NaN	NaN	NaN	NaN	NaN	NaN	NaN	NaN	161.97	NaN	NaN
NaN	NaN	NaN	NaN	NaN	NaN	NaN	NaN	NaN	NaN	NaN	NaN	NaN	NaN	NaN	NaN	NaN	NaN	NaN	NaN	NaN	143.48	NaN	NaN	NaN	NaN	NaN	NaN	NaN	NaN	NaN	NaN	NaN	NaN	NaN	NaN	NaN	NaN	NaN	NaN	NaN	NaN	NaN	NaN	NaN	NaN	NaN	161.98	NaN	NaN
NaN	NaN	NaN	NaN	NaN	NaN	NaN	NaN	NaN	NaN	NaN	NaN	NaN	NaN	NaN	NaN	NaN	NaN	NaN	NaN	NaN	143.49	NaN	NaN	NaN	NaN	NaN	NaN	NaN	NaN	NaN	NaN	NaN	NaN	NaN	NaN	NaN	NaN	NaN	NaN	NaN	NaN	NaN	NaN	NaN	NaN	NaN	162.02	NaN	NaN
NaN	NaN	NaN	NaN	NaN	NaN	NaN	NaN	NaN	NaN	NaN	NaN	NaN	NaN	NaN	NaN	NaN	NaN	NaN	NaN	NaN	143.5	NaN	NaN	NaN	NaN	NaN	NaN	NaN	NaN	NaN	NaN	NaN	NaN	NaN	NaN	NaN	NaN	NaN	NaN	NaN	NaN	NaN	NaN	NaN	NaN	NaN	162.05	NaN	NaN
NaN	NaN	NaN	NaN	NaN	NaN	NaN	NaN	NaN	NaN	NaN	NaN	NaN	NaN	NaN	NaN	NaN	NaN	NaN	NaN	NaN	143.51	NaN	NaN	NaN	NaN	NaN	NaN	NaN	NaN	NaN	NaN	NaN	NaN	NaN	NaN	NaN	NaN	NaN	NaN	NaN	NaN	NaN	NaN	NaN	NaN	NaN	162.07	NaN	NaN
NaN	NaN	NaN	NaN	NaN	NaN	NaN	NaN	NaN	NaN	NaN	NaN	NaN	NaN	NaN	NaN	NaN	NaN	NaN	NaN	NaN	143.52	NaN	NaN	NaN	NaN	NaN	NaN	NaN	NaN	NaN	NaN	NaN	NaN	NaN	NaN	NaN	NaN	NaN	NaN	NaN	NaN	NaN	NaN	NaN	NaN	NaN	162.11	NaN	NaN
NaN	NaN	NaN	NaN	NaN	NaN	NaN	NaN	NaN	NaN	NaN	NaN	NaN	NaN	NaN	NaN	NaN	NaN	NaN	NaN	NaN	143.53	NaN	NaN	NaN	NaN	NaN	NaN	NaN	NaN	NaN	NaN	NaN	NaN	NaN	NaN	NaN	NaN	NaN	NaN	NaN	NaN	NaN	NaN	NaN	NaN	NaN	162.15	NaN	NaN
NaN	NaN	NaN	NaN	NaN	NaN	NaN	NaN	NaN	NaN	NaN	NaN	NaN	NaN	NaN	NaN	NaN	NaN	NaN	NaN	NaN	143.54	NaN	NaN	NaN	NaN	NaN	NaN	NaN	NaN	NaN	NaN	NaN	NaN	NaN	NaN	NaN	NaN	NaN	NaN	NaN	NaN	NaN	NaN	NaN	NaN	NaN	162.22	NaN	NaN
NaN	NaN	NaN	NaN	NaN	NaN	NaN	NaN	NaN	NaN	NaN	NaN	NaN	NaN	NaN	NaN	NaN	NaN	NaN	NaN	NaN	143.55	NaN	NaN	NaN	NaN	NaN	NaN	NaN	NaN	NaN	NaN	NaN	NaN	NaN	NaN	NaN	NaN	NaN	NaN	NaN	NaN	NaN	NaN	NaN	NaN	NaN	163.73	NaN	NaN
NaN	NaN	NaN	NaN	NaN	NaN	NaN	NaN	NaN	NaN	NaN	NaN	NaN	NaN	NaN	NaN	NaN	NaN	NaN	NaN	NaN	143.56	NaN	NaN	NaN	NaN	NaN	NaN	NaN	NaN	NaN	NaN	NaN	NaN	NaN	NaN	NaN	NaN	NaN	NaN	NaN	NaN	NaN	NaN	NaN	NaN	NaN	163.79	NaN	NaN
NaN	NaN	NaN	NaN	NaN	NaN	NaN	NaN	NaN	NaN	NaN	NaN	NaN	NaN	NaN	NaN	NaN	NaN	NaN	NaN	NaN	143.57	NaN	NaN	NaN	NaN	NaN	NaN	NaN	NaN	NaN	NaN	NaN	NaN	NaN	NaN	NaN	NaN	NaN	NaN	NaN	NaN	NaN	NaN	NaN	NaN	NaN	164.39	NaN	NaN
NaN	NaN	NaN	NaN	NaN	NaN	NaN	NaN	NaN	NaN	NaN	NaN	NaN	NaN	NaN	NaN	NaN	NaN	NaN	NaN	NaN	143.58	NaN	NaN	NaN	NaN	NaN	NaN	NaN	NaN	NaN	NaN	NaN	NaN	NaN	NaN	NaN	NaN	NaN	NaN	NaN	NaN	NaN	NaN	NaN	NaN	NaN	164.44	NaN	NaN
NaN	NaN	NaN	NaN	NaN	NaN	NaN	NaN	NaN	NaN	NaN	NaN	NaN	NaN	NaN	NaN	NaN	NaN	NaN	NaN	NaN	143.59	NaN	NaN	NaN	NaN	NaN	NaN	NaN	NaN	NaN	NaN	NaN	NaN	NaN	NaN	NaN	NaN	NaN	NaN	NaN	NaN	NaN	NaN	NaN	NaN	NaN	164.69	NaN	NaN
NaN	NaN	NaN	NaN	NaN	NaN	NaN	NaN	NaN	NaN	NaN	NaN	NaN	NaN	NaN	NaN	NaN	NaN	NaN	NaN	NaN	143.61	NaN	NaN	NaN	NaN	NaN	NaN	NaN	NaN	NaN	NaN	NaN	NaN	NaN	NaN	NaN	NaN	NaN	NaN	NaN	NaN	NaN	NaN	NaN	NaN	NaN	164.74	NaN	NaN
NaN	NaN	NaN	NaN	NaN	NaN	NaN	NaN	NaN	NaN	NaN	NaN	NaN	NaN	NaN	NaN	NaN	NaN	NaN	NaN	NaN	143.62	NaN	NaN	NaN	NaN	NaN	NaN	NaN	NaN	NaN	NaN	NaN	NaN	NaN	NaN	NaN	NaN	NaN	NaN	NaN	NaN	NaN	NaN	NaN	NaN	NaN	164.78	NaN	NaN
NaN	NaN	NaN	NaN	NaN	NaN	NaN	NaN	NaN	NaN	NaN	NaN	NaN	NaN	NaN	NaN	NaN	NaN	NaN	NaN	NaN	143.63	NaN	NaN	NaN	NaN	NaN	NaN	NaN	NaN	NaN	NaN	NaN	NaN	NaN	NaN	NaN	NaN	NaN	NaN	NaN	NaN	NaN	NaN	NaN	NaN	NaN	165.15	NaN	NaN
NaN	NaN	NaN	NaN	NaN	NaN	NaN	NaN	NaN	NaN	NaN	NaN	NaN	NaN	NaN	NaN	NaN	NaN	NaN	NaN	NaN	143.65	NaN	NaN	NaN	NaN	NaN	NaN	NaN	NaN	NaN	NaN	NaN	NaN	NaN	NaN	NaN	NaN	NaN	NaN	NaN	NaN	NaN	NaN	NaN	NaN	NaN	165.21	NaN	NaN
NaN	NaN	NaN	NaN	NaN	NaN	NaN	NaN	NaN	NaN	NaN	NaN	NaN	NaN	NaN	NaN	NaN	NaN	NaN	NaN	NaN	143.66	NaN	NaN	NaN	NaN	NaN	NaN	NaN	NaN	NaN	NaN	NaN	NaN	NaN	NaN	NaN	NaN	NaN	NaN	NaN	NaN	NaN	NaN	NaN	NaN	NaN	165.6	NaN	NaN
NaN	NaN	NaN	NaN	NaN	NaN	NaN	NaN	NaN	NaN	NaN	NaN	NaN	NaN	NaN	NaN	NaN	NaN	NaN	NaN	NaN	143.68	NaN	NaN	NaN	NaN	NaN	NaN	NaN	NaN	NaN	NaN	NaN	NaN	NaN	NaN	NaN	NaN	NaN	NaN	NaN	NaN	NaN	NaN	NaN	NaN	NaN	165.67	NaN	NaN
NaN	NaN	NaN	NaN	NaN	NaN	NaN	NaN	NaN	NaN	NaN	NaN	NaN	NaN	NaN	NaN	NaN	NaN	NaN	NaN	NaN	143.69	NaN	NaN	NaN	NaN	NaN	NaN	NaN	NaN	NaN	NaN	NaN	NaN	NaN	NaN	NaN	NaN	NaN	NaN	NaN	NaN	NaN	NaN	NaN	NaN	NaN	165.76	NaN	NaN
NaN	NaN	NaN	NaN	NaN	NaN	NaN	NaN	NaN	NaN	NaN	NaN	NaN	NaN	NaN	NaN	NaN	NaN	NaN	NaN	NaN	143.71	NaN	NaN	NaN	NaN	NaN	NaN	NaN	NaN	NaN	NaN	NaN	NaN	NaN	NaN	NaN	NaN	NaN	NaN	NaN	NaN	NaN	NaN	NaN	NaN	NaN	165.86	NaN	NaN
NaN	NaN	NaN	NaN	NaN	NaN	NaN	NaN	NaN	NaN	NaN	NaN	NaN	NaN	NaN	NaN	NaN	NaN	NaN	NaN	NaN	143.72	NaN	NaN	NaN	NaN	NaN	NaN	NaN	NaN	NaN	NaN	NaN	NaN	NaN	NaN	NaN	NaN	NaN	NaN	NaN	NaN	NaN	NaN	NaN	NaN	NaN	165.89	NaN	NaN
NaN	NaN	NaN	NaN	NaN	NaN	NaN	NaN	NaN	NaN	NaN	NaN	NaN	NaN	NaN	NaN	NaN	NaN	NaN	NaN	NaN	143.74	NaN	NaN	NaN	NaN	NaN	NaN	NaN	NaN	NaN	NaN	NaN	NaN	NaN	NaN	NaN	NaN	NaN	NaN	NaN	NaN	NaN	NaN	NaN	NaN	NaN	165.91	NaN	NaN
NaN	NaN	NaN	NaN	NaN	NaN	NaN	NaN	NaN	NaN	NaN	NaN	NaN	NaN	NaN	NaN	NaN	NaN	NaN	NaN	NaN	143.76	NaN	NaN	NaN	NaN	NaN	NaN	NaN	NaN	NaN	NaN	NaN	NaN	NaN	NaN	NaN	NaN	NaN	NaN	NaN	NaN	NaN	NaN	NaN	NaN	NaN	165.94	NaN	NaN
NaN	NaN	NaN	NaN	NaN	NaN	NaN	NaN	NaN	NaN	NaN	NaN	NaN	NaN	NaN	NaN	NaN	NaN	NaN	NaN	NaN	143.79	NaN	NaN	NaN	NaN	NaN	NaN	NaN	NaN	NaN	NaN	NaN	NaN	NaN	NaN	NaN	NaN	NaN	NaN	NaN	NaN	NaN	NaN	NaN	NaN	NaN	165.96	NaN	NaN
NaN	NaN	NaN	NaN	NaN	NaN	NaN	NaN	NaN	NaN	NaN	NaN	NaN	NaN	NaN	NaN	NaN	NaN	NaN	NaN	NaN	143.81	NaN	NaN	NaN	NaN	NaN	NaN	NaN	NaN	NaN	NaN	NaN	NaN	NaN	NaN	NaN	NaN	NaN	NaN	NaN	NaN	NaN	NaN	NaN	NaN	NaN	165.98	NaN	NaN
NaN	NaN	NaN	NaN	NaN	NaN	NaN	NaN	NaN	NaN	NaN	NaN	NaN	NaN	NaN	NaN	NaN	NaN	NaN	NaN	NaN	143.83	NaN	NaN	NaN	NaN	NaN	NaN	NaN	NaN	NaN	NaN	NaN	NaN	NaN	NaN	NaN	NaN	NaN	NaN	NaN	NaN	NaN	NaN	NaN	NaN	NaN	166	NaN	NaN
NaN	NaN	NaN	NaN	NaN	NaN	NaN	NaN	NaN	NaN	NaN	NaN	NaN	NaN	NaN	NaN	NaN	NaN	NaN	NaN	NaN	146.62	NaN	NaN	NaN	NaN	NaN	NaN	NaN	NaN	NaN	NaN	NaN	NaN	NaN	NaN	NaN	NaN	NaN	NaN	NaN	NaN	NaN	NaN	NaN	NaN	NaN	166.03	NaN	NaN
NaN	NaN	NaN	NaN	NaN	NaN	NaN	NaN	NaN	NaN	NaN	NaN	NaN	NaN	NaN	NaN	NaN	NaN	NaN	NaN	NaN	146.62	NaN	NaN	NaN	NaN	NaN	NaN	NaN	NaN	NaN	NaN	NaN	NaN	NaN	NaN	NaN	NaN	NaN	NaN	NaN	NaN	NaN	NaN	NaN	NaN	NaN	166.06	NaN	NaN
NaN	NaN	NaN	NaN	NaN	NaN	NaN	NaN	NaN	NaN	NaN	NaN	NaN	NaN	NaN	NaN	NaN	NaN	NaN	NaN	NaN	146.63	NaN	NaN	NaN	NaN	NaN	NaN	NaN	NaN	NaN	NaN	NaN	NaN	NaN	NaN	NaN	NaN	NaN	NaN	NaN	NaN	NaN	NaN	NaN	NaN	NaN	166.12	NaN	NaN
NaN	NaN	NaN	NaN	NaN	NaN	NaN	NaN	NaN	NaN	NaN	NaN	NaN	NaN	NaN	NaN	NaN	NaN	NaN	NaN	NaN	146.63	NaN	NaN	NaN	NaN	NaN	NaN	NaN	NaN	NaN	NaN	NaN	NaN	NaN	NaN	NaN	NaN	NaN	NaN	NaN	NaN	NaN	NaN	NaN	NaN	NaN	166.14	NaN	NaN
NaN	NaN	NaN	NaN	NaN	NaN	NaN	NaN	NaN	NaN	NaN	NaN	NaN	NaN	NaN	NaN	NaN	NaN	NaN	NaN	NaN	146.64	NaN	NaN	NaN	NaN	NaN	NaN	NaN	NaN	NaN	NaN	NaN	NaN	NaN	NaN	NaN	NaN	NaN	NaN	NaN	NaN	NaN	NaN	NaN	NaN	NaN	166.18	NaN	NaN
NaN	NaN	NaN	NaN	NaN	NaN	NaN	NaN	NaN	NaN	NaN	NaN	NaN	NaN	NaN	NaN	NaN	NaN	NaN	NaN	NaN	146.65	NaN	NaN	NaN	NaN	NaN	NaN	NaN	NaN	NaN	NaN	NaN	NaN	NaN	NaN	NaN	NaN	NaN	NaN	NaN	NaN	NaN	NaN	NaN	NaN	NaN	166.22	NaN	NaN
NaN	NaN	NaN	NaN	NaN	NaN	NaN	NaN	NaN	NaN	NaN	NaN	NaN	NaN	NaN	NaN	NaN	NaN	NaN	NaN	NaN	146.66	NaN	NaN	NaN	NaN	NaN	NaN	NaN	NaN	NaN	NaN	NaN	NaN	NaN	NaN	NaN	NaN	NaN	NaN	NaN	NaN	NaN	NaN	NaN	NaN	NaN	166.24	NaN	NaN
NaN	NaN	NaN	NaN	NaN	NaN	NaN	NaN	NaN	NaN	NaN	NaN	NaN	NaN	NaN	NaN	NaN	NaN	NaN	NaN	NaN	146.68	NaN	NaN	NaN	NaN	NaN	NaN	NaN	NaN	NaN	NaN	NaN	NaN	NaN	NaN	NaN	NaN	NaN	NaN	NaN	NaN	NaN	NaN	NaN	NaN	NaN	166.36	NaN	NaN
NaN	NaN	NaN	NaN	NaN	NaN	NaN	NaN	NaN	NaN	NaN	NaN	NaN	NaN	NaN	NaN	NaN	NaN	NaN	NaN	NaN	146.69	NaN	NaN	NaN	NaN	NaN	NaN	NaN	NaN	NaN	NaN	NaN	NaN	NaN	NaN	NaN	NaN	NaN	NaN	NaN	NaN	NaN	NaN	NaN	NaN	NaN	167.84	NaN	NaN
NaN	NaN	NaN	NaN	NaN	NaN	NaN	NaN	NaN	NaN	NaN	NaN	NaN	NaN	NaN	NaN	NaN	NaN	NaN	NaN	NaN	146.7	NaN	NaN	NaN	NaN	NaN	NaN	NaN	NaN	NaN	NaN	NaN	NaN	NaN	NaN	NaN	NaN	NaN	NaN	NaN	NaN	NaN	NaN	NaN	NaN	NaN	167.87	NaN	NaN
NaN	NaN	NaN	NaN	NaN	NaN	NaN	NaN	NaN	NaN	NaN	NaN	NaN	NaN	NaN	NaN	NaN	NaN	NaN	NaN	NaN	146.71	NaN	NaN	NaN	NaN	NaN	NaN	NaN	NaN	NaN	NaN	NaN	NaN	NaN	NaN	NaN	NaN	NaN	NaN	NaN	NaN	NaN	NaN	NaN	NaN	NaN	168.6	NaN	NaN
NaN	NaN	NaN	NaN	NaN	NaN	NaN	NaN	NaN	NaN	NaN	NaN	NaN	NaN	NaN	NaN	NaN	NaN	NaN	NaN	NaN	146.72	NaN	NaN	NaN	NaN	NaN	NaN	NaN	NaN	NaN	NaN	NaN	NaN	NaN	NaN	NaN	NaN	NaN	NaN	NaN	NaN	NaN	NaN	NaN	NaN	NaN	168.66	NaN	NaN
NaN	NaN	NaN	NaN	NaN	NaN	NaN	NaN	NaN	NaN	NaN	NaN	NaN	NaN	NaN	NaN	NaN	NaN	NaN	NaN	NaN	146.74	NaN	NaN	NaN	NaN	NaN	NaN	NaN	NaN	NaN	NaN	NaN	NaN	NaN	NaN	NaN	NaN	NaN	NaN	NaN	NaN	NaN	NaN	NaN	NaN	NaN	168.87	NaN	NaN
NaN	NaN	NaN	NaN	NaN	NaN	NaN	NaN	NaN	NaN	NaN	NaN	NaN	NaN	NaN	NaN	NaN	NaN	NaN	NaN	NaN	146.75	NaN	NaN	NaN	NaN	NaN	NaN	NaN	NaN	NaN	NaN	NaN	NaN	NaN	NaN	NaN	NaN	NaN	NaN	NaN	NaN	NaN	NaN	NaN	NaN	NaN	169.05	NaN	NaN
NaN	NaN	NaN	NaN	NaN	NaN	NaN	NaN	NaN	NaN	NaN	NaN	NaN	NaN	NaN	NaN	NaN	NaN	NaN	NaN	NaN	146.76	NaN	NaN	NaN	NaN	NaN	NaN	NaN	NaN	NaN	NaN	NaN	NaN	NaN	NaN	NaN	NaN	NaN	NaN	NaN	NaN	NaN	NaN	NaN	NaN	NaN	169.24	NaN	NaN
NaN	NaN	NaN	NaN	NaN	NaN	NaN	NaN	NaN	NaN	NaN	NaN	NaN	NaN	NaN	NaN	NaN	NaN	NaN	NaN	NaN	146.78	NaN	NaN	NaN	NaN	NaN	NaN	NaN	NaN	NaN	NaN	NaN	NaN	NaN	NaN	NaN	NaN	NaN	NaN	NaN	NaN	NaN	NaN	NaN	NaN	NaN	169.34	NaN	NaN
NaN	NaN	NaN	NaN	NaN	NaN	NaN	NaN	NaN	NaN	NaN	NaN	NaN	NaN	NaN	NaN	NaN	NaN	NaN	NaN	NaN	146.79	NaN	NaN	NaN	NaN	NaN	NaN	NaN	NaN	NaN	NaN	NaN	NaN	NaN	NaN	NaN	NaN	NaN	NaN	NaN	NaN	NaN	NaN	NaN	NaN	NaN	169.39	NaN	NaN
NaN	NaN	NaN	NaN	NaN	NaN	NaN	NaN	NaN	NaN	NaN	NaN	NaN	NaN	NaN	NaN	NaN	NaN	NaN	NaN	NaN	146.8	NaN	NaN	NaN	NaN	NaN	NaN	NaN	NaN	NaN	NaN	NaN	NaN	NaN	NaN	NaN	NaN	NaN	NaN	NaN	NaN	NaN	NaN	NaN	NaN	NaN	169.55	NaN	NaN
NaN	NaN	NaN	NaN	NaN	NaN	NaN	NaN	NaN	NaN	NaN	NaN	NaN	NaN	NaN	NaN	NaN	NaN	NaN	NaN	NaN	146.82	NaN	NaN	NaN	NaN	NaN	NaN	NaN	NaN	NaN	NaN	NaN	NaN	NaN	NaN	NaN	NaN	NaN	NaN	NaN	NaN	NaN	NaN	NaN	NaN	NaN	169.56	NaN	NaN
NaN	NaN	NaN	NaN	NaN	NaN	NaN	NaN	NaN	NaN	NaN	NaN	NaN	NaN	NaN	NaN	NaN	NaN	NaN	NaN	NaN	146.84	NaN	NaN	NaN	NaN	NaN	NaN	NaN	NaN	NaN	NaN	NaN	NaN	NaN	NaN	NaN	NaN	NaN	NaN	NaN	NaN	NaN	NaN	NaN	NaN	NaN	169.58	NaN	NaN
NaN	NaN	NaN	NaN	NaN	NaN	NaN	NaN	NaN	NaN	NaN	NaN	NaN	NaN	NaN	NaN	NaN	NaN	NaN	NaN	NaN	146.85	NaN	NaN	NaN	NaN	NaN	NaN	NaN	NaN	NaN	NaN	NaN	NaN	NaN	NaN	NaN	NaN	NaN	NaN	NaN	NaN	NaN	NaN	NaN	NaN	NaN	169.6	NaN	NaN
NaN	NaN	NaN	NaN	NaN	NaN	NaN	NaN	NaN	NaN	NaN	NaN	NaN	NaN	NaN	NaN	NaN	NaN	NaN	NaN	NaN	146.87	NaN	NaN	NaN	NaN	NaN	NaN	NaN	NaN	NaN	NaN	NaN	NaN	NaN	NaN	NaN	NaN	NaN	NaN	NaN	NaN	NaN	NaN	NaN	NaN	NaN	169.62	NaN	NaN
NaN	NaN	NaN	NaN	NaN	NaN	NaN	NaN	NaN	NaN	NaN	NaN	NaN	NaN	NaN	NaN	NaN	NaN	NaN	NaN	NaN	146.89	NaN	NaN	NaN	NaN	NaN	NaN	NaN	NaN	NaN	NaN	NaN	NaN	NaN	NaN	NaN	NaN	NaN	NaN	NaN	NaN	NaN	NaN	NaN	NaN	NaN	169.66	NaN	NaN
NaN	NaN	NaN	NaN	NaN	NaN	NaN	NaN	NaN	NaN	NaN	NaN	NaN	NaN	NaN	NaN	NaN	NaN	NaN	NaN	NaN	146.91	NaN	NaN	NaN	NaN	NaN	NaN	NaN	NaN	NaN	NaN	NaN	NaN	NaN	NaN	NaN	NaN	NaN	NaN	NaN	NaN	NaN	NaN	NaN	NaN	NaN	169.7	NaN	NaN
NaN	NaN	NaN	NaN	NaN	NaN	NaN	NaN	NaN	NaN	NaN	NaN	NaN	NaN	NaN	NaN	NaN	NaN	NaN	NaN	NaN	146.93	NaN	NaN	NaN	NaN	NaN	NaN	NaN	NaN	NaN	NaN	NaN	NaN	NaN	NaN	NaN	NaN	NaN	NaN	NaN	NaN	NaN	NaN	NaN	NaN	NaN	169.73	NaN	NaN
NaN	NaN	NaN	NaN	NaN	NaN	NaN	NaN	NaN	NaN	NaN	NaN	NaN	NaN	NaN	NaN	NaN	NaN	NaN	NaN	NaN	146.98	NaN	NaN	NaN	NaN	NaN	NaN	NaN	NaN	NaN	NaN	NaN	NaN	NaN	NaN	NaN	NaN	NaN	NaN	NaN	NaN	NaN	NaN	NaN	NaN	NaN	169.75	NaN	NaN
NaN	NaN	NaN	NaN	NaN	NaN	NaN	NaN	NaN	NaN	NaN	NaN	NaN	NaN	NaN	NaN	NaN	NaN	NaN	NaN	NaN	147.01	NaN	NaN	NaN	NaN	NaN	NaN	NaN	NaN	NaN	NaN	NaN	NaN	NaN	NaN	NaN	NaN	NaN	NaN	NaN	NaN	NaN	NaN	NaN	NaN	NaN	169.78	NaN	NaN
NaN	NaN	NaN	NaN	NaN	NaN	NaN	NaN	NaN	NaN	NaN	NaN	NaN	NaN	NaN	NaN	NaN	NaN	NaN	NaN	NaN	147.02	NaN	NaN	NaN	NaN	NaN	NaN	NaN	NaN	NaN	NaN	NaN	NaN	NaN	NaN	NaN	NaN	NaN	NaN	NaN	NaN	NaN	NaN	NaN	NaN	NaN	169.8	NaN	NaN
NaN	NaN	NaN	NaN	NaN	NaN	NaN	NaN	NaN	NaN	NaN	NaN	NaN	NaN	NaN	NaN	NaN	NaN	NaN	NaN	NaN	149.8	NaN	NaN	NaN	NaN	NaN	NaN	NaN	NaN	NaN	NaN	NaN	NaN	NaN	NaN	NaN	NaN	NaN	NaN	NaN	NaN	NaN	NaN	NaN	NaN	NaN	169.85	NaN	NaN
NaN	NaN	NaN	NaN	NaN	NaN	NaN	NaN	NaN	NaN	NaN	NaN	NaN	NaN	NaN	NaN	NaN	NaN	NaN	NaN	NaN	149.81	NaN	NaN	NaN	NaN	NaN	NaN	NaN	NaN	NaN	NaN	NaN	NaN	NaN	NaN	NaN	NaN	NaN	NaN	NaN	NaN	NaN	NaN	NaN	NaN	NaN	169.88	NaN	NaN
NaN	NaN	NaN	NaN	NaN	NaN	NaN	NaN	NaN	NaN	NaN	NaN	NaN	NaN	NaN	NaN	NaN	NaN	NaN	NaN	NaN	149.81	NaN	NaN	NaN	NaN	NaN	NaN	NaN	NaN	NaN	NaN	NaN	NaN	NaN	NaN	NaN	NaN	NaN	NaN	NaN	NaN	NaN	NaN	NaN	NaN	NaN	169.91	NaN	NaN
NaN	NaN	NaN	NaN	NaN	NaN	NaN	NaN	NaN	NaN	NaN	NaN	NaN	NaN	NaN	NaN	NaN	NaN	NaN	NaN	NaN	149.82	NaN	NaN	NaN	NaN	NaN	NaN	NaN	NaN	NaN	NaN	NaN	NaN	NaN	NaN	NaN	NaN	NaN	NaN	NaN	NaN	NaN	NaN	NaN	NaN	NaN	169.97	NaN	NaN
NaN	NaN	NaN	NaN	NaN	NaN	NaN	NaN	NaN	NaN	NaN	NaN	NaN	NaN	NaN	NaN	NaN	NaN	NaN	NaN	NaN	149.83	NaN	NaN	NaN	NaN	NaN	NaN	NaN	NaN	NaN	NaN	NaN	NaN	NaN	NaN	NaN	NaN	NaN	NaN	NaN	NaN	NaN	NaN	NaN	NaN	NaN	171.32	NaN	NaN
NaN	NaN	NaN	NaN	NaN	NaN	NaN	NaN	NaN	NaN	NaN	NaN	NaN	NaN	NaN	NaN	NaN	NaN	NaN	NaN	NaN	149.84	NaN	NaN	NaN	NaN	NaN	NaN	NaN	NaN	NaN	NaN	NaN	NaN	NaN	NaN	NaN	NaN	NaN	NaN	NaN	NaN	NaN	NaN	NaN	NaN	NaN	171.4	NaN	NaN
NaN	NaN	NaN	NaN	NaN	NaN	NaN	NaN	NaN	NaN	NaN	NaN	NaN	NaN	NaN	NaN	NaN	NaN	NaN	NaN	NaN	149.85	NaN	NaN	NaN	NaN	NaN	NaN	NaN	NaN	NaN	NaN	NaN	NaN	NaN	NaN	NaN	NaN	NaN	NaN	NaN	NaN	NaN	NaN	NaN	NaN	NaN	171.54	NaN	NaN
NaN	NaN	NaN	NaN	NaN	NaN	NaN	NaN	NaN	NaN	NaN	NaN	NaN	NaN	NaN	NaN	NaN	NaN	NaN	NaN	NaN	149.86	NaN	NaN	NaN	NaN	NaN	NaN	NaN	NaN	NaN	NaN	NaN	NaN	NaN	NaN	NaN	NaN	NaN	NaN	NaN	NaN	NaN	NaN	NaN	NaN	NaN	171.63	NaN	NaN
NaN	NaN	NaN	NaN	NaN	NaN	NaN	NaN	NaN	NaN	NaN	NaN	NaN	NaN	NaN	NaN	NaN	NaN	NaN	NaN	NaN	149.87	NaN	NaN	NaN	NaN	NaN	NaN	NaN	NaN	NaN	NaN	NaN	NaN	NaN	NaN	NaN	NaN	NaN	NaN	NaN	NaN	NaN	NaN	NaN	NaN	NaN	171.98	NaN	NaN
NaN	NaN	NaN	NaN	NaN	NaN	NaN	NaN	NaN	NaN	NaN	NaN	NaN	NaN	NaN	NaN	NaN	NaN	NaN	NaN	NaN	149.88	NaN	NaN	NaN	NaN	NaN	NaN	NaN	NaN	NaN	NaN	NaN	NaN	NaN	NaN	NaN	NaN	NaN	NaN	NaN	NaN	NaN	NaN	NaN	NaN	NaN	172.07	NaN	NaN
NaN	NaN	NaN	NaN	NaN	NaN	NaN	NaN	NaN	NaN	NaN	NaN	NaN	NaN	NaN	NaN	NaN	NaN	NaN	NaN	NaN	149.89	NaN	NaN	NaN	NaN	NaN	NaN	NaN	NaN	NaN	NaN	NaN	NaN	NaN	NaN	NaN	NaN	NaN	NaN	NaN	NaN	NaN	NaN	NaN	NaN	NaN	172.36	NaN	NaN
NaN	NaN	NaN	NaN	NaN	NaN	NaN	NaN	NaN	NaN	NaN	NaN	NaN	NaN	NaN	NaN	NaN	NaN	NaN	NaN	NaN	149.9	NaN	NaN	NaN	NaN	NaN	NaN	NaN	NaN	NaN	NaN	NaN	NaN	NaN	NaN	NaN	NaN	NaN	NaN	NaN	NaN	NaN	NaN	NaN	NaN	NaN	172.44	NaN	NaN
NaN	NaN	NaN	NaN	NaN	NaN	NaN	NaN	NaN	NaN	NaN	NaN	NaN	NaN	NaN	NaN	NaN	NaN	NaN	NaN	NaN	149.91	NaN	NaN	NaN	NaN	NaN	NaN	NaN	NaN	NaN	NaN	NaN	NaN	NaN	NaN	NaN	NaN	NaN	NaN	NaN	NaN	NaN	NaN	NaN	NaN	NaN	172.54	NaN	NaN
NaN	NaN	NaN	NaN	NaN	NaN	NaN	NaN	NaN	NaN	NaN	NaN	NaN	NaN	NaN	NaN	NaN	NaN	NaN	NaN	NaN	149.93	NaN	NaN	NaN	NaN	NaN	NaN	NaN	NaN	NaN	NaN	NaN	NaN	NaN	NaN	NaN	NaN	NaN	NaN	NaN	NaN	NaN	NaN	NaN	NaN	NaN	172.65	NaN	NaN
NaN	NaN	NaN	NaN	NaN	NaN	NaN	NaN	NaN	NaN	NaN	NaN	NaN	NaN	NaN	NaN	NaN	NaN	NaN	NaN	NaN	149.94	NaN	NaN	NaN	NaN	NaN	NaN	NaN	NaN	NaN	NaN	NaN	NaN	NaN	NaN	NaN	NaN	NaN	NaN	NaN	NaN	NaN	NaN	NaN	NaN	NaN	172.67	NaN	NaN
NaN	NaN	NaN	NaN	NaN	NaN	NaN	NaN	NaN	NaN	NaN	NaN	NaN	NaN	NaN	NaN	NaN	NaN	NaN	NaN	NaN	149.95	NaN	NaN	NaN	NaN	NaN	NaN	NaN	NaN	NaN	NaN	NaN	NaN	NaN	NaN	NaN	NaN	NaN	NaN	NaN	NaN	NaN	NaN	NaN	NaN	NaN	172.68	NaN	NaN
NaN	NaN	NaN	NaN	NaN	NaN	NaN	NaN	NaN	NaN	NaN	NaN	NaN	NaN	NaN	NaN	NaN	NaN	NaN	NaN	NaN	149.96	NaN	NaN	NaN	NaN	NaN	NaN	NaN	NaN	NaN	NaN	NaN	NaN	NaN	NaN	NaN	NaN	NaN	NaN	NaN	NaN	NaN	NaN	NaN	NaN	NaN	172.7	NaN	NaN
NaN	NaN	NaN	NaN	NaN	NaN	NaN	NaN	NaN	NaN	NaN	NaN	NaN	NaN	NaN	NaN	NaN	NaN	NaN	NaN	NaN	149.97	NaN	NaN	NaN	NaN	NaN	NaN	NaN	NaN	NaN	NaN	NaN	NaN	NaN	NaN	NaN	NaN	NaN	NaN	NaN	NaN	NaN	NaN	NaN	NaN	NaN	172.72	NaN	NaN
NaN	NaN	NaN	NaN	NaN	NaN	NaN	NaN	NaN	NaN	NaN	NaN	NaN	NaN	NaN	NaN	NaN	NaN	NaN	NaN	NaN	149.99	NaN	NaN	NaN	NaN	NaN	NaN	NaN	NaN	NaN	NaN	NaN	NaN	NaN	NaN	NaN	NaN	NaN	NaN	NaN	NaN	NaN	NaN	NaN	NaN	NaN	172.74	NaN	NaN
NaN	NaN	NaN	NaN	NaN	NaN	NaN	NaN	NaN	NaN	NaN	NaN	NaN	NaN	NaN	NaN	NaN	NaN	NaN	NaN	NaN	150.01	NaN	NaN	NaN	NaN	NaN	NaN	NaN	NaN	NaN	NaN	NaN	NaN	NaN	NaN	NaN	NaN	NaN	NaN	NaN	NaN	NaN	NaN	NaN	NaN	NaN	172.75	NaN	NaN
NaN	NaN	NaN	NaN	NaN	NaN	NaN	NaN	NaN	NaN	NaN	NaN	NaN	NaN	NaN	NaN	NaN	NaN	NaN	NaN	NaN	150.02	NaN	NaN	NaN	NaN	NaN	NaN	NaN	NaN	NaN	NaN	NaN	NaN	NaN	NaN	NaN	NaN	NaN	NaN	NaN	NaN	NaN	NaN	NaN	NaN	NaN	172.78	NaN	NaN
NaN	NaN	NaN	NaN	NaN	NaN	NaN	NaN	NaN	NaN	NaN	NaN	NaN	NaN	NaN	NaN	NaN	NaN	NaN	NaN	NaN	150.04	NaN	NaN	NaN	NaN	NaN	NaN	NaN	NaN	NaN	NaN	NaN	NaN	NaN	NaN	NaN	NaN	NaN	NaN	NaN	NaN	NaN	NaN	NaN	NaN	NaN	172.82	NaN	NaN
NaN	NaN	NaN	NaN	NaN	NaN	NaN	NaN	NaN	NaN	NaN	NaN	NaN	NaN	NaN	NaN	NaN	NaN	NaN	NaN	NaN	150.06	NaN	NaN	NaN	NaN	NaN	NaN	NaN	NaN	NaN	NaN	NaN	NaN	NaN	NaN	NaN	NaN	NaN	NaN	NaN	NaN	NaN	NaN	NaN	NaN	NaN	172.84	NaN	NaN
NaN	NaN	NaN	NaN	NaN	NaN	NaN	NaN	NaN	NaN	NaN	NaN	NaN	NaN	NaN	NaN	NaN	NaN	NaN	NaN	NaN	150.08	NaN	NaN	NaN	NaN	NaN	NaN	NaN	NaN	NaN	NaN	NaN	NaN	NaN	NaN	NaN	NaN	NaN	NaN	NaN	NaN	NaN	NaN	NaN	NaN	NaN	172.87	NaN	NaN
NaN	NaN	NaN	NaN	NaN	NaN	NaN	NaN	NaN	NaN	NaN	NaN	NaN	NaN	NaN	NaN	NaN	NaN	NaN	NaN	NaN	150.1	NaN	NaN	NaN	NaN	NaN	NaN	NaN	NaN	NaN	NaN	NaN	NaN	NaN	NaN	NaN	NaN	NaN	NaN	NaN	NaN	NaN	NaN	NaN	NaN	NaN	172.9	NaN	NaN
NaN	NaN	NaN	NaN	NaN	NaN	NaN	NaN	NaN	NaN	NaN	NaN	NaN	NaN	NaN	NaN	NaN	NaN	NaN	NaN	NaN	150.12	NaN	NaN	NaN	NaN	NaN	NaN	NaN	NaN	NaN	NaN	NaN	NaN	NaN	NaN	NaN	NaN	NaN	NaN	NaN	NaN	NaN	NaN	NaN	NaN	NaN	172.93	NaN	NaN
NaN	NaN	NaN	NaN	NaN	NaN	NaN	NaN	NaN	NaN	NaN	NaN	NaN	NaN	NaN	NaN	NaN	NaN	NaN	NaN	NaN	150.17	NaN	NaN	NaN	NaN	NaN	NaN	NaN	NaN	NaN	NaN	NaN	NaN	NaN	NaN	NaN	NaN	NaN	NaN	NaN	NaN	NaN	NaN	NaN	NaN	NaN	172.97	NaN	NaN
NaN	NaN	NaN	NaN	NaN	NaN	NaN	NaN	NaN	NaN	NaN	NaN	NaN	NaN	NaN	NaN	NaN	NaN	NaN	NaN	NaN	150.18	NaN	NaN	NaN	NaN	NaN	NaN	NaN	NaN	NaN	NaN	NaN	NaN	NaN	NaN	NaN	NaN	NaN	NaN	NaN	NaN	NaN	NaN	NaN	NaN	NaN	173.02	NaN	NaN
NaN	NaN	NaN	NaN	NaN	NaN	NaN	NaN	NaN	NaN	NaN	NaN	NaN	NaN	NaN	NaN	NaN	NaN	NaN	NaN	NaN	150.2	NaN	NaN	NaN	NaN	NaN	NaN	NaN	NaN	NaN	NaN	NaN	NaN	NaN	NaN	NaN	NaN	NaN	NaN	NaN	NaN	NaN	NaN	NaN	NaN	NaN	173.04	NaN	NaN
NaN	NaN	NaN	NaN	NaN	NaN	NaN	NaN	NaN	NaN	NaN	NaN	NaN	NaN	NaN	NaN	NaN	NaN	NaN	NaN	NaN	152.94	NaN	NaN	NaN	NaN	NaN	NaN	NaN	NaN	NaN	NaN	NaN	NaN	NaN	NaN	NaN	NaN	NaN	NaN	NaN	NaN	NaN	NaN	NaN	NaN	NaN	174.57	NaN	NaN
NaN	NaN	NaN	NaN	NaN	NaN	NaN	NaN	NaN	NaN	NaN	NaN	NaN	NaN	NaN	NaN	NaN	NaN	NaN	NaN	NaN	152.95	NaN	NaN	NaN	NaN	NaN	NaN	NaN	NaN	NaN	NaN	NaN	NaN	NaN	NaN	NaN	NaN	NaN	NaN	NaN	NaN	NaN	NaN	NaN	NaN	NaN	174.63	NaN	NaN
NaN	NaN	NaN	NaN	NaN	NaN	NaN	NaN	NaN	NaN	NaN	NaN	NaN	NaN	NaN	NaN	NaN	NaN	NaN	NaN	NaN	152.95	NaN	NaN	NaN	NaN	NaN	NaN	NaN	NaN	NaN	NaN	NaN	NaN	NaN	NaN	NaN	NaN	NaN	NaN	NaN	NaN	NaN	NaN	NaN	NaN	NaN	174.81	NaN	NaN
NaN	NaN	NaN	NaN	NaN	NaN	NaN	NaN	NaN	NaN	NaN	NaN	NaN	NaN	NaN	NaN	NaN	NaN	NaN	NaN	NaN	152.96	NaN	NaN	NaN	NaN	NaN	NaN	NaN	NaN	NaN	NaN	NaN	NaN	NaN	NaN	NaN	NaN	NaN	NaN	NaN	NaN	NaN	NaN	NaN	NaN	NaN	174.9	NaN	NaN
NaN	NaN	NaN	NaN	NaN	NaN	NaN	NaN	NaN	NaN	NaN	NaN	NaN	NaN	NaN	NaN	NaN	NaN	NaN	NaN	NaN	152.97	NaN	NaN	NaN	NaN	NaN	NaN	NaN	NaN	NaN	NaN	NaN	NaN	NaN	NaN	NaN	NaN	NaN	NaN	NaN	NaN	NaN	NaN	NaN	NaN	NaN	175.22	NaN	NaN
NaN	NaN	NaN	NaN	NaN	NaN	NaN	NaN	NaN	NaN	NaN	NaN	NaN	NaN	NaN	NaN	NaN	NaN	NaN	NaN	NaN	152.98	NaN	NaN	NaN	NaN	NaN	NaN	NaN	NaN	NaN	NaN	NaN	NaN	NaN	NaN	NaN	NaN	NaN	NaN	NaN	NaN	NaN	NaN	NaN	NaN	NaN	175.29	NaN	NaN
NaN	NaN	NaN	NaN	NaN	NaN	NaN	NaN	NaN	NaN	NaN	NaN	NaN	NaN	NaN	NaN	NaN	NaN	NaN	NaN	NaN	152.99	NaN	NaN	NaN	NaN	NaN	NaN	NaN	NaN	NaN	NaN	NaN	NaN	NaN	NaN	NaN	NaN	NaN	NaN	NaN	NaN	NaN	NaN	NaN	NaN	NaN	175.55	NaN	NaN
NaN	NaN	NaN	NaN	NaN	NaN	NaN	NaN	NaN	NaN	NaN	NaN	NaN	NaN	NaN	NaN	NaN	NaN	NaN	NaN	NaN	153	NaN	NaN	NaN	NaN	NaN	NaN	NaN	NaN	NaN	NaN	NaN	NaN	NaN	NaN	NaN	NaN	NaN	NaN	NaN	NaN	NaN	NaN	NaN	NaN	NaN	175.66	NaN	NaN
NaN	NaN	NaN	NaN	NaN	NaN	NaN	NaN	NaN	NaN	NaN	NaN	NaN	NaN	NaN	NaN	NaN	NaN	NaN	NaN	NaN	153.01	NaN	NaN	NaN	NaN	NaN	NaN	NaN	NaN	NaN	NaN	NaN	NaN	NaN	NaN	NaN	NaN	NaN	NaN	NaN	NaN	NaN	NaN	NaN	NaN	NaN	175.81	NaN	NaN
NaN	NaN	NaN	NaN	NaN	NaN	NaN	NaN	NaN	NaN	NaN	NaN	NaN	NaN	NaN	NaN	NaN	NaN	NaN	NaN	NaN	153.02	NaN	NaN	NaN	NaN	NaN	NaN	NaN	NaN	NaN	NaN	NaN	NaN	NaN	NaN	NaN	NaN	NaN	NaN	NaN	NaN	NaN	NaN	NaN	NaN	NaN	175.83	NaN	NaN
NaN	NaN	NaN	NaN	NaN	NaN	NaN	NaN	NaN	NaN	NaN	NaN	NaN	NaN	NaN	NaN	NaN	NaN	NaN	NaN	NaN	153.03	NaN	NaN	NaN	NaN	NaN	NaN	NaN	NaN	NaN	NaN	NaN	NaN	NaN	NaN	NaN	NaN	NaN	NaN	NaN	NaN	NaN	NaN	NaN	NaN	NaN	175.84	NaN	NaN
NaN	NaN	NaN	NaN	NaN	NaN	NaN	NaN	NaN	NaN	NaN	NaN	NaN	NaN	NaN	NaN	NaN	NaN	NaN	NaN	NaN	153.04	NaN	NaN	NaN	NaN	NaN	NaN	NaN	NaN	NaN	NaN	NaN	NaN	NaN	NaN	NaN	NaN	NaN	NaN	NaN	NaN	NaN	NaN	NaN	NaN	NaN	175.86	NaN	NaN
NaN	NaN	NaN	NaN	NaN	NaN	NaN	NaN	NaN	NaN	NaN	NaN	NaN	NaN	NaN	NaN	NaN	NaN	NaN	NaN	NaN	153.05	NaN	NaN	NaN	NaN	NaN	NaN	NaN	NaN	NaN	NaN	NaN	NaN	NaN	NaN	NaN	NaN	NaN	NaN	NaN	NaN	NaN	NaN	NaN	NaN	NaN	175.87	NaN	NaN
NaN	NaN	NaN	NaN	NaN	NaN	NaN	NaN	NaN	NaN	NaN	NaN	NaN	NaN	NaN	NaN	NaN	NaN	NaN	NaN	NaN	153.07	NaN	NaN	NaN	NaN	NaN	NaN	NaN	NaN	NaN	NaN	NaN	NaN	NaN	NaN	NaN	NaN	NaN	NaN	NaN	NaN	NaN	NaN	NaN	NaN	NaN	175.89	NaN	NaN
NaN	NaN	NaN	NaN	NaN	NaN	NaN	NaN	NaN	NaN	NaN	NaN	NaN	NaN	NaN	NaN	NaN	NaN	NaN	NaN	NaN	153.08	NaN	NaN	NaN	NaN	NaN	NaN	NaN	NaN	NaN	NaN	NaN	NaN	NaN	NaN	NaN	NaN	NaN	NaN	NaN	NaN	NaN	NaN	NaN	NaN	NaN	175.91	NaN	NaN
NaN	NaN	NaN	NaN	NaN	NaN	NaN	NaN	NaN	NaN	NaN	NaN	NaN	NaN	NaN	NaN	NaN	NaN	NaN	NaN	NaN	153.09	NaN	NaN	NaN	NaN	NaN	NaN	NaN	NaN	NaN	NaN	NaN	NaN	NaN	NaN	NaN	NaN	NaN	NaN	NaN	NaN	NaN	NaN	NaN	NaN	NaN	175.92	NaN	NaN
NaN	NaN	NaN	NaN	NaN	NaN	NaN	NaN	NaN	NaN	NaN	NaN	NaN	NaN	NaN	NaN	NaN	NaN	NaN	NaN	NaN	153.11	NaN	NaN	NaN	NaN	NaN	NaN	NaN	NaN	NaN	NaN	NaN	NaN	NaN	NaN	NaN	NaN	NaN	NaN	NaN	NaN	NaN	NaN	NaN	NaN	NaN	175.95	NaN	NaN
NaN	NaN	NaN	NaN	NaN	NaN	NaN	NaN	NaN	NaN	NaN	NaN	NaN	NaN	NaN	NaN	NaN	NaN	NaN	NaN	NaN	153.12	NaN	NaN	NaN	NaN	NaN	NaN	NaN	NaN	NaN	NaN	NaN	NaN	NaN	NaN	NaN	NaN	NaN	NaN	NaN	NaN	NaN	NaN	NaN	NaN	NaN	175.97	NaN	NaN
NaN	NaN	NaN	NaN	NaN	NaN	NaN	NaN	NaN	NaN	NaN	NaN	NaN	NaN	NaN	NaN	NaN	NaN	NaN	NaN	NaN	153.14	NaN	NaN	NaN	NaN	NaN	NaN	NaN	NaN	NaN	NaN	NaN	NaN	NaN	NaN	NaN	NaN	NaN	NaN	NaN	NaN	NaN	NaN	NaN	NaN	NaN	176	NaN	NaN
NaN	NaN	NaN	NaN	NaN	NaN	NaN	NaN	NaN	NaN	NaN	NaN	NaN	NaN	NaN	NaN	NaN	NaN	NaN	NaN	NaN	153.15	NaN	NaN	NaN	NaN	NaN	NaN	NaN	NaN	NaN	NaN	NaN	NaN	NaN	NaN	NaN	NaN	NaN	NaN	NaN	NaN	NaN	NaN	NaN	NaN	NaN	176.02	NaN	NaN
NaN	NaN	NaN	NaN	NaN	NaN	NaN	NaN	NaN	NaN	NaN	NaN	NaN	NaN	NaN	NaN	NaN	NaN	NaN	NaN	NaN	153.17	NaN	NaN	NaN	NaN	NaN	NaN	NaN	NaN	NaN	NaN	NaN	NaN	NaN	NaN	NaN	NaN	NaN	NaN	NaN	NaN	NaN	NaN	NaN	NaN	NaN	176.05	NaN	NaN
NaN	NaN	NaN	NaN	NaN	NaN	NaN	NaN	NaN	NaN	NaN	NaN	NaN	NaN	NaN	NaN	NaN	NaN	NaN	NaN	NaN	153.19	NaN	NaN	NaN	NaN	NaN	NaN	NaN	NaN	NaN	NaN	NaN	NaN	NaN	NaN	NaN	NaN	NaN	NaN	NaN	NaN	NaN	NaN	NaN	NaN	NaN	176.08	NaN	NaN
NaN	NaN	NaN	NaN	NaN	NaN	NaN	NaN	NaN	NaN	NaN	NaN	NaN	NaN	NaN	NaN	NaN	NaN	NaN	NaN	NaN	153.21	NaN	NaN	NaN	NaN	NaN	NaN	NaN	NaN	NaN	NaN	NaN	NaN	NaN	NaN	NaN	NaN	NaN	NaN	NaN	NaN	NaN	NaN	NaN	NaN	NaN	176.11	NaN	NaN
NaN	NaN	NaN	NaN	NaN	NaN	NaN	NaN	NaN	NaN	NaN	NaN	NaN	NaN	NaN	NaN	NaN	NaN	NaN	NaN	NaN	153.22	NaN	NaN	NaN	NaN	NaN	NaN	NaN	NaN	NaN	NaN	NaN	NaN	NaN	NaN	NaN	NaN	NaN	NaN	NaN	NaN	NaN	NaN	NaN	NaN	NaN	176.14	NaN	NaN
NaN	NaN	NaN	NaN	NaN	NaN	NaN	NaN	NaN	NaN	NaN	NaN	NaN	NaN	NaN	NaN	NaN	NaN	NaN	NaN	NaN	153.24	NaN	NaN	NaN	NaN	NaN	NaN	NaN	NaN	NaN	NaN	NaN	NaN	NaN	NaN	NaN	NaN	NaN	NaN	NaN	NaN	NaN	NaN	NaN	NaN	NaN	176.19	NaN	NaN
NaN	NaN	NaN	NaN	NaN	NaN	NaN	NaN	NaN	NaN	NaN	NaN	NaN	NaN	NaN	NaN	NaN	NaN	NaN	NaN	NaN	153.29	NaN	NaN	NaN	NaN	NaN	NaN	NaN	NaN	NaN	NaN	NaN	NaN	NaN	NaN	NaN	NaN	NaN	NaN	NaN	NaN	NaN	NaN	NaN	NaN	NaN	176.22	NaN	NaN
NaN	NaN	NaN	NaN	NaN	NaN	NaN	NaN	NaN	NaN	NaN	NaN	NaN	NaN	NaN	NaN	NaN	NaN	NaN	NaN	NaN	153.31	NaN	NaN	NaN	NaN	NaN	NaN	NaN	NaN	NaN	NaN	NaN	NaN	NaN	NaN	NaN	NaN	NaN	NaN	NaN	NaN	NaN	NaN	NaN	NaN	NaN	176.27	NaN	NaN
NaN	NaN	NaN	NaN	NaN	NaN	NaN	NaN	NaN	NaN	NaN	NaN	NaN	NaN	NaN	NaN	NaN	NaN	NaN	NaN	NaN	153.32	NaN	NaN	NaN	NaN	NaN	NaN	NaN	NaN	NaN	NaN	NaN	NaN	NaN	NaN	NaN	NaN	NaN	NaN	NaN	NaN	NaN	NaN	NaN	NaN	NaN	177.11	NaN	NaN
NaN	NaN	NaN	NaN	NaN	NaN	NaN	NaN	NaN	NaN	NaN	NaN	NaN	NaN	NaN	NaN	NaN	NaN	NaN	NaN	NaN	158.17	NaN	NaN	NaN	NaN	NaN	NaN	NaN	NaN	NaN	NaN	NaN	NaN	NaN	NaN	NaN	NaN	NaN	NaN	NaN	NaN	NaN	NaN	NaN	NaN	NaN	177.49	NaN	NaN
NaN	NaN	NaN	NaN	NaN	NaN	NaN	NaN	NaN	NaN	NaN	NaN	NaN	NaN	NaN	NaN	NaN	NaN	NaN	NaN	NaN	158.17	NaN	NaN	NaN	NaN	NaN	NaN	NaN	NaN	NaN	NaN	NaN	NaN	NaN	NaN	NaN	NaN	NaN	NaN	NaN	NaN	NaN	NaN	NaN	NaN	NaN	177.55	NaN	NaN
NaN	NaN	NaN	NaN	NaN	NaN	NaN	NaN	NaN	NaN	NaN	NaN	NaN	NaN	NaN	NaN	NaN	NaN	NaN	NaN	NaN	158.17	NaN	NaN	NaN	NaN	NaN	NaN	NaN	NaN	NaN	NaN	NaN	NaN	NaN	NaN	NaN	NaN	NaN	NaN	NaN	NaN	NaN	NaN	NaN	NaN	NaN	177.82	NaN	NaN
NaN	NaN	NaN	NaN	NaN	NaN	NaN	NaN	NaN	NaN	NaN	NaN	NaN	NaN	NaN	NaN	NaN	NaN	NaN	NaN	NaN	158.18	NaN	NaN	NaN	NaN	NaN	NaN	NaN	NaN	NaN	NaN	NaN	NaN	NaN	NaN	NaN	NaN	NaN	NaN	NaN	NaN	NaN	NaN	NaN	NaN	NaN	177.98	NaN	NaN
NaN	NaN	NaN	NaN	NaN	NaN	NaN	NaN	NaN	NaN	NaN	NaN	NaN	NaN	NaN	NaN	NaN	NaN	NaN	NaN	NaN	158.19	NaN	NaN	NaN	NaN	NaN	NaN	NaN	NaN	NaN	NaN	NaN	NaN	NaN	NaN	NaN	NaN	NaN	NaN	NaN	NaN	NaN	NaN	NaN	NaN	NaN	178.11	NaN	NaN
NaN	NaN	NaN	NaN	NaN	NaN	NaN	NaN	NaN	NaN	NaN	NaN	NaN	NaN	NaN	NaN	NaN	NaN	NaN	NaN	NaN	158.2	NaN	NaN	NaN	NaN	NaN	NaN	NaN	NaN	NaN	NaN	NaN	NaN	NaN	NaN	NaN	NaN	NaN	NaN	NaN	NaN	NaN	NaN	NaN	NaN	NaN	178.27	NaN	NaN
NaN	NaN	NaN	NaN	NaN	NaN	NaN	NaN	NaN	NaN	NaN	NaN	NaN	NaN	NaN	NaN	NaN	NaN	NaN	NaN	NaN	158.21	NaN	NaN	NaN	NaN	NaN	NaN	NaN	NaN	NaN	NaN	NaN	NaN	NaN	NaN	NaN	NaN	NaN	NaN	NaN	NaN	NaN	NaN	NaN	NaN	NaN	178.4	NaN	NaN
NaN	NaN	NaN	NaN	NaN	NaN	NaN	NaN	NaN	NaN	NaN	NaN	NaN	NaN	NaN	NaN	NaN	NaN	NaN	NaN	NaN	158.21	NaN	NaN	NaN	NaN	NaN	NaN	NaN	NaN	NaN	NaN	NaN	NaN	NaN	NaN	NaN	NaN	NaN	NaN	NaN	NaN	NaN	NaN	NaN	NaN	NaN	178.7	NaN	NaN
NaN	NaN	NaN	NaN	NaN	NaN	NaN	NaN	NaN	NaN	NaN	NaN	NaN	NaN	NaN	NaN	NaN	NaN	NaN	NaN	NaN	158.23	NaN	NaN	NaN	NaN	NaN	NaN	NaN	NaN	NaN	NaN	NaN	NaN	NaN	NaN	NaN	NaN	NaN	NaN	NaN	NaN	NaN	NaN	NaN	NaN	NaN	178.82	NaN	NaN
NaN	NaN	NaN	NaN	NaN	NaN	NaN	NaN	NaN	NaN	NaN	NaN	NaN	NaN	NaN	NaN	NaN	NaN	NaN	NaN	NaN	158.24	NaN	NaN	NaN	NaN	NaN	NaN	NaN	NaN	NaN	NaN	NaN	NaN	NaN	NaN	NaN	NaN	NaN	NaN	NaN	NaN	NaN	NaN	NaN	NaN	NaN	179.1	NaN	NaN
NaN	NaN	NaN	NaN	NaN	NaN	NaN	NaN	NaN	NaN	NaN	NaN	NaN	NaN	NaN	NaN	NaN	NaN	NaN	NaN	NaN	158.25	NaN	NaN	NaN	NaN	NaN	NaN	NaN	NaN	NaN	NaN	NaN	NaN	NaN	NaN	NaN	NaN	NaN	NaN	NaN	NaN	NaN	NaN	NaN	NaN	NaN	179.18	NaN	NaN
NaN	NaN	NaN	NaN	NaN	NaN	NaN	NaN	NaN	NaN	NaN	NaN	NaN	NaN	NaN	NaN	NaN	NaN	NaN	NaN	NaN	158.26	NaN	NaN	NaN	NaN	NaN	NaN	NaN	NaN	NaN	NaN	NaN	NaN	NaN	NaN	NaN	NaN	NaN	NaN	NaN	NaN	NaN	NaN	NaN	NaN	NaN	179.29	NaN	NaN
NaN	NaN	NaN	NaN	NaN	NaN	NaN	NaN	NaN	NaN	NaN	NaN	NaN	NaN	NaN	NaN	NaN	NaN	NaN	NaN	NaN	158.27	NaN	NaN	NaN	NaN	NaN	NaN	NaN	NaN	NaN	NaN	NaN	NaN	NaN	NaN	NaN	NaN	NaN	NaN	NaN	NaN	NaN	NaN	NaN	NaN	NaN	179.41	NaN	NaN
NaN	NaN	NaN	NaN	NaN	NaN	NaN	NaN	NaN	NaN	NaN	NaN	NaN	NaN	NaN	NaN	NaN	NaN	NaN	NaN	NaN	158.29	NaN	NaN	NaN	NaN	NaN	NaN	NaN	NaN	NaN	NaN	NaN	NaN	NaN	NaN	NaN	NaN	NaN	NaN	NaN	NaN	NaN	NaN	NaN	NaN	NaN	179.68	NaN	NaN
NaN	NaN	NaN	NaN	NaN	NaN	NaN	NaN	NaN	NaN	NaN	NaN	NaN	NaN	NaN	NaN	NaN	NaN	NaN	NaN	NaN	158.3	NaN	NaN	NaN	NaN	NaN	NaN	NaN	NaN	NaN	NaN	NaN	NaN	NaN	NaN	NaN	NaN	NaN	NaN	NaN	NaN	NaN	NaN	NaN	NaN	NaN	179.77	NaN	NaN
NaN	NaN	NaN	NaN	NaN	NaN	NaN	NaN	NaN	NaN	NaN	NaN	NaN	NaN	NaN	NaN	NaN	NaN	NaN	NaN	NaN	158.31	NaN	NaN	NaN	NaN	NaN	NaN	NaN	NaN	NaN	NaN	NaN	NaN	NaN	NaN	NaN	NaN	NaN	NaN	NaN	NaN	NaN	NaN	NaN	NaN	NaN	NaN	NaN	NaN
NaN	NaN	NaN	NaN	NaN	NaN	NaN	NaN	NaN	NaN	NaN	NaN	NaN	NaN	NaN	NaN	NaN	NaN	NaN	NaN	NaN	158.32	NaN	NaN	NaN	NaN	NaN	NaN	NaN	NaN	NaN	NaN	NaN	NaN	NaN	NaN	NaN	NaN	NaN	NaN	NaN	NaN	NaN	NaN	NaN	NaN	NaN	NaN	NaN	NaN
NaN	NaN	NaN	NaN	NaN	NaN	NaN	NaN	NaN	NaN	NaN	NaN	NaN	NaN	NaN	NaN	NaN	NaN	NaN	NaN	NaN	158.34	NaN	NaN	NaN	NaN	NaN	NaN	NaN	NaN	NaN	NaN	NaN	NaN	NaN	NaN	NaN	NaN	NaN	NaN	NaN	NaN	NaN	NaN	NaN	NaN	NaN	NaN	NaN	NaN
NaN	NaN	NaN	NaN	NaN	NaN	NaN	NaN	NaN	NaN	NaN	NaN	NaN	NaN	NaN	NaN	NaN	NaN	NaN	NaN	NaN	158.35	NaN	NaN	NaN	NaN	NaN	NaN	NaN	NaN	NaN	NaN	NaN	NaN	NaN	NaN	NaN	NaN	NaN	NaN	NaN	NaN	NaN	NaN	NaN	NaN	NaN	NaN	NaN	NaN
NaN	NaN	NaN	NaN	NaN	NaN	NaN	NaN	NaN	NaN	NaN	NaN	NaN	NaN	NaN	NaN	NaN	NaN	NaN	NaN	NaN	158.37	NaN	NaN	NaN	NaN	NaN	NaN	NaN	NaN	NaN	NaN	NaN	NaN	NaN	NaN	NaN	NaN	NaN	NaN	NaN	NaN	NaN	NaN	NaN	NaN	NaN	NaN	NaN	NaN
NaN	NaN	NaN	NaN	NaN	NaN	NaN	NaN	NaN	NaN	NaN	NaN	NaN	NaN	NaN	NaN	NaN	NaN	NaN	NaN	NaN	158.39	NaN	NaN	NaN	NaN	NaN	NaN	NaN	NaN	NaN	NaN	NaN	NaN	NaN	NaN	NaN	NaN	NaN	NaN	NaN	NaN	NaN	NaN	NaN	NaN	NaN	NaN	NaN	NaN
NaN	NaN	NaN	NaN	NaN	NaN	NaN	NaN	NaN	NaN	NaN	NaN	NaN	NaN	NaN	NaN	NaN	NaN	NaN	NaN	NaN	158.41	NaN	NaN	NaN	NaN	NaN	NaN	NaN	NaN	NaN	NaN	NaN	NaN	NaN	NaN	NaN	NaN	NaN	NaN	NaN	NaN	NaN	NaN	NaN	NaN	NaN	NaN	NaN	NaN
NaN	NaN	NaN	NaN	NaN	NaN	NaN	NaN	NaN	NaN	NaN	NaN	NaN	NaN	NaN	NaN	NaN	NaN	NaN	NaN	NaN	158.42	NaN	NaN	NaN	NaN	NaN	NaN	NaN	NaN	NaN	NaN	NaN	NaN	NaN	NaN	NaN	NaN	NaN	NaN	NaN	NaN	NaN	NaN	NaN	NaN	NaN	NaN	NaN	NaN
NaN	NaN	NaN	NaN	NaN	NaN	NaN	NaN	NaN	NaN	NaN	NaN	NaN	NaN	NaN	NaN	NaN	NaN	NaN	NaN	NaN	158.45	NaN	NaN	NaN	NaN	NaN	NaN	NaN	NaN	NaN	NaN	NaN	NaN	NaN	NaN	NaN	NaN	NaN	NaN	NaN	NaN	NaN	NaN	NaN	NaN	NaN	NaN	NaN	NaN
NaN	NaN	NaN	NaN	NaN	NaN	NaN	NaN	NaN	NaN	NaN	NaN	NaN	NaN	NaN	NaN	NaN	NaN	NaN	NaN	NaN	158.47	NaN	NaN	NaN	NaN	NaN	NaN	NaN	NaN	NaN	NaN	NaN	NaN	NaN	NaN	NaN	NaN	NaN	NaN	NaN	NaN	NaN	NaN	NaN	NaN	NaN	NaN	NaN	NaN
NaN	NaN	NaN	NaN	NaN	NaN	NaN	NaN	NaN	NaN	NaN	NaN	NaN	NaN	NaN	NaN	NaN	NaN	NaN	NaN	NaN	158.48	NaN	NaN	NaN	NaN	NaN	NaN	NaN	NaN	NaN	NaN	NaN	NaN	NaN	NaN	NaN	NaN	NaN	NaN	NaN	NaN	NaN	NaN	NaN	NaN	NaN	NaN	NaN	NaN
NaN	NaN	NaN	NaN	NaN	NaN	NaN	NaN	NaN	NaN	NaN	NaN	NaN	NaN	NaN	NaN	NaN	NaN	NaN	NaN	NaN	158.5	NaN	NaN	NaN	NaN	NaN	NaN	NaN	NaN	NaN	NaN	NaN	NaN	NaN	NaN	NaN	NaN	NaN	NaN	NaN	NaN	NaN	NaN	NaN	NaN	NaN	NaN	NaN	NaN
NaN	NaN	NaN	NaN	NaN	NaN	NaN	NaN	NaN	NaN	NaN	NaN	NaN	NaN	NaN	NaN	NaN	NaN	NaN	NaN	NaN	158.57	NaN	NaN	NaN	NaN	NaN	NaN	NaN	NaN	NaN	NaN	NaN	NaN	NaN	NaN	NaN	NaN	NaN	NaN	NaN	NaN	NaN	NaN	NaN	NaN	NaN	NaN	NaN	NaN
NaN	NaN	NaN	NaN	NaN	NaN	NaN	NaN	NaN	NaN	NaN	NaN	NaN	NaN	NaN	NaN	NaN	NaN	NaN	NaN	NaN	158.59	NaN	NaN	NaN	NaN	NaN	NaN	NaN	NaN	NaN	NaN	NaN	NaN	NaN	NaN	NaN	NaN	NaN	NaN	NaN	NaN	NaN	NaN	NaN	NaN	NaN	NaN	NaN	NaN
NaN	NaN	NaN	NaN	NaN	NaN	NaN	NaN	NaN	NaN	NaN	NaN	NaN	NaN	NaN	NaN	NaN	NaN	NaN	NaN	NaN	161.77	NaN	NaN	NaN	NaN	NaN	NaN	NaN	NaN	NaN	NaN	NaN	NaN	NaN	NaN	NaN	NaN	NaN	NaN	NaN	NaN	NaN	NaN	NaN	NaN	NaN	NaN	NaN	NaN
NaN	NaN	NaN	NaN	NaN	NaN	NaN	NaN	NaN	NaN	NaN	NaN	NaN	NaN	NaN	NaN	NaN	NaN	NaN	NaN	NaN	161.78	NaN	NaN	NaN	NaN	NaN	NaN	NaN	NaN	NaN	NaN	NaN	NaN	NaN	NaN	NaN	NaN	NaN	NaN	NaN	NaN	NaN	NaN	NaN	NaN	NaN	NaN	NaN	NaN
NaN	NaN	NaN	NaN	NaN	NaN	NaN	NaN	NaN	NaN	NaN	NaN	NaN	NaN	NaN	NaN	NaN	NaN	NaN	NaN	NaN	161.78	NaN	NaN	NaN	NaN	NaN	NaN	NaN	NaN	NaN	NaN	NaN	NaN	NaN	NaN	NaN	NaN	NaN	NaN	NaN	NaN	NaN	NaN	NaN	NaN	NaN	NaN	NaN	NaN
NaN	NaN	NaN	NaN	NaN	NaN	NaN	NaN	NaN	NaN	NaN	NaN	NaN	NaN	NaN	NaN	NaN	NaN	NaN	NaN	NaN	161.79	NaN	NaN	NaN	NaN	NaN	NaN	NaN	NaN	NaN	NaN	NaN	NaN	NaN	NaN	NaN	NaN	NaN	NaN	NaN	NaN	NaN	NaN	NaN	NaN	NaN	NaN	NaN	NaN
NaN	NaN	NaN	NaN	NaN	NaN	NaN	NaN	NaN	NaN	NaN	NaN	NaN	NaN	NaN	NaN	NaN	NaN	NaN	NaN	NaN	161.8	NaN	NaN	NaN	NaN	NaN	NaN	NaN	NaN	NaN	NaN	NaN	NaN	NaN	NaN	NaN	NaN	NaN	NaN	NaN	NaN	NaN	NaN	NaN	NaN	NaN	NaN	NaN	NaN
NaN	NaN	NaN	NaN	NaN	NaN	NaN	NaN	NaN	NaN	NaN	NaN	NaN	NaN	NaN	NaN	NaN	NaN	NaN	NaN	NaN	161.81	NaN	NaN	NaN	NaN	NaN	NaN	NaN	NaN	NaN	NaN	NaN	NaN	NaN	NaN	NaN	NaN	NaN	NaN	NaN	NaN	NaN	NaN	NaN	NaN	NaN	NaN	NaN	NaN
NaN	NaN	NaN	NaN	NaN	NaN	NaN	NaN	NaN	NaN	NaN	NaN	NaN	NaN	NaN	NaN	NaN	NaN	NaN	NaN	NaN	161.82	NaN	NaN	NaN	NaN	NaN	NaN	NaN	NaN	NaN	NaN	NaN	NaN	NaN	NaN	NaN	NaN	NaN	NaN	NaN	NaN	NaN	NaN	NaN	NaN	NaN	NaN	NaN	NaN
NaN	NaN	NaN	NaN	NaN	NaN	NaN	NaN	NaN	NaN	NaN	NaN	NaN	NaN	NaN	NaN	NaN	NaN	NaN	NaN	NaN	161.83	NaN	NaN	NaN	NaN	NaN	NaN	NaN	NaN	NaN	NaN	NaN	NaN	NaN	NaN	NaN	NaN	NaN	NaN	NaN	NaN	NaN	NaN	NaN	NaN	NaN	NaN	NaN	NaN
NaN	NaN	NaN	NaN	NaN	NaN	NaN	NaN	NaN	NaN	NaN	NaN	NaN	NaN	NaN	NaN	NaN	NaN	NaN	NaN	NaN	161.84	NaN	NaN	NaN	NaN	NaN	NaN	NaN	NaN	NaN	NaN	NaN	NaN	NaN	NaN	NaN	NaN	NaN	NaN	NaN	NaN	NaN	NaN	NaN	NaN	NaN	NaN	NaN	NaN
NaN	NaN	NaN	NaN	NaN	NaN	NaN	NaN	NaN	NaN	NaN	NaN	NaN	NaN	NaN	NaN	NaN	NaN	NaN	NaN	NaN	161.86	NaN	NaN	NaN	NaN	NaN	NaN	NaN	NaN	NaN	NaN	NaN	NaN	NaN	NaN	NaN	NaN	NaN	NaN	NaN	NaN	NaN	NaN	NaN	NaN	NaN	NaN	NaN	NaN
NaN	NaN	NaN	NaN	NaN	NaN	NaN	NaN	NaN	NaN	NaN	NaN	NaN	NaN	NaN	NaN	NaN	NaN	NaN	NaN	NaN	161.87	NaN	NaN	NaN	NaN	NaN	NaN	NaN	NaN	NaN	NaN	NaN	NaN	NaN	NaN	NaN	NaN	NaN	NaN	NaN	NaN	NaN	NaN	NaN	NaN	NaN	NaN	NaN	NaN
NaN	NaN	NaN	NaN	NaN	NaN	NaN	NaN	NaN	NaN	NaN	NaN	NaN	NaN	NaN	NaN	NaN	NaN	NaN	NaN	NaN	161.88	NaN	NaN	NaN	NaN	NaN	NaN	NaN	NaN	NaN	NaN	NaN	NaN	NaN	NaN	NaN	NaN	NaN	NaN	NaN	NaN	NaN	NaN	NaN	NaN	NaN	NaN	NaN	NaN
NaN	NaN	NaN	NaN	NaN	NaN	NaN	NaN	NaN	NaN	NaN	NaN	NaN	NaN	NaN	NaN	NaN	NaN	NaN	NaN	NaN	161.89	NaN	NaN	NaN	NaN	NaN	NaN	NaN	NaN	NaN	NaN	NaN	NaN	NaN	NaN	NaN	NaN	NaN	NaN	NaN	NaN	NaN	NaN	NaN	NaN	NaN	NaN	NaN	NaN
NaN	NaN	NaN	NaN	NaN	NaN	NaN	NaN	NaN	NaN	NaN	NaN	NaN	NaN	NaN	NaN	NaN	NaN	NaN	NaN	NaN	161.9	NaN	NaN	NaN	NaN	NaN	NaN	NaN	NaN	NaN	NaN	NaN	NaN	NaN	NaN	NaN	NaN	NaN	NaN	NaN	NaN	NaN	NaN	NaN	NaN	NaN	NaN	NaN	NaN
NaN	NaN	NaN	NaN	NaN	NaN	NaN	NaN	NaN	NaN	NaN	NaN	NaN	NaN	NaN	NaN	NaN	NaN	NaN	NaN	NaN	161.92	NaN	NaN	NaN	NaN	NaN	NaN	NaN	NaN	NaN	NaN	NaN	NaN	NaN	NaN	NaN	NaN	NaN	NaN	NaN	NaN	NaN	NaN	NaN	NaN	NaN	NaN	NaN	NaN
NaN	NaN	NaN	NaN	NaN	NaN	NaN	NaN	NaN	NaN	NaN	NaN	NaN	NaN	NaN	NaN	NaN	NaN	NaN	NaN	NaN	161.93	NaN	NaN	NaN	NaN	NaN	NaN	NaN	NaN	NaN	NaN	NaN	NaN	NaN	NaN	NaN	NaN	NaN	NaN	NaN	NaN	NaN	NaN	NaN	NaN	NaN	NaN	NaN	NaN
NaN	NaN	NaN	NaN	NaN	NaN	NaN	NaN	NaN	NaN	NaN	NaN	NaN	NaN	NaN	NaN	NaN	NaN	NaN	NaN	NaN	161.94	NaN	NaN	NaN	NaN	NaN	NaN	NaN	NaN	NaN	NaN	NaN	NaN	NaN	NaN	NaN	NaN	NaN	NaN	NaN	NaN	NaN	NaN	NaN	NaN	NaN	NaN	NaN	NaN
NaN	NaN	NaN	NaN	NaN	NaN	NaN	NaN	NaN	NaN	NaN	NaN	NaN	NaN	NaN	NaN	NaN	NaN	NaN	NaN	NaN	161.96	NaN	NaN	NaN	NaN	NaN	NaN	NaN	NaN	NaN	NaN	NaN	NaN	NaN	NaN	NaN	NaN	NaN	NaN	NaN	NaN	NaN	NaN	NaN	NaN	NaN	NaN	NaN	NaN
NaN	NaN	NaN	NaN	NaN	NaN	NaN	NaN	NaN	NaN	NaN	NaN	NaN	NaN	NaN	NaN	NaN	NaN	NaN	NaN	NaN	161.97	NaN	NaN	NaN	NaN	NaN	NaN	NaN	NaN	NaN	NaN	NaN	NaN	NaN	NaN	NaN	NaN	NaN	NaN	NaN	NaN	NaN	NaN	NaN	NaN	NaN	NaN	NaN	NaN
NaN	NaN	NaN	NaN	NaN	NaN	NaN	NaN	NaN	NaN	NaN	NaN	NaN	NaN	NaN	NaN	NaN	NaN	NaN	NaN	NaN	161.99	NaN	NaN	NaN	NaN	NaN	NaN	NaN	NaN	NaN	NaN	NaN	NaN	NaN	NaN	NaN	NaN	NaN	NaN	NaN	NaN	NaN	NaN	NaN	NaN	NaN	NaN	NaN	NaN
NaN	NaN	NaN	NaN	NaN	NaN	NaN	NaN	NaN	NaN	NaN	NaN	NaN	NaN	NaN	NaN	NaN	NaN	NaN	NaN	NaN	162.01	NaN	NaN	NaN	NaN	NaN	NaN	NaN	NaN	NaN	NaN	NaN	NaN	NaN	NaN	NaN	NaN	NaN	NaN	NaN	NaN	NaN	NaN	NaN	NaN	NaN	NaN	NaN	NaN
NaN	NaN	NaN	NaN	NaN	NaN	NaN	NaN	NaN	NaN	NaN	NaN	NaN	NaN	NaN	NaN	NaN	NaN	NaN	NaN	NaN	162.03	NaN	NaN	NaN	NaN	NaN	NaN	NaN	NaN	NaN	NaN	NaN	NaN	NaN	NaN	NaN	NaN	NaN	NaN	NaN	NaN	NaN	NaN	NaN	NaN	NaN	NaN	NaN	NaN
NaN	NaN	NaN	NaN	NaN	NaN	NaN	NaN	NaN	NaN	NaN	NaN	NaN	NaN	NaN	NaN	NaN	NaN	NaN	NaN	NaN	162.05	NaN	NaN	NaN	NaN	NaN	NaN	NaN	NaN	NaN	NaN	NaN	NaN	NaN	NaN	NaN	NaN	NaN	NaN	NaN	NaN	NaN	NaN	NaN	NaN	NaN	NaN	NaN	NaN
NaN	NaN	NaN	NaN	NaN	NaN	NaN	NaN	NaN	NaN	NaN	NaN	NaN	NaN	NaN	NaN	NaN	NaN	NaN	NaN	NaN	162.06	NaN	NaN	NaN	NaN	NaN	NaN	NaN	NaN	NaN	NaN	NaN	NaN	NaN	NaN	NaN	NaN	NaN	NaN	NaN	NaN	NaN	NaN	NaN	NaN	NaN	NaN	NaN	NaN
NaN	NaN	NaN	NaN	NaN	NaN	NaN	NaN	NaN	NaN	NaN	NaN	NaN	NaN	NaN	NaN	NaN	NaN	NaN	NaN	NaN	162.09	NaN	NaN	NaN	NaN	NaN	NaN	NaN	NaN	NaN	NaN	NaN	NaN	NaN	NaN	NaN	NaN	NaN	NaN	NaN	NaN	NaN	NaN	NaN	NaN	NaN	NaN	NaN	NaN
NaN	NaN	NaN	NaN	NaN	NaN	NaN	NaN	NaN	NaN	NaN	NaN	NaN	NaN	NaN	NaN	NaN	NaN	NaN	NaN	NaN	162.13	NaN	NaN	NaN	NaN	NaN	NaN	NaN	NaN	NaN	NaN	NaN	NaN	NaN	NaN	NaN	NaN	NaN	NaN	NaN	NaN	NaN	NaN	NaN	NaN	NaN	NaN	NaN	NaN
NaN	NaN	NaN	NaN	NaN	NaN	NaN	NaN	NaN	NaN	NaN	NaN	NaN	NaN	NaN	NaN	NaN	NaN	NaN	NaN	NaN	162.15	NaN	NaN	NaN	NaN	NaN	NaN	NaN	NaN	NaN	NaN	NaN	NaN	NaN	NaN	NaN	NaN	NaN	NaN	NaN	NaN	NaN	NaN	NaN	NaN	NaN	NaN	NaN	NaN
NaN	NaN	NaN	NaN	NaN	NaN	NaN	NaN	NaN	NaN	NaN	NaN	NaN	NaN	NaN	NaN	NaN	NaN	NaN	NaN	NaN	162.18	NaN	NaN	NaN	NaN	NaN	NaN	NaN	NaN	NaN	NaN	NaN	NaN	NaN	NaN	NaN	NaN	NaN	NaN	NaN	NaN	NaN	NaN	NaN	NaN	NaN	NaN	NaN	NaN
NaN	NaN	NaN	NaN	NaN	NaN	NaN	NaN	NaN	NaN	NaN	NaN	NaN	NaN	NaN	NaN	NaN	NaN	NaN	NaN	NaN	165.8	NaN	NaN	NaN	NaN	NaN	NaN	NaN	NaN	NaN	NaN	NaN	NaN	NaN	NaN	NaN	NaN	NaN	NaN	NaN	NaN	NaN	NaN	NaN	NaN	NaN	NaN	NaN	NaN
NaN	NaN	NaN	NaN	NaN	NaN	NaN	NaN	NaN	NaN	NaN	NaN	NaN	NaN	NaN	NaN	NaN	NaN	NaN	NaN	NaN	165.81	NaN	NaN	NaN	NaN	NaN	NaN	NaN	NaN	NaN	NaN	NaN	NaN	NaN	NaN	NaN	NaN	NaN	NaN	NaN	NaN	NaN	NaN	NaN	NaN	NaN	NaN	NaN	NaN
NaN	NaN	NaN	NaN	NaN	NaN	NaN	NaN	NaN	NaN	NaN	NaN	NaN	NaN	NaN	NaN	NaN	NaN	NaN	NaN	NaN	165.82	NaN	NaN	NaN	NaN	NaN	NaN	NaN	NaN	NaN	NaN	NaN	NaN	NaN	NaN	NaN	NaN	NaN	NaN	NaN	NaN	NaN	NaN	NaN	NaN	NaN	NaN	NaN	NaN
NaN	NaN	NaN	NaN	NaN	NaN	NaN	NaN	NaN	NaN	NaN	NaN	NaN	NaN	NaN	NaN	NaN	NaN	NaN	NaN	NaN	165.82	NaN	NaN	NaN	NaN	NaN	NaN	NaN	NaN	NaN	NaN	NaN	NaN	NaN	NaN	NaN	NaN	NaN	NaN	NaN	NaN	NaN	NaN	NaN	NaN	NaN	NaN	NaN	NaN
NaN	NaN	NaN	NaN	NaN	NaN	NaN	NaN	NaN	NaN	NaN	NaN	NaN	NaN	NaN	NaN	NaN	NaN	NaN	NaN	NaN	165.83	NaN	NaN	NaN	NaN	NaN	NaN	NaN	NaN	NaN	NaN	NaN	NaN	NaN	NaN	NaN	NaN	NaN	NaN	NaN	NaN	NaN	NaN	NaN	NaN	NaN	NaN	NaN	NaN
NaN	NaN	NaN	NaN	NaN	NaN	NaN	NaN	NaN	NaN	NaN	NaN	NaN	NaN	NaN	NaN	NaN	NaN	NaN	NaN	NaN	165.84	NaN	NaN	NaN	NaN	NaN	NaN	NaN	NaN	NaN	NaN	NaN	NaN	NaN	NaN	NaN	NaN	NaN	NaN	NaN	NaN	NaN	NaN	NaN	NaN	NaN	NaN	NaN	NaN
NaN	NaN	NaN	NaN	NaN	NaN	NaN	NaN	NaN	NaN	NaN	NaN	NaN	NaN	NaN	NaN	NaN	NaN	NaN	NaN	NaN	165.85	NaN	NaN	NaN	NaN	NaN	NaN	NaN	NaN	NaN	NaN	NaN	NaN	NaN	NaN	NaN	NaN	NaN	NaN	NaN	NaN	NaN	NaN	NaN	NaN	NaN	NaN	NaN	NaN
NaN	NaN	NaN	NaN	NaN	NaN	NaN	NaN	NaN	NaN	NaN	NaN	NaN	NaN	NaN	NaN	NaN	NaN	NaN	NaN	NaN	165.86	NaN	NaN	NaN	NaN	NaN	NaN	NaN	NaN	NaN	NaN	NaN	NaN	NaN	NaN	NaN	NaN	NaN	NaN	NaN	NaN	NaN	NaN	NaN	NaN	NaN	NaN	NaN	NaN
NaN	NaN	NaN	NaN	NaN	NaN	NaN	NaN	NaN	NaN	NaN	NaN	NaN	NaN	NaN	NaN	NaN	NaN	NaN	NaN	NaN	165.87	NaN	NaN	NaN	NaN	NaN	NaN	NaN	NaN	NaN	NaN	NaN	NaN	NaN	NaN	NaN	NaN	NaN	NaN	NaN	NaN	NaN	NaN	NaN	NaN	NaN	NaN	NaN	NaN
NaN	NaN	NaN	NaN	NaN	NaN	NaN	NaN	NaN	NaN	NaN	NaN	NaN	NaN	NaN	NaN	NaN	NaN	NaN	NaN	NaN	165.88	NaN	NaN	NaN	NaN	NaN	NaN	NaN	NaN	NaN	NaN	NaN	NaN	NaN	NaN	NaN	NaN	NaN	NaN	NaN	NaN	NaN	NaN	NaN	NaN	NaN	NaN	NaN	NaN
NaN	NaN	NaN	NaN	NaN	NaN	NaN	NaN	NaN	NaN	NaN	NaN	NaN	NaN	NaN	NaN	NaN	NaN	NaN	NaN	NaN	165.89	NaN	NaN	NaN	NaN	NaN	NaN	NaN	NaN	NaN	NaN	NaN	NaN	NaN	NaN	NaN	NaN	NaN	NaN	NaN	NaN	NaN	NaN	NaN	NaN	NaN	NaN	NaN	NaN
NaN	NaN	NaN	NaN	NaN	NaN	NaN	NaN	NaN	NaN	NaN	NaN	NaN	NaN	NaN	NaN	NaN	NaN	NaN	NaN	NaN	165.9	NaN	NaN	NaN	NaN	NaN	NaN	NaN	NaN	NaN	NaN	NaN	NaN	NaN	NaN	NaN	NaN	NaN	NaN	NaN	NaN	NaN	NaN	NaN	NaN	NaN	NaN	NaN	NaN
NaN	NaN	NaN	NaN	NaN	NaN	NaN	NaN	NaN	NaN	NaN	NaN	NaN	NaN	NaN	NaN	NaN	NaN	NaN	NaN	NaN	165.91	NaN	NaN	NaN	NaN	NaN	NaN	NaN	NaN	NaN	NaN	NaN	NaN	NaN	NaN	NaN	NaN	NaN	NaN	NaN	NaN	NaN	NaN	NaN	NaN	NaN	NaN	NaN	NaN
NaN	NaN	NaN	NaN	NaN	NaN	NaN	NaN	NaN	NaN	NaN	NaN	NaN	NaN	NaN	NaN	NaN	NaN	NaN	NaN	NaN	165.93	NaN	NaN	NaN	NaN	NaN	NaN	NaN	NaN	NaN	NaN	NaN	NaN	NaN	NaN	NaN	NaN	NaN	NaN	NaN	NaN	NaN	NaN	NaN	NaN	NaN	NaN	NaN	NaN
NaN	NaN	NaN	NaN	NaN	NaN	NaN	NaN	NaN	NaN	NaN	NaN	NaN	NaN	NaN	NaN	NaN	NaN	NaN	NaN	NaN	165.94	NaN	NaN	NaN	NaN	NaN	NaN	NaN	NaN	NaN	NaN	NaN	NaN	NaN	NaN	NaN	NaN	NaN	NaN	NaN	NaN	NaN	NaN	NaN	NaN	NaN	NaN	NaN	NaN
NaN	NaN	NaN	NaN	NaN	NaN	NaN	NaN	NaN	NaN	NaN	NaN	NaN	NaN	NaN	NaN	NaN	NaN	NaN	NaN	NaN	165.95	NaN	NaN	NaN	NaN	NaN	NaN	NaN	NaN	NaN	NaN	NaN	NaN	NaN	NaN	NaN	NaN	NaN	NaN	NaN	NaN	NaN	NaN	NaN	NaN	NaN	NaN	NaN	NaN
NaN	NaN	NaN	NaN	NaN	NaN	NaN	NaN	NaN	NaN	NaN	NaN	NaN	NaN	NaN	NaN	NaN	NaN	NaN	NaN	NaN	165.96	NaN	NaN	NaN	NaN	NaN	NaN	NaN	NaN	NaN	NaN	NaN	NaN	NaN	NaN	NaN	NaN	NaN	NaN	NaN	NaN	NaN	NaN	NaN	NaN	NaN	NaN	NaN	NaN
NaN	NaN	NaN	NaN	NaN	NaN	NaN	NaN	NaN	NaN	NaN	NaN	NaN	NaN	NaN	NaN	NaN	NaN	NaN	NaN	NaN	165.98	NaN	NaN	NaN	NaN	NaN	NaN	NaN	NaN	NaN	NaN	NaN	NaN	NaN	NaN	NaN	NaN	NaN	NaN	NaN	NaN	NaN	NaN	NaN	NaN	NaN	NaN	NaN	NaN
NaN	NaN	NaN	NaN	NaN	NaN	NaN	NaN	NaN	NaN	NaN	NaN	NaN	NaN	NaN	NaN	NaN	NaN	NaN	NaN	NaN	165.99	NaN	NaN	NaN	NaN	NaN	NaN	NaN	NaN	NaN	NaN	NaN	NaN	NaN	NaN	NaN	NaN	NaN	NaN	NaN	NaN	NaN	NaN	NaN	NaN	NaN	NaN	NaN	NaN
NaN	NaN	NaN	NaN	NaN	NaN	NaN	NaN	NaN	NaN	NaN	NaN	NaN	NaN	NaN	NaN	NaN	NaN	NaN	NaN	NaN	166.01	NaN	NaN	NaN	NaN	NaN	NaN	NaN	NaN	NaN	NaN	NaN	NaN	NaN	NaN	NaN	NaN	NaN	NaN	NaN	NaN	NaN	NaN	NaN	NaN	NaN	NaN	NaN	NaN
NaN	NaN	NaN	NaN	NaN	NaN	NaN	NaN	NaN	NaN	NaN	NaN	NaN	NaN	NaN	NaN	NaN	NaN	NaN	NaN	NaN	166.03	NaN	NaN	NaN	NaN	NaN	NaN	NaN	NaN	NaN	NaN	NaN	NaN	NaN	NaN	NaN	NaN	NaN	NaN	NaN	NaN	NaN	NaN	NaN	NaN	NaN	NaN	NaN	NaN
NaN	NaN	NaN	NaN	NaN	NaN	NaN	NaN	NaN	NaN	NaN	NaN	NaN	NaN	NaN	NaN	NaN	NaN	NaN	NaN	NaN	166.05	NaN	NaN	NaN	NaN	NaN	NaN	NaN	NaN	NaN	NaN	NaN	NaN	NaN	NaN	NaN	NaN	NaN	NaN	NaN	NaN	NaN	NaN	NaN	NaN	NaN	NaN	NaN	NaN
NaN	NaN	NaN	NaN	NaN	NaN	NaN	NaN	NaN	NaN	NaN	NaN	NaN	NaN	NaN	NaN	NaN	NaN	NaN	NaN	NaN	166.06	NaN	NaN	NaN	NaN	NaN	NaN	NaN	NaN	NaN	NaN	NaN	NaN	NaN	NaN	NaN	NaN	NaN	NaN	NaN	NaN	NaN	NaN	NaN	NaN	NaN	NaN	NaN	NaN
NaN	NaN	NaN	NaN	NaN	NaN	NaN	NaN	NaN	NaN	NaN	NaN	NaN	NaN	NaN	NaN	NaN	NaN	NaN	NaN	NaN	166.08	NaN	NaN	NaN	NaN	NaN	NaN	NaN	NaN	NaN	NaN	NaN	NaN	NaN	NaN	NaN	NaN	NaN	NaN	NaN	NaN	NaN	NaN	NaN	NaN	NaN	NaN	NaN	NaN
NaN	NaN	NaN	NaN	NaN	NaN	NaN	NaN	NaN	NaN	NaN	NaN	NaN	NaN	NaN	NaN	NaN	NaN	NaN	NaN	NaN	166.11	NaN	NaN	NaN	NaN	NaN	NaN	NaN	NaN	NaN	NaN	NaN	NaN	NaN	NaN	NaN	NaN	NaN	NaN	NaN	NaN	NaN	NaN	NaN	NaN	NaN	NaN	NaN	NaN
NaN	NaN	NaN	NaN	NaN	NaN	NaN	NaN	NaN	NaN	NaN	NaN	NaN	NaN	NaN	NaN	NaN	NaN	NaN	NaN	NaN	166.13	NaN	NaN	NaN	NaN	NaN	NaN	NaN	NaN	NaN	NaN	NaN	NaN	NaN	NaN	NaN	NaN	NaN	NaN	NaN	NaN	NaN	NaN	NaN	NaN	NaN	NaN	NaN	NaN
NaN	NaN	NaN	NaN	NaN	NaN	NaN	NaN	NaN	NaN	NaN	NaN	NaN	NaN	NaN	NaN	NaN	NaN	NaN	NaN	NaN	166.15	NaN	NaN	NaN	NaN	NaN	NaN	NaN	NaN	NaN	NaN	NaN	NaN	NaN	NaN	NaN	NaN	NaN	NaN	NaN	NaN	NaN	NaN	NaN	NaN	NaN	NaN	NaN	NaN
NaN	NaN	NaN	NaN	NaN	NaN	NaN	NaN	NaN	NaN	NaN	NaN	NaN	NaN	NaN	NaN	NaN	NaN	NaN	NaN	NaN	166.2	NaN	NaN	NaN	NaN	NaN	NaN	NaN	NaN	NaN	NaN	NaN	NaN	NaN	NaN	NaN	NaN	NaN	NaN	NaN	NaN	NaN	NaN	NaN	NaN	NaN	NaN	NaN	NaN
NaN	NaN	NaN	NaN	NaN	NaN	NaN	NaN	NaN	NaN	NaN	NaN	NaN	NaN	NaN	NaN	NaN	NaN	NaN	NaN	NaN	166.22	NaN	NaN	NaN	NaN	NaN	NaN	NaN	NaN	NaN	NaN	NaN	NaN	NaN	NaN	NaN	NaN	NaN	NaN	NaN	NaN	NaN	NaN	NaN	NaN	NaN	NaN	NaN	NaN
NaN	NaN	NaN	NaN	NaN	NaN	NaN	NaN	NaN	NaN	NaN	NaN	NaN	NaN	NaN	NaN	NaN	NaN	NaN	NaN	NaN	166.24	NaN	NaN	NaN	NaN	NaN	NaN	NaN	NaN	NaN	NaN	NaN	NaN	NaN	NaN	NaN	NaN	NaN	NaN	NaN	NaN	NaN	NaN	NaN	NaN	NaN	NaN	NaN	NaN
NaN	NaN	NaN	NaN	NaN	NaN	NaN	NaN	NaN	NaN	NaN	NaN	NaN	NaN	NaN	NaN	NaN	NaN	NaN	NaN	NaN	169.49	NaN	NaN	NaN	NaN	NaN	NaN	NaN	NaN	NaN	NaN	NaN	NaN	NaN	NaN	NaN	NaN	NaN	NaN	NaN	NaN	NaN	NaN	NaN	NaN	NaN	NaN	NaN	NaN
NaN	NaN	NaN	NaN	NaN	NaN	NaN	NaN	NaN	NaN	NaN	NaN	NaN	NaN	NaN	NaN	NaN	NaN	NaN	NaN	NaN	169.5	NaN	NaN	NaN	NaN	NaN	NaN	NaN	NaN	NaN	NaN	NaN	NaN	NaN	NaN	NaN	NaN	NaN	NaN	NaN	NaN	NaN	NaN	NaN	NaN	NaN	NaN	NaN	NaN
NaN	NaN	NaN	NaN	NaN	NaN	NaN	NaN	NaN	NaN	NaN	NaN	NaN	NaN	NaN	NaN	NaN	NaN	NaN	NaN	NaN	169.5	NaN	NaN	NaN	NaN	NaN	NaN	NaN	NaN	NaN	NaN	NaN	NaN	NaN	NaN	NaN	NaN	NaN	NaN	NaN	NaN	NaN	NaN	NaN	NaN	NaN	NaN	NaN	NaN
NaN	NaN	NaN	NaN	NaN	NaN	NaN	NaN	NaN	NaN	NaN	NaN	NaN	NaN	NaN	NaN	NaN	NaN	NaN	NaN	NaN	169.51	NaN	NaN	NaN	NaN	NaN	NaN	NaN	NaN	NaN	NaN	NaN	NaN	NaN	NaN	NaN	NaN	NaN	NaN	NaN	NaN	NaN	NaN	NaN	NaN	NaN	NaN	NaN	NaN
NaN	NaN	NaN	NaN	NaN	NaN	NaN	NaN	NaN	NaN	NaN	NaN	NaN	NaN	NaN	NaN	NaN	NaN	NaN	NaN	NaN	169.52	NaN	NaN	NaN	NaN	NaN	NaN	NaN	NaN	NaN	NaN	NaN	NaN	NaN	NaN	NaN	NaN	NaN	NaN	NaN	NaN	NaN	NaN	NaN	NaN	NaN	NaN	NaN	NaN
NaN	NaN	NaN	NaN	NaN	NaN	NaN	NaN	NaN	NaN	NaN	NaN	NaN	NaN	NaN	NaN	NaN	NaN	NaN	NaN	NaN	169.53	NaN	NaN	NaN	NaN	NaN	NaN	NaN	NaN	NaN	NaN	NaN	NaN	NaN	NaN	NaN	NaN	NaN	NaN	NaN	NaN	NaN	NaN	NaN	NaN	NaN	NaN	NaN	NaN
NaN	NaN	NaN	NaN	NaN	NaN	NaN	NaN	NaN	NaN	NaN	NaN	NaN	NaN	NaN	NaN	NaN	NaN	NaN	NaN	NaN	169.54	NaN	NaN	NaN	NaN	NaN	NaN	NaN	NaN	NaN	NaN	NaN	NaN	NaN	NaN	NaN	NaN	NaN	NaN	NaN	NaN	NaN	NaN	NaN	NaN	NaN	NaN	NaN	NaN
NaN	NaN	NaN	NaN	NaN	NaN	NaN	NaN	NaN	NaN	NaN	NaN	NaN	NaN	NaN	NaN	NaN	NaN	NaN	NaN	NaN	169.55	NaN	NaN	NaN	NaN	NaN	NaN	NaN	NaN	NaN	NaN	NaN	NaN	NaN	NaN	NaN	NaN	NaN	NaN	NaN	NaN	NaN	NaN	NaN	NaN	NaN	NaN	NaN	NaN
NaN	NaN	NaN	NaN	NaN	NaN	NaN	NaN	NaN	NaN	NaN	NaN	NaN	NaN	NaN	NaN	NaN	NaN	NaN	NaN	NaN	169.56	NaN	NaN	NaN	NaN	NaN	NaN	NaN	NaN	NaN	NaN	NaN	NaN	NaN	NaN	NaN	NaN	NaN	NaN	NaN	NaN	NaN	NaN	NaN	NaN	NaN	NaN	NaN	NaN
NaN	NaN	NaN	NaN	NaN	NaN	NaN	NaN	NaN	NaN	NaN	NaN	NaN	NaN	NaN	NaN	NaN	NaN	NaN	NaN	NaN	169.57	NaN	NaN	NaN	NaN	NaN	NaN	NaN	NaN	NaN	NaN	NaN	NaN	NaN	NaN	NaN	NaN	NaN	NaN	NaN	NaN	NaN	NaN	NaN	NaN	NaN	NaN	NaN	NaN
NaN	NaN	NaN	NaN	NaN	NaN	NaN	NaN	NaN	NaN	NaN	NaN	NaN	NaN	NaN	NaN	NaN	NaN	NaN	NaN	NaN	169.58	NaN	NaN	NaN	NaN	NaN	NaN	NaN	NaN	NaN	NaN	NaN	NaN	NaN	NaN	NaN	NaN	NaN	NaN	NaN	NaN	NaN	NaN	NaN	NaN	NaN	NaN	NaN	NaN
NaN	NaN	NaN	NaN	NaN	NaN	NaN	NaN	NaN	NaN	NaN	NaN	NaN	NaN	NaN	NaN	NaN	NaN	NaN	NaN	NaN	169.59	NaN	NaN	NaN	NaN	NaN	NaN	NaN	NaN	NaN	NaN	NaN	NaN	NaN	NaN	NaN	NaN	NaN	NaN	NaN	NaN	NaN	NaN	NaN	NaN	NaN	NaN	NaN	NaN
NaN	NaN	NaN	NaN	NaN	NaN	NaN	NaN	NaN	NaN	NaN	NaN	NaN	NaN	NaN	NaN	NaN	NaN	NaN	NaN	NaN	169.61	NaN	NaN	NaN	NaN	NaN	NaN	NaN	NaN	NaN	NaN	NaN	NaN	NaN	NaN	NaN	NaN	NaN	NaN	NaN	NaN	NaN	NaN	NaN	NaN	NaN	NaN	NaN	NaN
NaN	NaN	NaN	NaN	NaN	NaN	NaN	NaN	NaN	NaN	NaN	NaN	NaN	NaN	NaN	NaN	NaN	NaN	NaN	NaN	NaN	169.62	NaN	NaN	NaN	NaN	NaN	NaN	NaN	NaN	NaN	NaN	NaN	NaN	NaN	NaN	NaN	NaN	NaN	NaN	NaN	NaN	NaN	NaN	NaN	NaN	NaN	NaN	NaN	NaN
NaN	NaN	NaN	NaN	NaN	NaN	NaN	NaN	NaN	NaN	NaN	NaN	NaN	NaN	NaN	NaN	NaN	NaN	NaN	NaN	NaN	169.63	NaN	NaN	NaN	NaN	NaN	NaN	NaN	NaN	NaN	NaN	NaN	NaN	NaN	NaN	NaN	NaN	NaN	NaN	NaN	NaN	NaN	NaN	NaN	NaN	NaN	NaN	NaN	NaN
NaN	NaN	NaN	NaN	NaN	NaN	NaN	NaN	NaN	NaN	NaN	NaN	NaN	NaN	NaN	NaN	NaN	NaN	NaN	NaN	NaN	169.65	NaN	NaN	NaN	NaN	NaN	NaN	NaN	NaN	NaN	NaN	NaN	NaN	NaN	NaN	NaN	NaN	NaN	NaN	NaN	NaN	NaN	NaN	NaN	NaN	NaN	NaN	NaN	NaN
NaN	NaN	NaN	NaN	NaN	NaN	NaN	NaN	NaN	NaN	NaN	NaN	NaN	NaN	NaN	NaN	NaN	NaN	NaN	NaN	NaN	169.66	NaN	NaN	NaN	NaN	NaN	NaN	NaN	NaN	NaN	NaN	NaN	NaN	NaN	NaN	NaN	NaN	NaN	NaN	NaN	NaN	NaN	NaN	NaN	NaN	NaN	NaN	NaN	NaN
NaN	NaN	NaN	NaN	NaN	NaN	NaN	NaN	NaN	NaN	NaN	NaN	NaN	NaN	NaN	NaN	NaN	NaN	NaN	NaN	NaN	169.67	NaN	NaN	NaN	NaN	NaN	NaN	NaN	NaN	NaN	NaN	NaN	NaN	NaN	NaN	NaN	NaN	NaN	NaN	NaN	NaN	NaN	NaN	NaN	NaN	NaN	NaN	NaN	NaN
NaN	NaN	NaN	NaN	NaN	NaN	NaN	NaN	NaN	NaN	NaN	NaN	NaN	NaN	NaN	NaN	NaN	NaN	NaN	NaN	NaN	169.69	NaN	NaN	NaN	NaN	NaN	NaN	NaN	NaN	NaN	NaN	NaN	NaN	NaN	NaN	NaN	NaN	NaN	NaN	NaN	NaN	NaN	NaN	NaN	NaN	NaN	NaN	NaN	NaN
NaN	NaN	NaN	NaN	NaN	NaN	NaN	NaN	NaN	NaN	NaN	NaN	NaN	NaN	NaN	NaN	NaN	NaN	NaN	NaN	NaN	169.7	NaN	NaN	NaN	NaN	NaN	NaN	NaN	NaN	NaN	NaN	NaN	NaN	NaN	NaN	NaN	NaN	NaN	NaN	NaN	NaN	NaN	NaN	NaN	NaN	NaN	NaN	NaN	NaN
NaN	NaN	NaN	NaN	NaN	NaN	NaN	NaN	NaN	NaN	NaN	NaN	NaN	NaN	NaN	NaN	NaN	NaN	NaN	NaN	NaN	169.72	NaN	NaN	NaN	NaN	NaN	NaN	NaN	NaN	NaN	NaN	NaN	NaN	NaN	NaN	NaN	NaN	NaN	NaN	NaN	NaN	NaN	NaN	NaN	NaN	NaN	NaN	NaN	NaN
NaN	NaN	NaN	NaN	NaN	NaN	NaN	NaN	NaN	NaN	NaN	NaN	NaN	NaN	NaN	NaN	NaN	NaN	NaN	NaN	NaN	169.73	NaN	NaN	NaN	NaN	NaN	NaN	NaN	NaN	NaN	NaN	NaN	NaN	NaN	NaN	NaN	NaN	NaN	NaN	NaN	NaN	NaN	NaN	NaN	NaN	NaN	NaN	NaN	NaN
NaN	NaN	NaN	NaN	NaN	NaN	NaN	NaN	NaN	NaN	NaN	NaN	NaN	NaN	NaN	NaN	NaN	NaN	NaN	NaN	NaN	169.75	NaN	NaN	NaN	NaN	NaN	NaN	NaN	NaN	NaN	NaN	NaN	NaN	NaN	NaN	NaN	NaN	NaN	NaN	NaN	NaN	NaN	NaN	NaN	NaN	NaN	NaN	NaN	NaN
NaN	NaN	NaN	NaN	NaN	NaN	NaN	NaN	NaN	NaN	NaN	NaN	NaN	NaN	NaN	NaN	NaN	NaN	NaN	NaN	NaN	169.77	NaN	NaN	NaN	NaN	NaN	NaN	NaN	NaN	NaN	NaN	NaN	NaN	NaN	NaN	NaN	NaN	NaN	NaN	NaN	NaN	NaN	NaN	NaN	NaN	NaN	NaN	NaN	NaN
NaN	NaN	NaN	NaN	NaN	NaN	NaN	NaN	NaN	NaN	NaN	NaN	NaN	NaN	NaN	NaN	NaN	NaN	NaN	NaN	NaN	169.79	NaN	NaN	NaN	NaN	NaN	NaN	NaN	NaN	NaN	NaN	NaN	NaN	NaN	NaN	NaN	NaN	NaN	NaN	NaN	NaN	NaN	NaN	NaN	NaN	NaN	NaN	NaN	NaN
NaN	NaN	NaN	NaN	NaN	NaN	NaN	NaN	NaN	NaN	NaN	NaN	NaN	NaN	NaN	NaN	NaN	NaN	NaN	NaN	NaN	169.8	NaN	NaN	NaN	NaN	NaN	NaN	NaN	NaN	NaN	NaN	NaN	NaN	NaN	NaN	NaN	NaN	NaN	NaN	NaN	NaN	NaN	NaN	NaN	NaN	NaN	NaN	NaN	NaN
NaN	NaN	NaN	NaN	NaN	NaN	NaN	NaN	NaN	NaN	NaN	NaN	NaN	NaN	NaN	NaN	NaN	NaN	NaN	NaN	NaN	169.81	NaN	NaN	NaN	NaN	NaN	NaN	NaN	NaN	NaN	NaN	NaN	NaN	NaN	NaN	NaN	NaN	NaN	NaN	NaN	NaN	NaN	NaN	NaN	NaN	NaN	NaN	NaN	NaN
NaN	NaN	NaN	NaN	NaN	NaN	NaN	NaN	NaN	NaN	NaN	NaN	NaN	NaN	NaN	NaN	NaN	NaN	NaN	NaN	NaN	169.86	NaN	NaN	NaN	NaN	NaN	NaN	NaN	NaN	NaN	NaN	NaN	NaN	NaN	NaN	NaN	NaN	NaN	NaN	NaN	NaN	NaN	NaN	NaN	NaN	NaN	NaN	NaN	NaN
NaN	NaN	NaN	NaN	NaN	NaN	NaN	NaN	NaN	NaN	NaN	NaN	NaN	NaN	NaN	NaN	NaN	NaN	NaN	NaN	NaN	169.88	NaN	NaN	NaN	NaN	NaN	NaN	NaN	NaN	NaN	NaN	NaN	NaN	NaN	NaN	NaN	NaN	NaN	NaN	NaN	NaN	NaN	NaN	NaN	NaN	NaN	NaN	NaN	NaN
NaN	NaN	NaN	NaN	NaN	NaN	NaN	NaN	NaN	NaN	NaN	NaN	NaN	NaN	NaN	NaN	NaN	NaN	NaN	NaN	NaN	169.91	NaN	NaN	NaN	NaN	NaN	NaN	NaN	NaN	NaN	NaN	NaN	NaN	NaN	NaN	NaN	NaN	NaN	NaN	NaN	NaN	NaN	NaN	NaN	NaN	NaN	NaN	NaN	NaN
NaN	NaN	NaN	NaN	NaN	NaN	NaN	NaN	NaN	NaN	NaN	NaN	NaN	NaN	NaN	NaN	NaN	NaN	NaN	NaN	NaN	172.6	NaN	NaN	NaN	NaN	NaN	NaN	NaN	NaN	NaN	NaN	NaN	NaN	NaN	NaN	NaN	NaN	NaN	NaN	NaN	NaN	NaN	NaN	NaN	NaN	NaN	NaN	NaN	NaN
NaN	NaN	NaN	NaN	NaN	NaN	NaN	NaN	NaN	NaN	NaN	NaN	NaN	NaN	NaN	NaN	NaN	NaN	NaN	NaN	NaN	172.61	NaN	NaN	NaN	NaN	NaN	NaN	NaN	NaN	NaN	NaN	NaN	NaN	NaN	NaN	NaN	NaN	NaN	NaN	NaN	NaN	NaN	NaN	NaN	NaN	NaN	NaN	NaN	NaN
NaN	NaN	NaN	NaN	NaN	NaN	NaN	NaN	NaN	NaN	NaN	NaN	NaN	NaN	NaN	NaN	NaN	NaN	NaN	NaN	NaN	172.61	NaN	NaN	NaN	NaN	NaN	NaN	NaN	NaN	NaN	NaN	NaN	NaN	NaN	NaN	NaN	NaN	NaN	NaN	NaN	NaN	NaN	NaN	NaN	NaN	NaN	NaN	NaN	NaN
NaN	NaN	NaN	NaN	NaN	NaN	NaN	NaN	NaN	NaN	NaN	NaN	NaN	NaN	NaN	NaN	NaN	NaN	NaN	NaN	NaN	172.62	NaN	NaN	NaN	NaN	NaN	NaN	NaN	NaN	NaN	NaN	NaN	NaN	NaN	NaN	NaN	NaN	NaN	NaN	NaN	NaN	NaN	NaN	NaN	NaN	NaN	NaN	NaN	NaN
NaN	NaN	NaN	NaN	NaN	NaN	NaN	NaN	NaN	NaN	NaN	NaN	NaN	NaN	NaN	NaN	NaN	NaN	NaN	NaN	NaN	172.63	NaN	NaN	NaN	NaN	NaN	NaN	NaN	NaN	NaN	NaN	NaN	NaN	NaN	NaN	NaN	NaN	NaN	NaN	NaN	NaN	NaN	NaN	NaN	NaN	NaN	NaN	NaN	NaN
NaN	NaN	NaN	NaN	NaN	NaN	NaN	NaN	NaN	NaN	NaN	NaN	NaN	NaN	NaN	NaN	NaN	NaN	NaN	NaN	NaN	172.64	NaN	NaN	NaN	NaN	NaN	NaN	NaN	NaN	NaN	NaN	NaN	NaN	NaN	NaN	NaN	NaN	NaN	NaN	NaN	NaN	NaN	NaN	NaN	NaN	NaN	NaN	NaN	NaN
NaN	NaN	NaN	NaN	NaN	NaN	NaN	NaN	NaN	NaN	NaN	NaN	NaN	NaN	NaN	NaN	NaN	NaN	NaN	NaN	NaN	172.65	NaN	NaN	NaN	NaN	NaN	NaN	NaN	NaN	NaN	NaN	NaN	NaN	NaN	NaN	NaN	NaN	NaN	NaN	NaN	NaN	NaN	NaN	NaN	NaN	NaN	NaN	NaN	NaN
NaN	NaN	NaN	NaN	NaN	NaN	NaN	NaN	NaN	NaN	NaN	NaN	NaN	NaN	NaN	NaN	NaN	NaN	NaN	NaN	NaN	172.66	NaN	NaN	NaN	NaN	NaN	NaN	NaN	NaN	NaN	NaN	NaN	NaN	NaN	NaN	NaN	NaN	NaN	NaN	NaN	NaN	NaN	NaN	NaN	NaN	NaN	NaN	NaN	NaN
NaN	NaN	NaN	NaN	NaN	NaN	NaN	NaN	NaN	NaN	NaN	NaN	NaN	NaN	NaN	NaN	NaN	NaN	NaN	NaN	NaN	172.67	NaN	NaN	NaN	NaN	NaN	NaN	NaN	NaN	NaN	NaN	NaN	NaN	NaN	NaN	NaN	NaN	NaN	NaN	NaN	NaN	NaN	NaN	NaN	NaN	NaN	NaN	NaN	NaN
NaN	NaN	NaN	NaN	NaN	NaN	NaN	NaN	NaN	NaN	NaN	NaN	NaN	NaN	NaN	NaN	NaN	NaN	NaN	NaN	NaN	172.68	NaN	NaN	NaN	NaN	NaN	NaN	NaN	NaN	NaN	NaN	NaN	NaN	NaN	NaN	NaN	NaN	NaN	NaN	NaN	NaN	NaN	NaN	NaN	NaN	NaN	NaN	NaN	NaN
NaN	NaN	NaN	NaN	NaN	NaN	NaN	NaN	NaN	NaN	NaN	NaN	NaN	NaN	NaN	NaN	NaN	NaN	NaN	NaN	NaN	172.7	NaN	NaN	NaN	NaN	NaN	NaN	NaN	NaN	NaN	NaN	NaN	NaN	NaN	NaN	NaN	NaN	NaN	NaN	NaN	NaN	NaN	NaN	NaN	NaN	NaN	NaN	NaN	NaN
NaN	NaN	NaN	NaN	NaN	NaN	NaN	NaN	NaN	NaN	NaN	NaN	NaN	NaN	NaN	NaN	NaN	NaN	NaN	NaN	NaN	172.71	NaN	NaN	NaN	NaN	NaN	NaN	NaN	NaN	NaN	NaN	NaN	NaN	NaN	NaN	NaN	NaN	NaN	NaN	NaN	NaN	NaN	NaN	NaN	NaN	NaN	NaN	NaN	NaN
NaN	NaN	NaN	NaN	NaN	NaN	NaN	NaN	NaN	NaN	NaN	NaN	NaN	NaN	NaN	NaN	NaN	NaN	NaN	NaN	NaN	172.72	NaN	NaN	NaN	NaN	NaN	NaN	NaN	NaN	NaN	NaN	NaN	NaN	NaN	NaN	NaN	NaN	NaN	NaN	NaN	NaN	NaN	NaN	NaN	NaN	NaN	NaN	NaN	NaN
NaN	NaN	NaN	NaN	NaN	NaN	NaN	NaN	NaN	NaN	NaN	NaN	NaN	NaN	NaN	NaN	NaN	NaN	NaN	NaN	NaN	172.73	NaN	NaN	NaN	NaN	NaN	NaN	NaN	NaN	NaN	NaN	NaN	NaN	NaN	NaN	NaN	NaN	NaN	NaN	NaN	NaN	NaN	NaN	NaN	NaN	NaN	NaN	NaN	NaN
NaN	NaN	NaN	NaN	NaN	NaN	NaN	NaN	NaN	NaN	NaN	NaN	NaN	NaN	NaN	NaN	NaN	NaN	NaN	NaN	NaN	172.75	NaN	NaN	NaN	NaN	NaN	NaN	NaN	NaN	NaN	NaN	NaN	NaN	NaN	NaN	NaN	NaN	NaN	NaN	NaN	NaN	NaN	NaN	NaN	NaN	NaN	NaN	NaN	NaN
NaN	NaN	NaN	NaN	NaN	NaN	NaN	NaN	NaN	NaN	NaN	NaN	NaN	NaN	NaN	NaN	NaN	NaN	NaN	NaN	NaN	172.76	NaN	NaN	NaN	NaN	NaN	NaN	NaN	NaN	NaN	NaN	NaN	NaN	NaN	NaN	NaN	NaN	NaN	NaN	NaN	NaN	NaN	NaN	NaN	NaN	NaN	NaN	NaN	NaN
NaN	NaN	NaN	NaN	NaN	NaN	NaN	NaN	NaN	NaN	NaN	NaN	NaN	NaN	NaN	NaN	NaN	NaN	NaN	NaN	NaN	172.77	NaN	NaN	NaN	NaN	NaN	NaN	NaN	NaN	NaN	NaN	NaN	NaN	NaN	NaN	NaN	NaN	NaN	NaN	NaN	NaN	NaN	NaN	NaN	NaN	NaN	NaN	NaN	NaN
NaN	NaN	NaN	NaN	NaN	NaN	NaN	NaN	NaN	NaN	NaN	NaN	NaN	NaN	NaN	NaN	NaN	NaN	NaN	NaN	NaN	172.78	NaN	NaN	NaN	NaN	NaN	NaN	NaN	NaN	NaN	NaN	NaN	NaN	NaN	NaN	NaN	NaN	NaN	NaN	NaN	NaN	NaN	NaN	NaN	NaN	NaN	NaN	NaN	NaN
NaN	NaN	NaN	NaN	NaN	NaN	NaN	NaN	NaN	NaN	NaN	NaN	NaN	NaN	NaN	NaN	NaN	NaN	NaN	NaN	NaN	172.8	NaN	NaN	NaN	NaN	NaN	NaN	NaN	NaN	NaN	NaN	NaN	NaN	NaN	NaN	NaN	NaN	NaN	NaN	NaN	NaN	NaN	NaN	NaN	NaN	NaN	NaN	NaN	NaN
NaN	NaN	NaN	NaN	NaN	NaN	NaN	NaN	NaN	NaN	NaN	NaN	NaN	NaN	NaN	NaN	NaN	NaN	NaN	NaN	NaN	172.81	NaN	NaN	NaN	NaN	NaN	NaN	NaN	NaN	NaN	NaN	NaN	NaN	NaN	NaN	NaN	NaN	NaN	NaN	NaN	NaN	NaN	NaN	NaN	NaN	NaN	NaN	NaN	NaN
NaN	NaN	NaN	NaN	NaN	NaN	NaN	NaN	NaN	NaN	NaN	NaN	NaN	NaN	NaN	NaN	NaN	NaN	NaN	NaN	NaN	172.83	NaN	NaN	NaN	NaN	NaN	NaN	NaN	NaN	NaN	NaN	NaN	NaN	NaN	NaN	NaN	NaN	NaN	NaN	NaN	NaN	NaN	NaN	NaN	NaN	NaN	NaN	NaN	NaN
NaN	NaN	NaN	NaN	NaN	NaN	NaN	NaN	NaN	NaN	NaN	NaN	NaN	NaN	NaN	NaN	NaN	NaN	NaN	NaN	NaN	172.85	NaN	NaN	NaN	NaN	NaN	NaN	NaN	NaN	NaN	NaN	NaN	NaN	NaN	NaN	NaN	NaN	NaN	NaN	NaN	NaN	NaN	NaN	NaN	NaN	NaN	NaN	NaN	NaN
NaN	NaN	NaN	NaN	NaN	NaN	NaN	NaN	NaN	NaN	NaN	NaN	NaN	NaN	NaN	NaN	NaN	NaN	NaN	NaN	NaN	172.86	NaN	NaN	NaN	NaN	NaN	NaN	NaN	NaN	NaN	NaN	NaN	NaN	NaN	NaN	NaN	NaN	NaN	NaN	NaN	NaN	NaN	NaN	NaN	NaN	NaN	NaN	NaN	NaN
NaN	NaN	NaN	NaN	NaN	NaN	NaN	NaN	NaN	NaN	NaN	NaN	NaN	NaN	NaN	NaN	NaN	NaN	NaN	NaN	NaN	172.88	NaN	NaN	NaN	NaN	NaN	NaN	NaN	NaN	NaN	NaN	NaN	NaN	NaN	NaN	NaN	NaN	NaN	NaN	NaN	NaN	NaN	NaN	NaN	NaN	NaN	NaN	NaN	NaN
NaN	NaN	NaN	NaN	NaN	NaN	NaN	NaN	NaN	NaN	NaN	NaN	NaN	NaN	NaN	NaN	NaN	NaN	NaN	NaN	NaN	172.9	NaN	NaN	NaN	NaN	NaN	NaN	NaN	NaN	NaN	NaN	NaN	NaN	NaN	NaN	NaN	NaN	NaN	NaN	NaN	NaN	NaN	NaN	NaN	NaN	NaN	NaN	NaN	NaN
NaN	NaN	NaN	NaN	NaN	NaN	NaN	NaN	NaN	NaN	NaN	NaN	NaN	NaN	NaN	NaN	NaN	NaN	NaN	NaN	NaN	172.92	NaN	NaN	NaN	NaN	NaN	NaN	NaN	NaN	NaN	NaN	NaN	NaN	NaN	NaN	NaN	NaN	NaN	NaN	NaN	NaN	NaN	NaN	NaN	NaN	NaN	NaN	NaN	NaN
NaN	NaN	NaN	NaN	NaN	NaN	NaN	NaN	NaN	NaN	NaN	NaN	NaN	NaN	NaN	NaN	NaN	NaN	NaN	NaN	NaN	172.94	NaN	NaN	NaN	NaN	NaN	NaN	NaN	NaN	NaN	NaN	NaN	NaN	NaN	NaN	NaN	NaN	NaN	NaN	NaN	NaN	NaN	NaN	NaN	NaN	NaN	NaN	NaN	NaN
NaN	NaN	NaN	NaN	NaN	NaN	NaN	NaN	NaN	NaN	NaN	NaN	NaN	NaN	NaN	NaN	NaN	NaN	NaN	NaN	NaN	172.97	NaN	NaN	NaN	NaN	NaN	NaN	NaN	NaN	NaN	NaN	NaN	NaN	NaN	NaN	NaN	NaN	NaN	NaN	NaN	NaN	NaN	NaN	NaN	NaN	NaN	NaN	NaN	NaN
NaN	NaN	NaN	NaN	NaN	NaN	NaN	NaN	NaN	NaN	NaN	NaN	NaN	NaN	NaN	NaN	NaN	NaN	NaN	NaN	NaN	173.01	NaN	NaN	NaN	NaN	NaN	NaN	NaN	NaN	NaN	NaN	NaN	NaN	NaN	NaN	NaN	NaN	NaN	NaN	NaN	NaN	NaN	NaN	NaN	NaN	NaN	NaN	NaN	NaN
NaN	NaN	NaN	NaN	NaN	NaN	NaN	NaN	NaN	NaN	NaN	NaN	NaN	NaN	NaN	NaN	NaN	NaN	NaN	NaN	NaN	173.03	NaN	NaN	NaN	NaN	NaN	NaN	NaN	NaN	NaN	NaN	NaN	NaN	NaN	NaN	NaN	NaN	NaN	NaN	NaN	NaN	NaN	NaN	NaN	NaN	NaN	NaN	NaN	NaN
NaN	NaN	NaN	NaN	NaN	NaN	NaN	NaN	NaN	NaN	NaN	NaN	NaN	NaN	NaN	NaN	NaN	NaN	NaN	NaN	NaN	175.77	NaN	NaN	NaN	NaN	NaN	NaN	NaN	NaN	NaN	NaN	NaN	NaN	NaN	NaN	NaN	NaN	NaN	NaN	NaN	NaN	NaN	NaN	NaN	NaN	NaN	NaN	NaN	NaN
NaN	NaN	NaN	NaN	NaN	NaN	NaN	NaN	NaN	NaN	NaN	NaN	NaN	NaN	NaN	NaN	NaN	NaN	NaN	NaN	NaN	175.77	NaN	NaN	NaN	NaN	NaN	NaN	NaN	NaN	NaN	NaN	NaN	NaN	NaN	NaN	NaN	NaN	NaN	NaN	NaN	NaN	NaN	NaN	NaN	NaN	NaN	NaN	NaN	NaN
NaN	NaN	NaN	NaN	NaN	NaN	NaN	NaN	NaN	NaN	NaN	NaN	NaN	NaN	NaN	NaN	NaN	NaN	NaN	NaN	NaN	175.78	NaN	NaN	NaN	NaN	NaN	NaN	NaN	NaN	NaN	NaN	NaN	NaN	NaN	NaN	NaN	NaN	NaN	NaN	NaN	NaN	NaN	NaN	NaN	NaN	NaN	NaN	NaN	NaN
NaN	NaN	NaN	NaN	NaN	NaN	NaN	NaN	NaN	NaN	NaN	NaN	NaN	NaN	NaN	NaN	NaN	NaN	NaN	NaN	NaN	175.78	NaN	NaN	NaN	NaN	NaN	NaN	NaN	NaN	NaN	NaN	NaN	NaN	NaN	NaN	NaN	NaN	NaN	NaN	NaN	NaN	NaN	NaN	NaN	NaN	NaN	NaN	NaN	NaN
NaN	NaN	NaN	NaN	NaN	NaN	NaN	NaN	NaN	NaN	NaN	NaN	NaN	NaN	NaN	NaN	NaN	NaN	NaN	NaN	NaN	175.79	NaN	NaN	NaN	NaN	NaN	NaN	NaN	NaN	NaN	NaN	NaN	NaN	NaN	NaN	NaN	NaN	NaN	NaN	NaN	NaN	NaN	NaN	NaN	NaN	NaN	NaN	NaN	NaN
NaN	NaN	NaN	NaN	NaN	NaN	NaN	NaN	NaN	NaN	NaN	NaN	NaN	NaN	NaN	NaN	NaN	NaN	NaN	NaN	NaN	175.8	NaN	NaN	NaN	NaN	NaN	NaN	NaN	NaN	NaN	NaN	NaN	NaN	NaN	NaN	NaN	NaN	NaN	NaN	NaN	NaN	NaN	NaN	NaN	NaN	NaN	NaN	NaN	NaN
NaN	NaN	NaN	NaN	NaN	NaN	NaN	NaN	NaN	NaN	NaN	NaN	NaN	NaN	NaN	NaN	NaN	NaN	NaN	NaN	NaN	175.81	NaN	NaN	NaN	NaN	NaN	NaN	NaN	NaN	NaN	NaN	NaN	NaN	NaN	NaN	NaN	NaN	NaN	NaN	NaN	NaN	NaN	NaN	NaN	NaN	NaN	NaN	NaN	NaN
NaN	NaN	NaN	NaN	NaN	NaN	NaN	NaN	NaN	NaN	NaN	NaN	NaN	NaN	NaN	NaN	NaN	NaN	NaN	NaN	NaN	175.82	NaN	NaN	NaN	NaN	NaN	NaN	NaN	NaN	NaN	NaN	NaN	NaN	NaN	NaN	NaN	NaN	NaN	NaN	NaN	NaN	NaN	NaN	NaN	NaN	NaN	NaN	NaN	NaN
NaN	NaN	NaN	NaN	NaN	NaN	NaN	NaN	NaN	NaN	NaN	NaN	NaN	NaN	NaN	NaN	NaN	NaN	NaN	NaN	NaN	175.84	NaN	NaN	NaN	NaN	NaN	NaN	NaN	NaN	NaN	NaN	NaN	NaN	NaN	NaN	NaN	NaN	NaN	NaN	NaN	NaN	NaN	NaN	NaN	NaN	NaN	NaN	NaN	NaN
NaN	NaN	NaN	NaN	NaN	NaN	NaN	NaN	NaN	NaN	NaN	NaN	NaN	NaN	NaN	NaN	NaN	NaN	NaN	NaN	NaN	175.85	NaN	NaN	NaN	NaN	NaN	NaN	NaN	NaN	NaN	NaN	NaN	NaN	NaN	NaN	NaN	NaN	NaN	NaN	NaN	NaN	NaN	NaN	NaN	NaN	NaN	NaN	NaN	NaN
NaN	NaN	NaN	NaN	NaN	NaN	NaN	NaN	NaN	NaN	NaN	NaN	NaN	NaN	NaN	NaN	NaN	NaN	NaN	NaN	NaN	175.86	NaN	NaN	NaN	NaN	NaN	NaN	NaN	NaN	NaN	NaN	NaN	NaN	NaN	NaN	NaN	NaN	NaN	NaN	NaN	NaN	NaN	NaN	NaN	NaN	NaN	NaN	NaN	NaN
NaN	NaN	NaN	NaN	NaN	NaN	NaN	NaN	NaN	NaN	NaN	NaN	NaN	NaN	NaN	NaN	NaN	NaN	NaN	NaN	NaN	175.88	NaN	NaN	NaN	NaN	NaN	NaN	NaN	NaN	NaN	NaN	NaN	NaN	NaN	NaN	NaN	NaN	NaN	NaN	NaN	NaN	NaN	NaN	NaN	NaN	NaN	NaN	NaN	NaN
NaN	NaN	NaN	NaN	NaN	NaN	NaN	NaN	NaN	NaN	NaN	NaN	NaN	NaN	NaN	NaN	NaN	NaN	NaN	NaN	NaN	175.89	NaN	NaN	NaN	NaN	NaN	NaN	NaN	NaN	NaN	NaN	NaN	NaN	NaN	NaN	NaN	NaN	NaN	NaN	NaN	NaN	NaN	NaN	NaN	NaN	NaN	NaN	NaN	NaN
NaN	NaN	NaN	NaN	NaN	NaN	NaN	NaN	NaN	NaN	NaN	NaN	NaN	NaN	NaN	NaN	NaN	NaN	NaN	NaN	NaN	175.9	NaN	NaN	NaN	NaN	NaN	NaN	NaN	NaN	NaN	NaN	NaN	NaN	NaN	NaN	NaN	NaN	NaN	NaN	NaN	NaN	NaN	NaN	NaN	NaN	NaN	NaN	NaN	NaN
NaN	NaN	NaN	NaN	NaN	NaN	NaN	NaN	NaN	NaN	NaN	NaN	NaN	NaN	NaN	NaN	NaN	NaN	NaN	NaN	NaN	175.92	NaN	NaN	NaN	NaN	NaN	NaN	NaN	NaN	NaN	NaN	NaN	NaN	NaN	NaN	NaN	NaN	NaN	NaN	NaN	NaN	NaN	NaN	NaN	NaN	NaN	NaN	NaN	NaN
NaN	NaN	NaN	NaN	NaN	NaN	NaN	NaN	NaN	NaN	NaN	NaN	NaN	NaN	NaN	NaN	NaN	NaN	NaN	NaN	NaN	175.93	NaN	NaN	NaN	NaN	NaN	NaN	NaN	NaN	NaN	NaN	NaN	NaN	NaN	NaN	NaN	NaN	NaN	NaN	NaN	NaN	NaN	NaN	NaN	NaN	NaN	NaN	NaN	NaN
NaN	NaN	NaN	NaN	NaN	NaN	NaN	NaN	NaN	NaN	NaN	NaN	NaN	NaN	NaN	NaN	NaN	NaN	NaN	NaN	NaN	175.94	NaN	NaN	NaN	NaN	NaN	NaN	NaN	NaN	NaN	NaN	NaN	NaN	NaN	NaN	NaN	NaN	NaN	NaN	NaN	NaN	NaN	NaN	NaN	NaN	NaN	NaN	NaN	NaN
NaN	NaN	NaN	NaN	NaN	NaN	NaN	NaN	NaN	NaN	NaN	NaN	NaN	NaN	NaN	NaN	NaN	NaN	NaN	NaN	NaN	175.96	NaN	NaN	NaN	NaN	NaN	NaN	NaN	NaN	NaN	NaN	NaN	NaN	NaN	NaN	NaN	NaN	NaN	NaN	NaN	NaN	NaN	NaN	NaN	NaN	NaN	NaN	NaN	NaN
NaN	NaN	NaN	NaN	NaN	NaN	NaN	NaN	NaN	NaN	NaN	NaN	NaN	NaN	NaN	NaN	NaN	NaN	NaN	NaN	NaN	175.98	NaN	NaN	NaN	NaN	NaN	NaN	NaN	NaN	NaN	NaN	NaN	NaN	NaN	NaN	NaN	NaN	NaN	NaN	NaN	NaN	NaN	NaN	NaN	NaN	NaN	NaN	NaN	NaN
NaN	NaN	NaN	NaN	NaN	NaN	NaN	NaN	NaN	NaN	NaN	NaN	NaN	NaN	NaN	NaN	NaN	NaN	NaN	NaN	NaN	175.99	NaN	NaN	NaN	NaN	NaN	NaN	NaN	NaN	NaN	NaN	NaN	NaN	NaN	NaN	NaN	NaN	NaN	NaN	NaN	NaN	NaN	NaN	NaN	NaN	NaN	NaN	NaN	NaN
NaN	NaN	NaN	NaN	NaN	NaN	NaN	NaN	NaN	NaN	NaN	NaN	NaN	NaN	NaN	NaN	NaN	NaN	NaN	NaN	NaN	176.01	NaN	NaN	NaN	NaN	NaN	NaN	NaN	NaN	NaN	NaN	NaN	NaN	NaN	NaN	NaN	NaN	NaN	NaN	NaN	NaN	NaN	NaN	NaN	NaN	NaN	NaN	NaN	NaN
NaN	NaN	NaN	NaN	NaN	NaN	NaN	NaN	NaN	NaN	NaN	NaN	NaN	NaN	NaN	NaN	NaN	NaN	NaN	NaN	NaN	176.02	NaN	NaN	NaN	NaN	NaN	NaN	NaN	NaN	NaN	NaN	NaN	NaN	NaN	NaN	NaN	NaN	NaN	NaN	NaN	NaN	NaN	NaN	NaN	NaN	NaN	NaN	NaN	NaN
NaN	NaN	NaN	NaN	NaN	NaN	NaN	NaN	NaN	NaN	NaN	NaN	NaN	NaN	NaN	NaN	NaN	NaN	NaN	NaN	NaN	176.04	NaN	NaN	NaN	NaN	NaN	NaN	NaN	NaN	NaN	NaN	NaN	NaN	NaN	NaN	NaN	NaN	NaN	NaN	NaN	NaN	NaN	NaN	NaN	NaN	NaN	NaN	NaN	NaN
NaN	NaN	NaN	NaN	NaN	NaN	NaN	NaN	NaN	NaN	NaN	NaN	NaN	NaN	NaN	NaN	NaN	NaN	NaN	NaN	NaN	176.07	NaN	NaN	NaN	NaN	NaN	NaN	NaN	NaN	NaN	NaN	NaN	NaN	NaN	NaN	NaN	NaN	NaN	NaN	NaN	NaN	NaN	NaN	NaN	NaN	NaN	NaN	NaN	NaN
NaN	NaN	NaN	NaN	NaN	NaN	NaN	NaN	NaN	NaN	NaN	NaN	NaN	NaN	NaN	NaN	NaN	NaN	NaN	NaN	NaN	176.09	NaN	NaN	NaN	NaN	NaN	NaN	NaN	NaN	NaN	NaN	NaN	NaN	NaN	NaN	NaN	NaN	NaN	NaN	NaN	NaN	NaN	NaN	NaN	NaN	NaN	NaN	NaN	NaN
NaN	NaN	NaN	NaN	NaN	NaN	NaN	NaN	NaN	NaN	NaN	NaN	NaN	NaN	NaN	NaN	NaN	NaN	NaN	NaN	NaN	176.11	NaN	NaN	NaN	NaN	NaN	NaN	NaN	NaN	NaN	NaN	NaN	NaN	NaN	NaN	NaN	NaN	NaN	NaN	NaN	NaN	NaN	NaN	NaN	NaN	NaN	NaN	NaN	NaN
NaN	NaN	NaN	NaN	NaN	NaN	NaN	NaN	NaN	NaN	NaN	NaN	NaN	NaN	NaN	NaN	NaN	NaN	NaN	NaN	NaN	176.14	NaN	NaN	NaN	NaN	NaN	NaN	NaN	NaN	NaN	NaN	NaN	NaN	NaN	NaN	NaN	NaN	NaN	NaN	NaN	NaN	NaN	NaN	NaN	NaN	NaN	NaN	NaN	NaN
NaN	NaN	NaN	NaN	NaN	NaN	NaN	NaN	NaN	NaN	NaN	NaN	NaN	NaN	NaN	NaN	NaN	NaN	NaN	NaN	NaN	176.21	NaN	NaN	NaN	NaN	NaN	NaN	NaN	NaN	NaN	NaN	NaN	NaN	NaN	NaN	NaN	NaN	NaN	NaN	NaN	NaN	NaN	NaN	NaN	NaN	NaN	NaN	NaN	NaN
NaN	NaN	NaN	NaN	NaN	NaN	NaN	NaN	NaN	NaN	NaN	NaN	NaN	NaN	NaN	NaN	NaN	NaN	NaN	NaN	NaN	176.23	NaN	NaN	NaN	NaN	NaN	NaN	NaN	NaN	NaN	NaN	NaN	NaN	NaN	NaN	NaN	NaN	NaN	NaN	NaN	NaN	NaN	NaN	NaN	NaN	NaN	NaN	NaN	NaN
NaN	NaN	NaN	NaN	NaN	NaN	NaN	NaN	NaN	NaN	NaN	NaN	NaN	NaN	NaN	NaN	NaN	NaN	NaN	NaN	NaN	NaN	NaN	NaN	NaN	NaN	NaN	NaN	NaN	NaN	NaN	NaN	NaN	NaN	NaN	NaN	NaN	NaN	NaN	NaN	NaN	NaN	NaN	NaN	NaN	NaN	NaN	NaN	NaN	NaN
NaN	NaN	NaN	NaN	NaN	NaN	NaN	NaN	NaN	NaN	NaN	NaN	NaN	NaN	NaN	NaN	NaN	NaN	NaN	NaN	NaN	NaN	NaN	NaN	NaN	NaN	NaN	NaN	NaN	NaN	NaN	NaN	NaN	NaN	NaN	NaN	NaN	NaN	NaN	NaN	NaN	NaN	NaN	NaN	NaN	NaN	NaN	NaN	NaN	NaN
NaN	NaN	NaN	NaN	NaN	NaN	NaN	NaN	NaN	NaN	NaN	NaN	NaN	NaN	NaN	NaN	NaN	NaN	NaN	NaN	NaN	NaN	NaN	NaN	NaN	NaN	NaN	NaN	NaN	NaN	NaN	NaN	NaN	NaN	NaN	NaN	NaN	NaN	NaN	NaN	NaN	NaN	NaN	NaN	NaN	NaN	NaN	NaN	NaN	NaN
NaN	NaN	NaN	NaN	NaN	NaN	NaN	NaN	NaN	NaN	NaN	NaN	NaN	NaN	NaN	NaN	NaN	NaN	NaN	NaN	NaN	NaN	NaN	NaN	NaN	NaN	NaN	NaN	NaN	NaN	NaN	NaN	NaN	NaN	NaN	NaN	NaN	NaN	NaN	NaN	NaN	NaN	NaN	NaN	NaN	NaN	NaN	NaN	NaN	NaN
NaN	NaN	NaN	NaN	NaN	NaN	NaN	NaN	NaN	NaN	NaN	NaN	NaN	NaN	NaN	NaN	NaN	NaN	NaN	NaN	NaN	NaN	NaN	NaN	NaN	NaN	NaN	NaN	NaN	NaN	NaN	NaN	NaN	NaN	NaN	NaN	NaN	NaN	NaN	NaN	NaN	NaN	NaN	NaN	NaN	NaN	NaN	NaN	NaN	NaN
NaN	NaN	NaN	NaN	NaN	NaN	NaN	NaN	NaN	NaN	NaN	NaN	NaN	NaN	NaN	NaN	NaN	NaN	NaN	NaN	NaN	NaN	NaN	NaN	NaN	NaN	NaN	NaN	NaN	NaN	NaN	NaN	NaN	NaN	NaN	NaN	NaN	NaN	NaN	NaN	NaN	NaN	NaN	NaN	NaN	NaN	NaN	NaN	NaN	NaN
NaN	NaN	NaN	NaN	NaN	NaN	NaN	NaN	NaN	NaN	NaN	NaN	NaN	NaN	NaN	NaN	NaN	NaN	NaN	NaN	NaN	NaN	NaN	NaN	NaN	NaN	NaN	NaN	NaN	NaN	NaN	NaN	NaN	NaN	NaN	NaN	NaN	NaN	NaN	NaN	NaN	NaN	NaN	NaN	NaN	NaN	NaN	NaN	NaN	NaN
NaN	NaN	NaN	NaN	NaN	NaN	NaN	NaN	NaN	NaN	NaN	NaN	NaN	NaN	NaN	NaN	NaN	NaN	NaN	NaN	NaN	NaN	NaN	NaN	NaN	NaN	NaN	NaN	NaN	NaN	NaN	NaN	NaN	NaN	NaN	NaN	NaN	NaN	NaN	NaN	NaN	NaN	NaN	NaN	NaN	NaN	NaN	NaN	NaN	NaN
NaN	NaN	NaN	NaN	NaN	NaN	NaN	NaN	NaN	NaN	NaN	NaN	NaN	NaN	NaN	NaN	NaN	NaN	NaN	NaN	NaN	NaN	NaN	NaN	NaN	NaN	NaN	NaN	NaN	NaN	NaN	NaN	NaN	NaN	NaN	NaN	NaN	NaN	NaN	NaN	NaN	NaN	NaN	NaN	NaN	NaN	NaN	NaN	NaN	NaN
NaN	NaN	NaN	NaN	NaN	NaN	NaN	NaN	NaN	NaN	NaN	NaN	NaN	NaN	NaN	NaN	NaN	NaN	NaN	NaN	NaN	NaN	NaN	NaN	NaN	NaN	NaN	NaN	NaN	NaN	NaN	NaN	NaN	NaN	NaN	NaN	NaN	NaN	NaN	NaN	NaN	NaN	NaN	NaN	NaN	NaN	NaN	NaN	NaN	NaN
NaN	NaN	NaN	NaN	NaN	NaN	NaN	NaN	NaN	NaN	NaN	NaN	NaN	NaN	NaN	NaN	NaN	NaN	NaN	NaN	NaN	NaN	NaN	NaN	NaN	NaN	NaN	NaN	NaN	NaN	NaN	NaN	NaN	NaN	NaN	NaN	NaN	NaN	NaN	NaN	NaN	NaN	NaN	NaN	NaN	NaN	NaN	NaN	NaN	NaN
NaN	NaN	NaN	NaN	NaN	NaN	NaN	NaN	NaN	NaN	NaN	NaN	NaN	NaN	NaN	NaN	NaN	NaN	NaN	NaN	NaN	NaN	NaN	NaN	NaN	NaN	NaN	NaN	NaN	NaN	NaN	NaN	NaN	NaN	NaN	NaN	NaN	NaN	NaN	NaN	NaN	NaN	NaN	NaN	NaN	NaN	NaN	NaN	NaN	NaN
NaN	NaN	NaN	NaN	NaN	NaN	NaN	NaN	NaN	NaN	NaN	NaN	NaN	NaN	NaN	NaN	NaN	NaN	NaN	NaN	NaN	NaN	NaN	NaN	NaN	NaN	NaN	NaN	NaN	NaN	NaN	NaN	NaN	NaN	NaN	NaN	NaN	NaN	NaN	NaN	NaN	NaN	NaN	NaN	NaN	NaN	NaN	NaN	NaN	NaN
NaN	NaN	NaN	NaN	NaN	NaN	NaN	NaN	NaN	NaN	NaN	NaN	NaN	NaN	NaN	NaN	NaN	NaN	NaN	NaN	NaN	NaN	NaN	NaN	NaN	NaN	NaN	NaN	NaN	NaN	NaN	NaN	NaN	NaN	NaN	NaN	NaN	NaN	NaN	NaN	NaN	NaN	NaN	NaN	NaN	NaN	NaN	NaN	NaN	NaN
NaN	NaN	NaN	NaN	NaN	NaN	NaN	NaN	NaN	NaN	NaN	NaN	NaN	NaN	NaN	NaN	NaN	NaN	NaN	NaN	NaN	NaN	NaN	NaN	NaN	NaN	NaN	NaN	NaN	NaN	NaN	NaN	NaN	NaN	NaN	NaN	NaN	NaN	NaN	NaN	NaN	NaN	NaN	NaN	NaN	NaN	NaN	NaN	NaN	NaN
NaN	NaN	NaN	NaN	NaN	NaN	NaN	NaN	NaN	NaN	NaN	NaN	NaN	NaN	NaN	NaN	NaN	NaN	NaN	NaN	NaN	NaN	NaN	NaN	NaN	NaN	NaN	NaN	NaN	NaN	NaN	NaN	NaN	NaN	NaN	NaN	NaN	NaN	NaN	NaN	NaN	NaN	NaN	NaN	NaN	NaN	NaN	NaN	NaN	NaN
NaN	NaN	NaN	NaN	NaN	NaN	NaN	NaN	NaN	NaN	NaN	NaN	NaN	NaN	NaN	NaN	NaN	NaN	NaN	NaN	NaN	NaN	NaN	NaN	NaN	NaN	NaN	NaN	NaN	NaN	NaN	NaN	NaN	NaN	NaN	NaN	NaN	NaN	NaN	NaN	NaN	NaN	NaN	NaN	NaN	NaN	NaN	NaN	NaN	NaN
NaN	NaN	NaN	NaN	NaN	NaN	NaN	NaN	NaN	NaN	NaN	NaN	NaN	NaN	NaN	NaN	NaN	NaN	NaN	NaN	NaN	NaN	NaN	NaN	NaN	NaN	NaN	NaN	NaN	NaN	NaN	NaN	NaN	NaN	NaN	NaN	NaN	NaN	NaN	NaN	NaN	NaN	NaN	NaN	NaN	NaN	NaN	NaN	NaN	NaN
NaN	NaN	NaN	NaN	NaN	NaN	NaN	NaN	NaN	NaN	NaN	NaN	NaN	NaN	NaN	NaN	NaN	NaN	NaN	NaN	NaN	NaN	NaN	NaN	NaN	NaN	NaN	NaN	NaN	NaN	NaN	NaN	NaN	NaN	NaN	NaN	NaN	NaN	NaN	NaN	NaN	NaN	NaN	NaN	NaN	NaN	NaN	NaN	NaN	NaN
NaN	NaN	NaN	NaN	NaN	NaN	NaN	NaN	NaN	NaN	NaN	NaN	NaN	NaN	NaN	NaN	NaN	NaN	NaN	NaN	NaN	NaN	NaN	NaN	NaN	NaN	NaN	NaN	NaN	NaN	NaN	NaN	NaN	NaN	NaN	NaN	NaN	NaN	NaN	NaN	NaN	NaN	NaN	NaN	NaN	NaN	NaN	NaN	NaN	NaN
NaN	NaN	NaN	NaN	NaN	NaN	NaN	NaN	NaN	NaN	NaN	NaN	NaN	NaN	NaN	NaN	NaN	NaN	NaN	NaN	NaN	NaN	NaN	NaN	NaN	NaN	NaN	NaN	NaN	NaN	NaN	NaN	NaN	NaN	NaN	NaN	NaN	NaN	NaN	NaN	NaN	NaN	NaN	NaN	NaN	NaN	NaN	NaN	NaN	NaN
NaN	NaN	NaN	NaN	NaN	NaN	NaN	NaN	NaN	NaN	NaN	NaN	NaN	NaN	NaN	NaN	NaN	NaN	NaN	NaN	NaN	NaN	NaN	NaN	NaN	NaN	NaN	NaN	NaN	NaN	NaN	NaN	NaN	NaN	NaN	NaN	NaN	NaN	NaN	NaN	NaN	NaN	NaN	NaN	NaN	NaN	NaN	NaN	NaN	NaN
NaN	NaN	NaN	NaN	NaN	NaN	NaN	NaN	NaN	NaN	NaN	NaN	NaN	NaN	NaN	NaN	NaN	NaN	NaN	NaN	NaN	NaN	NaN	NaN	NaN	NaN	NaN	NaN	NaN	NaN	NaN	NaN	NaN	NaN	NaN	NaN	NaN	NaN	NaN	NaN	NaN	NaN	NaN	NaN	NaN	NaN	NaN	NaN	NaN	NaN
NaN	NaN	NaN	NaN	NaN	NaN	NaN	NaN	NaN	NaN	NaN	NaN	NaN	NaN	NaN	NaN	NaN	NaN	NaN	NaN	NaN	NaN	NaN	NaN	NaN	NaN	NaN	NaN	NaN	NaN	NaN	NaN	NaN	NaN	NaN	NaN	NaN	NaN	NaN	NaN	NaN	NaN	NaN	NaN	NaN	NaN	NaN	NaN	NaN	NaN
NaN	NaN	NaN	NaN	NaN	NaN	NaN	NaN	NaN	NaN	NaN	NaN	NaN	NaN	NaN	NaN	NaN	NaN	NaN	NaN	NaN	NaN	NaN	NaN	NaN	NaN	NaN	NaN	NaN	NaN	NaN	NaN	NaN	NaN	NaN	NaN	NaN	NaN	NaN	NaN	NaN	NaN	NaN	NaN	NaN	NaN	NaN	NaN	NaN	NaN
NaN	NaN	NaN	NaN	NaN	NaN	NaN	NaN	NaN	NaN	NaN	NaN	NaN	NaN	NaN	NaN	NaN	NaN	NaN	NaN	NaN	NaN	NaN	NaN	NaN	NaN	NaN	NaN	NaN	NaN	NaN	NaN	NaN	NaN	NaN	NaN	NaN	NaN	NaN	NaN	NaN	NaN	NaN	NaN	NaN	NaN	NaN	NaN	NaN	NaN
NaN	NaN	NaN	NaN	NaN	NaN	NaN	NaN	NaN	NaN	NaN	NaN	NaN	NaN	NaN	NaN	NaN	NaN	NaN	NaN	NaN	NaN	NaN	NaN	NaN	NaN	NaN	NaN	NaN	NaN	NaN	NaN	NaN	NaN	NaN	NaN	NaN	NaN	NaN	NaN	NaN	NaN	NaN	NaN	NaN	NaN	NaN	NaN	NaN	NaN
NaN	NaN	NaN	NaN	NaN	NaN	NaN	NaN	NaN	NaN	NaN	NaN	NaN	NaN	NaN	NaN	NaN	NaN	NaN	NaN	NaN	NaN	NaN	NaN	NaN	NaN	NaN	NaN	NaN	NaN	NaN	NaN	NaN	NaN	NaN	NaN	NaN	NaN	NaN	NaN	NaN	NaN	NaN	NaN	NaN	NaN	NaN	NaN	NaN	NaN
NaN	NaN	NaN	NaN	NaN	NaN	NaN	NaN	NaN	NaN	NaN	NaN	NaN	NaN	NaN	NaN	NaN	NaN	NaN	NaN	NaN	NaN	NaN	NaN	NaN	NaN	NaN	NaN	NaN	NaN	NaN	NaN	NaN	NaN	NaN	NaN	NaN	NaN	NaN	NaN	NaN	NaN	NaN	NaN	NaN	NaN	NaN	NaN	NaN	NaN
NaN	NaN	NaN	NaN	NaN	NaN	NaN	NaN	NaN	NaN	NaN	NaN	NaN	NaN	NaN	NaN	NaN	NaN	NaN	NaN	NaN	NaN	NaN	NaN	NaN	NaN	NaN	NaN	NaN	NaN	NaN	NaN	NaN	NaN	NaN	NaN	NaN	NaN	NaN	NaN	NaN	NaN	NaN	NaN	NaN	NaN	NaN	NaN	NaN	NaN
NaN	NaN	NaN	NaN	NaN	NaN	NaN	NaN	NaN	NaN	NaN	NaN	NaN	NaN	NaN	NaN	NaN	NaN	NaN	NaN	NaN	NaN	NaN	NaN	NaN	NaN	NaN	NaN	NaN	NaN	NaN	NaN	NaN	NaN	NaN	NaN	NaN	NaN	NaN	NaN	NaN	NaN	NaN	NaN	NaN	NaN	NaN	NaN	NaN	NaN
NaN	NaN	NaN	NaN	NaN	NaN	NaN	NaN	NaN	NaN	NaN	NaN	NaN	NaN	NaN	NaN	NaN	NaN	NaN	NaN	NaN	NaN	NaN	NaN	NaN	NaN	NaN	NaN	NaN	NaN	NaN	NaN	NaN	NaN	NaN	NaN	NaN	NaN	NaN	NaN	NaN	NaN	NaN	NaN	NaN	NaN	NaN	NaN	NaN	NaN
NaN	NaN	NaN	NaN	NaN	NaN	NaN	NaN	NaN	NaN	NaN	NaN	NaN	NaN	NaN	NaN	NaN	NaN	NaN	NaN	NaN	NaN	NaN	NaN	NaN	NaN	NaN	NaN	NaN	NaN	NaN	NaN	NaN	NaN	NaN	NaN	NaN	NaN	NaN	NaN	NaN	NaN	NaN	NaN	NaN	NaN	NaN	NaN	NaN	NaN
NaN	NaN	NaN	NaN	NaN	NaN	NaN	NaN	NaN	NaN	NaN	NaN	NaN	NaN	NaN	NaN	NaN	NaN	NaN	NaN	NaN	NaN	NaN	NaN	NaN	NaN	NaN	NaN	NaN	NaN	NaN	NaN	NaN	NaN	NaN	NaN	NaN	NaN	NaN	NaN	NaN	NaN	NaN	NaN	NaN	NaN	NaN	NaN	NaN	NaN
NaN	NaN	NaN	NaN	NaN	NaN	NaN	NaN	NaN	NaN	NaN	NaN	NaN	NaN	NaN	NaN	NaN	NaN	NaN	NaN	NaN	NaN	NaN	NaN	NaN	NaN	NaN	NaN	NaN	NaN	NaN	NaN	NaN	NaN	NaN	NaN	NaN	NaN	NaN	NaN	NaN	NaN	NaN	NaN	NaN	NaN	NaN	NaN	NaN	NaN
NaN	NaN	NaN	NaN	NaN	NaN	NaN	NaN	NaN	NaN	NaN	NaN	NaN	NaN	NaN	NaN	NaN	NaN	NaN	NaN	NaN	NaN	NaN	NaN	NaN	NaN	NaN	NaN	NaN	NaN	NaN	NaN	NaN	NaN	NaN	NaN	NaN	NaN	NaN	NaN	NaN	NaN	NaN	NaN	NaN	NaN	NaN	NaN	NaN	NaN
NaN	NaN	NaN	NaN	NaN	NaN	NaN	NaN	NaN	NaN	NaN	NaN	NaN	NaN	NaN	NaN	NaN	NaN	NaN	NaN	NaN	NaN	NaN	NaN	NaN	NaN	NaN	NaN	NaN	NaN	NaN	NaN	NaN	NaN	NaN	NaN	NaN	NaN	NaN	NaN	NaN	NaN	NaN	NaN	NaN	NaN	NaN	NaN	NaN	NaN
NaN	NaN	NaN	NaN	NaN	NaN	NaN	NaN	NaN	NaN	NaN	NaN	NaN	NaN	NaN	NaN	NaN	NaN	NaN	NaN	NaN	NaN	NaN	NaN	NaN	NaN	NaN	NaN	NaN	NaN	NaN	NaN	NaN	NaN	NaN	NaN	NaN	NaN	NaN	NaN	NaN	NaN	NaN	NaN	NaN	NaN	NaN	NaN	NaN	NaN
NaN	NaN	NaN	NaN	NaN	NaN	NaN	NaN	NaN	NaN	NaN	NaN	NaN	NaN	NaN	NaN	NaN	NaN	NaN	NaN	NaN	NaN	NaN	NaN	NaN	NaN	NaN	NaN	NaN	NaN	NaN	NaN	NaN	NaN	NaN	NaN	NaN	NaN	NaN	NaN	NaN	NaN	NaN	NaN	NaN	NaN	NaN	NaN	NaN	NaN
NaN	NaN	NaN	NaN	NaN	NaN	NaN	NaN	NaN	NaN	NaN	NaN	NaN	NaN	NaN	NaN	NaN	NaN	NaN	NaN	NaN	NaN	NaN	NaN	NaN	NaN	NaN	NaN	NaN	NaN	NaN	NaN	NaN	NaN	NaN	NaN	NaN	NaN	NaN	NaN	NaN	NaN	NaN	NaN	NaN	NaN	NaN	NaN	NaN	NaN
NaN	NaN	NaN	NaN	NaN	NaN	NaN	NaN	NaN	NaN	NaN	NaN	NaN	NaN	NaN	NaN	NaN	NaN	NaN	NaN	NaN	NaN	NaN	NaN	NaN	NaN	NaN	NaN	NaN	NaN	NaN	NaN	NaN	NaN	NaN	NaN	NaN	NaN	NaN	NaN	NaN	NaN	NaN	NaN	NaN	NaN	NaN	NaN	NaN	NaN
NaN	NaN	NaN	NaN	NaN	NaN	NaN	NaN	NaN	NaN	NaN	NaN	NaN	NaN	NaN	NaN	NaN	NaN	NaN	NaN	NaN	NaN	NaN	NaN	NaN	NaN	NaN	NaN	NaN	NaN	NaN	NaN	NaN	NaN	NaN	NaN	NaN	NaN	NaN	NaN	NaN	NaN	NaN	NaN	NaN	NaN	NaN	NaN	NaN	NaN
NaN	NaN	NaN	NaN	NaN	NaN	NaN	NaN	NaN	NaN	NaN	NaN	NaN	NaN	NaN	NaN	NaN	NaN	NaN	NaN	NaN	NaN	NaN	NaN	NaN	NaN	NaN	NaN	NaN	NaN	NaN	NaN	NaN	NaN	NaN	NaN	NaN	NaN	NaN	NaN	NaN	NaN	NaN	NaN	NaN	NaN	NaN	NaN	NaN	NaN
NaN	NaN	NaN	NaN	NaN	NaN	NaN	NaN	NaN	NaN	NaN	NaN	NaN	NaN	NaN	NaN	NaN	NaN	NaN	NaN	NaN	NaN	NaN	NaN	NaN	NaN	NaN	NaN	NaN	NaN	NaN	NaN	NaN	NaN	NaN	NaN	NaN	NaN	NaN	NaN	NaN	NaN	NaN	NaN	NaN	NaN	NaN	NaN	NaN	NaN
NaN	NaN	NaN	NaN	NaN	NaN	NaN	NaN	NaN	NaN	NaN	NaN	NaN	NaN	NaN	NaN	NaN	NaN	NaN	NaN	NaN	NaN	NaN	NaN	NaN	NaN	NaN	NaN	NaN	NaN	NaN	NaN	NaN	NaN	NaN	NaN	NaN	NaN	NaN	NaN	NaN	NaN	NaN	NaN	NaN	NaN	NaN	NaN	NaN	NaN
NaN	NaN	NaN	NaN	NaN	NaN	NaN	NaN	NaN	NaN	NaN	NaN	NaN	NaN	NaN	NaN	NaN	NaN	NaN	NaN	NaN	NaN	NaN	NaN	NaN	NaN	NaN	NaN	NaN	NaN	NaN	NaN	NaN	NaN	NaN	NaN	NaN	NaN	NaN	NaN	NaN	NaN	NaN	NaN	NaN	NaN	NaN	NaN	NaN	NaN
NaN	NaN	NaN	NaN	NaN	NaN	NaN	NaN	NaN	NaN	NaN	NaN	NaN	NaN	NaN	NaN	NaN	NaN	NaN	NaN	NaN	NaN	NaN	NaN	NaN	NaN	NaN	NaN	NaN	NaN	NaN	NaN	NaN	NaN	NaN	NaN	NaN	NaN	NaN	NaN	NaN	NaN	NaN	NaN	NaN	NaN	NaN	NaN	NaN	NaN
NaN	NaN	NaN	NaN	NaN	NaN	NaN	NaN	NaN	NaN	NaN	NaN	NaN	NaN	NaN	NaN	NaN	NaN	NaN	NaN	NaN	NaN	NaN	NaN	NaN	NaN	NaN	NaN	NaN	NaN	NaN	NaN	NaN	NaN	NaN	NaN	NaN	NaN	NaN	NaN	NaN	NaN	NaN	NaN	NaN	NaN	NaN	NaN	NaN	NaN
NaN	NaN	NaN	NaN	NaN	NaN	NaN	NaN	NaN	NaN	NaN	NaN	NaN	NaN	NaN	NaN	NaN	NaN	NaN	NaN	NaN	NaN	NaN	NaN	NaN	NaN	NaN	NaN	NaN	NaN	NaN	NaN	NaN	NaN	NaN	NaN	NaN	NaN	NaN	NaN	NaN	NaN	NaN	NaN	NaN	NaN	NaN	NaN	NaN	NaN
NaN	NaN	NaN	NaN	NaN	NaN	NaN	NaN	NaN	NaN	NaN	NaN	NaN	NaN	NaN	NaN	NaN	NaN	NaN	NaN	NaN	NaN	NaN	NaN	NaN	NaN	NaN	NaN	NaN	NaN	NaN	NaN	NaN	NaN	NaN	NaN	NaN	NaN	NaN	NaN	NaN	NaN	NaN	NaN	NaN	NaN	NaN	NaN	NaN	NaN
NaN	NaN	NaN	NaN	NaN	NaN	NaN	NaN	NaN	NaN	NaN	NaN	NaN	NaN	NaN	NaN	NaN	NaN	NaN	NaN	NaN	NaN	NaN	NaN	NaN	NaN	NaN	NaN	NaN	NaN	NaN	NaN	NaN	NaN	NaN	NaN	NaN	NaN	NaN	NaN	NaN	NaN	NaN	NaN	NaN	NaN	NaN	NaN	NaN	NaN
NaN	NaN	NaN	NaN	NaN	NaN	NaN	NaN	NaN	NaN	NaN	NaN	NaN	NaN	NaN	NaN	NaN	NaN	NaN	NaN	NaN	NaN	NaN	NaN	NaN	NaN	NaN	NaN	NaN	NaN	NaN	NaN	NaN	NaN	NaN	NaN	NaN	NaN	NaN	NaN	NaN	NaN	NaN	NaN	NaN	NaN	NaN	NaN	NaN	NaN
NaN	NaN	NaN	NaN	NaN	NaN	NaN	NaN	NaN	NaN	NaN	NaN	NaN	NaN	NaN	NaN	NaN	NaN	NaN	NaN	NaN	NaN	NaN	NaN	NaN	NaN	NaN	NaN	NaN	NaN	NaN	NaN	NaN	NaN	NaN	NaN	NaN	NaN	NaN	NaN	NaN	NaN	NaN	NaN	NaN	NaN	NaN	NaN	NaN	NaN
NaN	NaN	NaN	NaN	NaN	NaN	NaN	NaN	NaN	NaN	NaN	NaN	NaN	NaN	NaN	NaN	NaN	NaN	NaN	NaN	NaN	NaN	NaN	NaN	NaN	NaN	NaN	NaN	NaN	NaN	NaN	NaN	NaN	NaN	NaN	NaN	NaN	NaN	NaN	NaN	NaN	NaN	NaN	NaN	NaN	NaN	NaN	NaN	NaN	NaN
NaN	NaN	NaN	NaN	NaN	NaN	NaN	NaN	NaN	NaN	NaN	NaN	NaN	NaN	NaN	NaN	NaN	NaN	NaN	NaN	NaN	NaN	NaN	NaN	NaN	NaN	NaN	NaN	NaN	NaN	NaN	NaN	NaN	NaN	NaN	NaN	NaN	NaN	NaN	NaN	NaN	NaN	NaN	NaN	NaN	NaN	NaN	NaN	NaN	NaN
NaN	NaN	NaN	NaN	NaN	NaN	NaN	NaN	NaN	NaN	NaN	NaN	NaN	NaN	NaN	NaN	NaN	NaN	NaN	NaN	NaN	NaN	NaN	NaN	NaN	NaN	NaN	NaN	NaN	NaN	NaN	NaN	NaN	NaN	NaN	NaN	NaN	NaN	NaN	NaN	NaN	NaN	NaN	NaN	NaN	NaN	NaN	NaN	NaN	NaN
NaN	NaN	NaN	NaN	NaN	NaN	NaN	NaN	NaN	NaN	NaN	NaN	NaN	NaN	NaN	NaN	NaN	NaN	NaN	NaN	NaN	NaN	NaN	NaN	NaN	NaN	NaN	NaN	NaN	NaN	NaN	NaN	NaN	NaN	NaN	NaN	NaN	NaN	NaN	NaN	NaN	NaN	NaN	NaN	NaN	NaN	NaN	NaN	NaN	NaN
NaN	NaN	NaN	NaN	NaN	NaN	NaN	NaN	NaN	NaN	NaN	NaN	NaN	NaN	NaN	NaN	NaN	NaN	NaN	NaN	NaN	NaN	NaN	NaN	NaN	NaN	NaN	NaN	NaN	NaN	NaN	NaN	NaN	NaN	NaN	NaN	NaN	NaN	NaN	NaN	NaN	NaN	NaN	NaN	NaN	NaN	NaN	NaN	NaN	NaN
NaN	NaN	NaN	NaN	NaN	NaN	NaN	NaN	NaN	NaN	NaN	NaN	NaN	NaN	NaN	NaN	NaN	NaN	NaN	NaN	NaN	NaN	NaN	NaN	NaN	NaN	NaN	NaN	NaN	NaN	NaN	NaN	NaN	NaN	NaN	NaN	NaN	NaN	NaN	NaN	NaN	NaN	NaN	NaN	NaN	NaN	NaN	NaN	NaN	NaN
NaN	NaN	NaN	NaN	NaN	NaN	NaN	NaN	NaN	NaN	NaN	NaN	NaN	NaN	NaN	NaN	NaN	NaN	NaN	NaN	NaN	NaN	NaN	NaN	NaN	NaN	NaN	NaN	NaN	NaN	NaN	NaN	NaN	NaN	NaN	NaN	NaN	NaN	NaN	NaN	NaN	NaN	NaN	NaN	NaN	NaN	NaN	NaN	NaN	NaN
NaN	NaN	NaN	NaN	NaN	NaN	NaN	NaN	NaN	NaN	NaN	NaN	NaN	NaN	NaN	NaN	NaN	NaN	NaN	NaN	NaN	NaN	NaN	NaN	NaN	NaN	NaN	NaN	NaN	NaN	NaN	NaN	NaN	NaN	NaN	NaN	NaN	NaN	NaN	NaN	NaN	NaN	NaN	NaN	NaN	NaN	NaN	NaN	NaN	NaN
NaN	NaN	NaN	NaN	NaN	NaN	NaN	NaN	NaN	NaN	NaN	NaN	NaN	NaN	NaN	NaN	NaN	NaN	NaN	NaN	NaN	NaN	NaN	NaN	NaN	NaN	NaN	NaN	NaN	NaN	NaN	NaN	NaN	NaN	NaN	NaN	NaN	NaN	NaN	NaN	NaN	NaN	NaN	NaN	NaN	NaN	NaN	NaN	NaN	NaN
NaN	NaN	NaN	NaN	NaN	NaN	NaN	NaN	NaN	NaN	NaN	NaN	NaN	NaN	NaN	NaN	NaN	NaN	NaN	NaN	NaN	NaN	NaN	NaN	NaN	NaN	NaN	NaN	NaN	NaN	NaN	NaN	NaN	NaN	NaN	NaN	NaN	NaN	NaN	NaN	NaN	NaN	NaN	NaN	NaN	NaN	NaN	NaN	NaN	NaN
NaN	NaN	NaN	NaN	NaN	NaN	NaN	NaN	NaN	NaN	NaN	NaN	NaN	NaN	NaN	NaN	NaN	NaN	NaN	NaN	NaN	NaN	NaN	NaN	NaN	NaN	NaN	NaN	NaN	NaN	NaN	NaN	NaN	NaN	NaN	NaN	NaN	NaN	NaN	NaN	NaN	NaN	NaN	NaN	NaN	NaN	NaN	NaN	NaN	NaN
NaN	NaN	NaN	NaN	NaN	NaN	NaN	NaN	NaN	NaN	NaN	NaN	NaN	NaN	NaN	NaN	NaN	NaN	NaN	NaN	NaN	NaN	NaN	NaN	NaN	NaN	NaN	NaN	NaN	NaN	NaN	NaN	NaN	NaN	NaN	NaN	NaN	NaN	NaN	NaN	NaN	NaN	NaN	NaN	NaN	NaN	NaN	NaN	NaN	NaN
NaN	NaN	NaN	NaN	NaN	NaN	NaN	NaN	NaN	NaN	NaN	NaN	NaN	NaN	NaN	NaN	NaN	NaN	NaN	NaN	NaN	NaN	NaN	NaN	NaN	NaN	NaN	NaN	NaN	NaN	NaN	NaN	NaN	NaN	NaN	NaN	NaN	NaN	NaN	NaN	NaN	NaN	NaN	NaN	NaN	NaN	NaN	NaN	NaN	NaN
NaN	NaN	NaN	NaN	NaN	NaN	NaN	NaN	NaN	NaN	NaN	NaN	NaN	NaN	NaN	NaN	NaN	NaN	NaN	NaN	NaN	NaN	NaN	NaN	NaN	NaN	NaN	NaN	NaN	NaN	NaN	NaN	NaN	NaN	NaN	NaN	NaN	NaN	NaN	NaN	NaN	NaN	NaN	NaN	NaN	NaN	NaN	NaN	NaN	NaN
NaN	NaN	NaN	NaN	NaN	NaN	NaN	NaN	NaN	NaN	NaN	NaN	NaN	NaN	NaN	NaN	NaN	NaN	NaN	NaN	NaN	NaN	NaN	NaN	NaN	NaN	NaN	NaN	NaN	NaN	NaN	NaN	NaN	NaN	NaN	NaN	NaN	NaN	NaN	NaN	NaN	NaN	NaN	NaN	NaN	NaN	NaN	NaN	NaN	NaN
NaN	NaN	NaN	NaN	NaN	NaN	NaN	NaN	NaN	NaN	NaN	NaN	NaN	NaN	NaN	NaN	NaN	NaN	NaN	NaN	NaN	NaN	NaN	NaN	NaN	NaN	NaN	NaN	NaN	NaN	NaN	NaN	NaN	NaN	NaN	NaN	NaN	NaN	NaN	NaN	NaN	NaN	NaN	NaN	NaN	NaN	NaN	NaN	NaN	NaN
NaN	NaN	NaN	NaN	NaN	NaN	NaN	NaN	NaN	NaN	NaN	NaN	NaN	NaN	NaN	NaN	NaN	NaN	NaN	NaN	NaN	NaN	NaN	NaN	NaN	NaN	NaN	NaN	NaN	NaN	NaN	NaN	NaN	NaN	NaN	NaN	NaN	NaN	NaN	NaN	NaN	NaN	NaN	NaN	NaN	NaN	NaN	NaN	NaN	NaN
NaN	NaN	NaN	NaN	NaN	NaN	NaN	NaN	NaN	NaN	NaN	NaN	NaN	NaN	NaN	NaN	NaN	NaN	NaN	NaN	NaN	NaN	NaN	NaN	NaN	NaN	NaN	NaN	NaN	NaN	NaN	NaN	NaN	NaN	NaN	NaN	NaN	NaN	NaN	NaN	NaN	NaN	NaN	NaN	NaN	NaN	NaN	NaN	NaN	NaN
NaN	NaN	NaN	NaN	NaN	NaN	NaN	NaN	NaN	NaN	NaN	NaN	NaN	NaN	NaN	NaN	NaN	NaN	NaN	NaN	NaN	NaN	NaN	NaN	NaN	NaN	NaN	NaN	NaN	NaN	NaN	NaN	NaN	NaN	NaN	NaN	NaN	NaN	NaN	NaN	NaN	NaN	NaN	NaN	NaN	NaN	NaN	NaN	NaN	NaN
NaN	NaN	NaN	NaN	NaN	NaN	NaN	NaN	NaN	NaN	NaN	NaN	NaN	NaN	NaN	NaN	NaN	NaN	NaN	NaN	NaN	NaN	NaN	NaN	NaN	NaN	NaN	NaN	NaN	NaN	NaN	NaN	NaN	NaN	NaN	NaN	NaN	NaN	NaN	NaN	NaN	NaN	NaN	NaN	NaN	NaN	NaN	NaN	NaN	NaN
NaN	NaN	NaN	NaN	NaN	NaN	NaN	NaN	NaN	NaN	NaN	NaN	NaN	NaN	NaN	NaN	NaN	NaN	NaN	NaN	NaN	NaN	NaN	NaN	NaN	NaN	NaN	NaN	NaN	NaN	NaN	NaN	NaN	NaN	NaN	NaN	NaN	NaN	NaN	NaN	NaN	NaN	NaN	NaN	NaN	NaN	NaN	NaN	NaN	NaN
NaN	NaN	NaN	NaN	NaN	NaN	NaN	NaN	NaN	NaN	NaN	NaN	NaN	NaN	NaN	NaN	NaN	NaN	NaN	NaN	NaN	NaN	NaN	NaN	NaN	NaN	NaN	NaN	NaN	NaN	NaN	NaN	NaN	NaN	NaN	NaN	NaN	NaN	NaN	NaN	NaN	NaN	NaN	NaN	NaN	NaN	NaN	NaN	NaN	NaN
NaN	NaN	NaN	NaN	NaN	NaN	NaN	NaN	NaN	NaN	NaN	NaN	NaN	NaN	NaN	NaN	NaN	NaN	NaN	NaN	NaN	NaN	NaN	NaN	NaN	NaN	NaN	NaN	NaN	NaN	NaN	NaN	NaN	NaN	NaN	NaN	NaN	NaN	NaN	NaN	NaN	NaN	NaN	NaN	NaN	NaN	NaN	NaN	NaN	NaN
NaN	NaN	NaN	NaN	NaN	NaN	NaN	NaN	NaN	NaN	NaN	NaN	NaN	NaN	NaN	NaN	NaN	NaN	NaN	NaN	NaN	NaN	NaN	NaN	NaN	NaN	NaN	NaN	NaN	NaN	NaN	NaN	NaN	NaN	NaN	NaN	NaN	NaN	NaN	NaN	NaN	NaN	NaN	NaN	NaN	NaN	NaN	NaN	NaN	NaN
NaN	NaN	NaN	NaN	NaN	NaN	NaN	NaN	NaN	NaN	NaN	NaN	NaN	NaN	NaN	NaN	NaN	NaN	NaN	NaN	NaN	NaN	NaN	NaN	NaN	NaN	NaN	NaN	NaN	NaN	NaN	NaN	NaN	NaN	NaN	NaN	NaN	NaN	NaN	NaN	NaN	NaN	NaN	NaN	NaN	NaN	NaN	NaN	NaN	NaN
NaN	NaN	NaN	NaN	NaN	NaN	NaN	NaN	NaN	NaN	NaN	NaN	NaN	NaN	NaN	NaN	NaN	NaN	NaN	NaN	NaN	NaN	NaN	NaN	NaN	NaN	NaN	NaN	NaN	NaN	NaN	NaN	NaN	NaN	NaN	NaN	NaN	NaN	NaN	NaN	NaN	NaN	NaN	NaN	NaN	NaN	NaN	NaN	NaN	NaN
NaN	NaN	NaN	NaN	NaN	NaN	NaN	NaN	NaN	NaN	NaN	NaN	NaN	NaN	NaN	NaN	NaN	NaN	NaN	NaN	NaN	NaN	NaN	NaN	NaN	NaN	NaN	NaN	NaN	NaN	NaN	NaN	NaN	NaN	NaN	NaN	NaN	NaN	NaN	NaN	NaN	NaN	NaN	NaN	NaN	NaN	NaN	NaN	NaN	NaN
NaN	NaN	NaN	NaN	NaN	NaN	NaN	NaN	NaN	NaN	NaN	NaN	NaN	NaN	NaN	NaN	NaN	NaN	NaN	NaN	NaN	NaN	NaN	NaN	NaN	NaN	NaN	NaN	NaN	NaN	NaN	NaN	NaN	NaN	NaN	NaN	NaN	NaN	NaN	NaN	NaN	NaN	NaN	NaN	NaN	NaN	NaN	NaN	NaN	NaN
NaN	NaN	NaN	NaN	NaN	NaN	NaN	NaN	NaN	NaN	NaN	NaN	NaN	NaN	NaN	NaN	NaN	NaN	NaN	NaN	NaN	NaN	NaN	NaN	NaN	NaN	NaN	NaN	NaN	NaN	NaN	NaN	NaN	NaN	NaN	NaN	NaN	NaN	NaN	NaN	NaN	NaN	NaN	NaN	NaN	NaN	NaN	NaN	NaN	NaN
NaN	NaN	NaN	NaN	NaN	NaN	NaN	NaN	NaN	NaN	NaN	NaN	NaN	NaN	NaN	NaN	NaN	NaN	NaN	NaN	NaN	NaN	NaN	NaN	NaN	NaN	NaN	NaN	NaN	NaN	NaN	NaN	NaN	NaN	NaN	NaN	NaN	NaN	NaN	NaN	NaN	NaN	NaN	NaN	NaN	NaN	NaN	NaN	NaN	NaN
NaN	NaN	NaN	NaN	NaN	NaN	NaN	NaN	NaN	NaN	NaN	NaN	NaN	NaN	NaN	NaN	NaN	NaN	NaN	NaN	NaN	NaN	NaN	NaN	NaN	NaN	NaN	NaN	NaN	NaN	NaN	NaN	NaN	NaN	NaN	NaN	NaN	NaN	NaN	NaN	NaN	NaN	NaN	NaN	NaN	NaN	NaN	NaN	NaN	NaN
NaN	NaN	NaN	NaN	NaN	NaN	NaN	NaN	NaN	NaN	NaN	NaN	NaN	NaN	NaN	NaN	NaN	NaN	NaN	NaN	NaN	NaN	NaN	NaN	NaN	NaN	NaN	NaN	NaN	NaN	NaN	NaN	NaN	NaN	NaN	NaN	NaN	NaN	NaN	NaN	NaN	NaN	NaN	NaN	NaN	NaN	NaN	NaN	NaN	NaN
NaN	NaN	NaN	NaN	NaN	NaN	NaN	NaN	NaN	NaN	NaN	NaN	NaN	NaN	NaN	NaN	NaN	NaN	NaN	NaN	NaN	NaN	NaN	NaN	NaN	NaN	NaN	NaN	NaN	NaN	NaN	NaN	NaN	NaN	NaN	NaN	NaN	NaN	NaN	NaN	NaN	NaN	NaN	NaN	NaN	NaN	NaN	NaN	NaN	NaN
NaN	NaN	NaN	NaN	NaN	NaN	NaN	NaN	NaN	NaN	NaN	NaN	NaN	NaN	NaN	NaN	NaN	NaN	NaN	NaN	NaN	NaN	NaN	NaN	NaN	NaN	NaN	NaN	NaN	NaN	NaN	NaN	NaN	NaN	NaN	NaN	NaN	NaN	NaN	NaN	NaN	NaN	NaN	NaN	NaN	NaN	NaN	NaN	NaN	NaN
NaN	NaN	NaN	NaN	NaN	NaN	NaN	NaN	NaN	NaN	NaN	NaN	NaN	NaN	NaN	NaN	NaN	NaN	NaN	NaN	NaN	NaN	NaN	NaN	NaN	NaN	NaN	NaN	NaN	NaN	NaN	NaN	NaN	NaN	NaN	NaN	NaN	NaN	NaN	NaN	NaN	NaN	NaN	NaN	NaN	NaN	NaN	NaN	NaN	NaN
NaN	NaN	NaN	NaN	NaN	NaN	NaN	NaN	NaN	NaN	NaN	NaN	NaN	NaN	NaN	NaN	NaN	NaN	NaN	NaN	NaN	NaN	NaN	NaN	NaN	NaN	NaN	NaN	NaN	NaN	NaN	NaN	NaN	NaN	NaN	NaN	NaN	NaN	NaN	NaN	NaN	NaN	NaN	NaN	NaN	NaN	NaN	NaN	NaN	NaN
NaN	NaN	NaN	NaN	NaN	NaN	NaN	NaN	NaN	NaN	NaN	NaN	NaN	NaN	NaN	NaN	NaN	NaN	NaN	NaN	NaN	NaN	NaN	NaN	NaN	NaN	NaN	NaN	NaN	NaN	NaN	NaN	NaN	NaN	NaN	NaN	NaN	NaN	NaN	NaN	NaN	NaN	NaN	NaN	NaN	NaN	NaN	NaN	NaN	NaN
NaN	NaN	NaN	NaN	NaN	NaN	NaN	NaN	NaN	NaN	NaN	NaN	NaN	NaN	NaN	NaN	NaN	NaN	NaN	NaN	NaN	NaN	NaN	NaN	NaN	NaN	NaN	NaN	NaN	NaN	NaN	NaN	NaN	NaN	NaN	NaN	NaN	NaN	NaN	NaN	NaN	NaN	NaN	NaN	NaN	NaN	NaN	NaN	NaN	NaN
NaN	NaN	NaN	NaN	NaN	NaN	NaN	NaN	NaN	NaN	NaN	NaN	NaN	NaN	NaN	NaN	NaN	NaN	NaN	NaN	NaN	NaN	NaN	NaN	NaN	NaN	NaN	NaN	NaN	NaN	NaN	NaN	NaN	NaN	NaN	NaN	NaN	NaN	NaN	NaN	NaN	NaN	NaN	NaN	NaN	NaN	NaN	NaN	NaN	NaN
NaN	NaN	NaN	NaN	NaN	NaN	NaN	NaN	NaN	NaN	NaN	NaN	NaN	NaN	NaN	NaN	NaN	NaN	NaN	NaN	NaN	NaN	NaN	NaN	NaN	NaN	NaN	NaN	NaN	NaN	NaN	NaN	NaN	NaN	NaN	NaN	NaN	NaN	NaN	NaN	NaN	NaN	NaN	NaN	NaN	NaN	NaN	NaN	NaN	NaN
NaN	NaN	NaN	NaN	NaN	NaN	NaN	NaN	NaN	NaN	NaN	NaN	NaN	NaN	NaN	NaN	NaN	NaN	NaN	NaN	NaN	NaN	NaN	NaN	NaN	NaN	NaN	NaN	NaN	NaN	NaN	NaN	NaN	NaN	NaN	NaN	NaN	NaN	NaN	NaN	NaN	NaN	NaN	NaN	NaN	NaN	NaN	NaN	NaN	NaN
NaN	NaN	NaN	NaN	NaN	NaN	NaN	NaN	NaN	NaN	NaN	NaN	NaN	NaN	NaN	NaN	NaN	NaN	NaN	NaN	NaN	NaN	NaN	NaN	NaN	NaN	NaN	NaN	NaN	NaN	NaN	NaN	NaN	NaN	NaN	NaN	NaN	NaN	NaN	NaN	NaN	NaN	NaN	NaN	NaN	NaN	NaN	NaN	NaN	NaN
NaN	NaN	NaN	NaN	NaN	NaN	NaN	NaN	NaN	NaN	NaN	NaN	NaN	NaN	NaN	NaN	NaN	NaN	NaN	NaN	NaN	NaN	NaN	NaN	NaN	NaN	NaN	NaN	NaN	NaN	NaN	NaN	NaN	NaN	NaN	NaN	NaN	NaN	NaN	NaN	NaN	NaN	NaN	NaN	NaN	NaN	NaN	NaN	NaN	NaN
[truncated: 81 more columns]

## Sheet: L1 diazepam (50 uM)
1.4795	30.702	1.4773	5e-05	1.4649	1.4712	1.4619	0.0002	1.2413	3.8214	1.4735	1.4683	1.4954	1.4792	16.582	1.4695	1.4836	1.4897	1.5546	1.4979	1.4692	1.4747	0.7182	9.7423	1.4901	1.4764	1.4392	1.1083	1.4755	1.4957	6.4139	1.4736	16.663	1.49	0.66755	1.4623	64.317	1.4858	0.00015	1.4792	1.6262	9.9262	1.4743	4.0949	1.0763	1.6275	6.6788	0.56705	1.4872	1.5
6.4039	46.657	9.7721	1.5431	1.4723	1.6264	1.4666	0.5545	1.4738	9.766	1.4771	9.9187	3.8398	1.6353	56.891	1.5254	1.5092	3.8342	1.6441	1.5502	1.5351	1.497	1.4862	9.7643	3.8333	3.8264	1.4574	1.4803	1.6247	1.5169	9.9776	3.8238	19.358	3.8378	0.68595	1.475	156.71	3.8316	0.6675	1.5301	6.558	12.131	1.5353	49.248	1.4727	3.89	32.871	0.78935	1.639	1.5555
9.775	52.257	12.066	33.047	3.8206	1.7802	1.5363	0.61345	1.6267	16.495	1.5138	14.428	4.0158	3.8275	61.448	1.5391	1.5524	4.0055	3.9056	3.8455	1.7245	1.5166	1.5564	19.266	4.0046	9.7727	18.925	1.558	3.8258	1.5433	16.528	6.3985	19.447	6.4136	0.92685	3.8169	165.03	3.9861	0.68585	1.5465	9.7765	12.222	1.5881	69.035	1.5494	9.7671	52.519	0.915	3.9881	1.6336
12.068	90.546	14.285	52.234	6.3979	3.8202	1.6182	0.64015	1.7073	19.371	1.5353	16.498	6.4305	3.9806	66.768	1.5631	1.6442	6.4166	3.9838	4.0154	3.8213	1.5304	2.8918	26.134	6.4163	12.066	18.962	1.641	6.5529	1.573	18.006	9.7674	28.39	6.6878	1.0869	6.4023	172.48	6.4101	0.9268	1.5738	12.065	14.282	1.6273	76.507	1.6368	9.8377	66.982	1.2683	4.0092	6.428
14.288	146.19	16.516	59.013	12.057	3.9592	9.7668	14.042	1.7484	21.502	1.5674	24.081	9.7888	6.4028	81.452	1.5881	3.83	9.7831	6.4776	6.4223	3.9684	1.5428	3.831	28.319	9.7811	14.285	26.141	3.8231	6.5556	1.589	19.395	12.057	32.913	6.7034	1.4868	9.4718	177.19	6.7119	1.0869	1.6259	14.338	19.449	1.6916	79.254	3.8138	9.9262	73.627	1.5354	6.6975	12.091
21.511	152.38	19.299	81.361	14.28	6.3883	16.506	14.093	3.7798	21.569	1.5955	37.609	9.9762	6.5643	85.952	1.6179	3.8671	12.08	6.5782	6.487	6.3945	1.5545	3.9091	32.75	9.969	16.516	28.459	3.9066	6.6851	1.6384	21.601	14.281	37.61	9.7823	1.6591	9.7754	NaN	9.7819	1.4868	1.7019	16.515	19.451	3.8245	83.686	3.8643	28.373	79.008	1.6195	9.7816	16.541
26.149	154.48	21.509	81.38	16.511	6.5459	16.518	14.112	3.8201	23.929	1.6282	44.433	12.084	6.6945	88.113	1.6285	3.9028	14.3	6.6969	9.7918	6.5514	1.5773	3.9908	32.917	12.078	21.509	39.546	3.9928	9.7682	1.6778	23.948	16.513	41.976	9.9438	3.3155	12.062	NaN	12.07	1.5009	3.8268	21.509	26.143	3.8807	92.597	3.8956	30.693	88.107	1.7282	9.8555	16.599
32.776	167.21	23.937	97.324	19.295	6.6777	19.286	14.147	3.8777	28.483	1.6953	61.37	14.302	9.7742	99.881	1.6657	3.9842	14.394	12.136	9.8635	6.6716	1.6003	5.3555	35.252	14.296	26.146	39.878	4.0221	21.652	3.8424	23.958	19.296	88.108	12.079	3.9934	14.282	NaN	12.237	1.659	3.879	21.65	26.169	3.8914	109.8	3.9811	33.038	99.954	2.7941	9.9724	19.325
35.275	172.33	26.146	99.789	19.299	9.7686	19.291	18.312	3.9498	30.695	3.8587	66.691	16.542	9.9367	101.88	1.7065	4.0038	16.535	12.237	12.086	9.7638	1.6267	6.4867	37.445	14.394	28.331	46.641	5.8373	21.655	3.8622	30.785	21.504	101.77	14.297	5.3368	16.494	NaN	14.292	3.3155	3.8975	26.274	30.765	3.9354	114.29	6.4032	35.268	101.96	3.1367	12.079	21.583
37.466	174.67	28.331	106.62	21.505	9.9168	21.654	18.362	3.9704	35.421	3.8813	78.94	19.315	12.068	106.7	1.7778	6.4085	19.309	14.364	14.314	9.9222	1.6619	8.205	44.432	16.53	30.699	51.283	6.4132	21.657	3.8794	32.784	23.934	101.87	16.528	5.4023	16.504	NaN	16.509	3.8253	3.928	37.601	37.456	3.9697	116.61	6.4771	35.424	138.5	3.4436	12.149	26.169
39.573	NaN	30.699	116.6	23.931	12.057	28.476	18.386	5.6906	37.444	3.897	81.372	19.414	12.229	118.78	3.8202	6.4434	19.415	16.594	16.541	12.058	1.7078	9.2488	44.434	19.309	32.774	56.962	6.4863	26.297	3.8958	39.737	26.143	112.04	19.31	6.3385	19.296	NaN	16.68	3.8395	3.972	39.71	37.617	6.4002	130.79	6.5637	39.564	141.06	3.7243	14.296	30.713
41.998	NaN	37.463	121.51	23.933	12.216	35.256	18.427	5.7396	46.804	3.9276	92.589	23.958	14.287	121.61	3.8782	6.477	21.521	16.678	19.317	12.214	1.8021	9.7819	49.073	19.405	35.273	61.36	6.5708	26.3	3.9125	42.087	28.327	114.29	21.521	6.4864	20.98	NaN	19.307	3.9933	6.403	41.994	41.994	6.4525	138.5	6.6913	59.011	146.25	3.8706	14.395	37.488
42.27	NaN	41.996	128.86	26.142	14.28	35.428	28.212	6.396	52.254	3.9614	97.313	24.05	14.438	146.25	3.8913	6.5708	23.953	19.382	19.38	14.427	3.8231	9.9475	52.231	21.519	37.463	66.217	6.6985	28.479	3.9783	44.454	30.695	116.76	23.948	6.5911	21.494	NaN	21.516	4.001	6.4613	46.707	42.141	6.4696	156.65	8.1525	61.536	146.35	3.9481	14.437	39.592
44.446	NaN	44.443	133.12	28.327	14.532	37.601	32.645	6.4013	52.409	4.0339	101.81	24.763	16.517	152.45	3.9301	6.6994	24.047	19.403	19.413	16.51	3.8445	11.819	58.982	23.949	39.571	71.164	8.1731	30.842	6.4164	44.614	32.77	128.85	24.097	6.7107	21.504	NaN	21.785	5.3368	6.5198	49.105	49.152	6.5459	166.9	9.2454	81.543	154.47	3.9758	16.524	44.459
49.105	NaN	46.654	133.3	30.694	16.51	39.563	34.638	6.4572	54.873	6.3983	112.02	26.164	16.672	156.72	3.9615	9.7805	26.158	19.423	21.527	19.291	3.8613	12.146	61.364	24.038	41.996	73.572	9.2535	32.914	6.4361	49.275	35.268	143.7	26.158	7.7051	21.664	NaN	23.944	5.4023	6.5585	49.249	49.248	6.6301	167.19	9.2739	83.684	165.06	5.1765	16.681	44.531
49.108	NaN	49.371	158.94	32.77	16.801	46.717	34.702	6.469	58.995	6.429	114.28	26.293	19.301	162.04	3.9966	9.8119	26.294	19.464	21.577	19.442	3.8786	13.362	64.234	26.158	44.442	75.608	9.2678	33.035	6.4512	52.553	37.456	174.66	26.311	7.8063	23.932	NaN	26.155	6.3385	6.6886	52.525	49.365	6.68	174.81	9.7765	83.732	179.33	5.7481	19.308	46.674
56.833	NaN	52.256	165.07	37.458	19.295	49.091	34.725	6.5222	66.691	6.4539	121.7	28.35	19.459	164.98	4.0388	9.8442	28.344	21.669	23.962	21.504	3.8909	14.169	71.162	26.294	49.106	92.588	9.2811	35.428	6.4756	59.105	39.568	174.81	28.325	8.1642	26.139	NaN	28.325	6.4108	9.7729	56.832	52.522	9.7701	NaN	9.8484	85.926	NaN	6.241	19.415	49.128
61.383	NaN	54.728	167.21	41.991	19.439	52.248	34.766	6.6526	71.325	6.4719	124.34	28.545	21.511	177.19	6.3952	9.8666	28.419	21.777	24.082	23.928	3.9047	14.291	73.584	28.343	52.256	106.31	9.7826	39.625	6.5159	64.348	41.949	177.27	28.343	8.4311	28.322	NaN	28.497	6.4863	9.8203	59.016	66.701	9.8342	NaN	9.9369	88.041	NaN	6.2846	21.518	49.367
69.041	NaN	56.831	NaN	44.435	21.504	54.717	48.395	6.6805	73.588	6.5183	124.5	30.898	21.664	179.4	6.401	9.943	30.713	24.016	26.174	24.076	3.9314	14.367	78.944	28.418	54.727	109.78	9.8543	39.705	6.5689	67.022	41.99	NaN	30.711	8.5889	30.686	NaN	30.709	6.4995	9.8439	61.533	73.597	9.8628	NaN	12.063	90.711	NaN	6.4019	21.668	54.75
71.173	NaN	59.017	NaN	46.65	21.735	56.98	48.468	6.742	73.755	6.5523	126.54	35.279	23.938	NaN	6.4623	9.9661	30.889	26.231	26.312	26.294	3.9668	15.972	81.359	28.512	56.832	118.71	9.9419	42.257	6.7218	68.98	44.44	NaN	32.787	9.2541	30.698	NaN	32.776	6.5911	9.8785	64.373	83.836	9.8929	NaN	12.139	99.799	NaN	6.4371	23.946	61.405
73.599	NaN	61.38	NaN	49.1	23.932	61.53	48.506	8.7416	76.659	6.6048	130.78	39.58	24.092	NaN	6.5184	12.069	32.774	28.405	28.363	28.329	4.022	16.524	83.659	28.546	59.016	124.34	9.9854	42.272	9.7672	69.053	46.65	NaN	33.042	9.2842	32.752	NaN	33.059	6.7107	9.9269	64.412	85.885	9.9299	NaN	12.23	99.802	NaN	6.4605	24.048	64.329
81.382	NaN	64.248	NaN	54.721	24.073	73.596	48.531	8.8237	81.542	6.6574	138.34	41.969	26.148	NaN	6.5435	12.097	35.277	30.777	28.414	28.48	4.0898	16.598	85.851	30.713	61.38	128.97	12.075	44.434	9.7836	71.276	49.101	NaN	33.066	9.785	32.771	NaN	35.277	7.7051	12.066	76.649	90.537	9.9892	NaN	14.288	109.8	NaN	6.4756	26.157	64.422
83.69	NaN	66.703	NaN	56.825	26.137	76.504	48.557	9.6858	83.678	6.6868	140.9	44.461	26.307	NaN	6.6179	12.133	37.476	30.892	28.499	30.419	6.3994	17.651	88.108	30.888	64.248	131.04	12.146	44.439	9.8003	76.692	52.246	NaN	35.285	9.8592	33.044	NaN	37.468	7.8062	12.119	85.942	92.739	12.064	NaN	14.357	112.03	NaN	6.5347	26.291	68.962
85.889	NaN	66.992	NaN	64.245	26.287	79.089	54.26	9.7665	83.75	9.7686	152.36	46.671	28.332	NaN	6.6671	12.237	39.579	32.849	30.731	30.695	6.4207	18.667	92.575	32.768	71.171	135.52	12.239	44.581	9.8132	81.392	54.725	NaN	37.474	9.9494	35.203	NaN	37.629	8.1642	12.136	90.667	95.186	12.116	NaN	14.438	112.18	NaN	6.6201	28.423	69.101
95.037	NaN	69.038	NaN	71.164	28.326	81.374	54.311	9.9029	99.795	9.8001	154.46	52.277	28.491	NaN	6.6837	14.29	42.008	35.352	32.788	30.836	6.4349	19.305	97.315	35.275	73.597	135.64	14.294	49.247	9.83	81.473	56.828	NaN	39.583	11.083	35.258	NaN	39.579	8.1867	12.177	97.46	97.317	12.131	NaN	15.904	126.69	NaN	8.0611	28.493	71.354
99.81	NaN	71.171	NaN	71.334	28.472	86.026	54.336	9.9268	114.29	9.8235	154.47	54.747	30.7	NaN	6.7232	14.32	44.455	35.364	32.862	32.763	6.4546	19.384	99.786	35.372	76.508	137.93	14.365	49.36	9.8486	83.703	59.014	NaN	42.009	11.794	37.439	NaN	42.003	8.4311	12.222	99.807	97.322	12.162	NaN	15.932	128.69	NaN	8.417	30.709	81.403
103.97	NaN	78.948	NaN	73.594	28.603	88.196	54.375	10.014	116.76	9.8395	159.11	56.852	30.852	NaN	9.7622	14.36	46.666	35.442	35.296	32.911	6.4669	19.474	101.79	37.476	81.38	143.54	14.443	52.252	9.9172	83.78	61.377	NaN	44.454	11.951	37.457	NaN	42.155	8.5888	12.299	101.95	97.342	12.218	NaN	16.518	135.66	NaN	8.7446	30.886	85.958
106.63	NaN	83.689	NaN	76.504	30.694	90.538	65.917	11.961	126.55	9.8524	161.95	56.926	32.776	NaN	9.841	14.391	49.119	37.541	35.389	33.034	6.4764	20.452	103.95	39.574	83.688	149.04	16.04	52.513	9.9656	85.899	64.243	NaN	46.666	12.092	39.569	NaN	42.282	9.2541	14.286	109.81	99.801	14.282	NaN	16.59	146.18	NaN	9.0764	32.927	95.099
109.81	NaN	88.047	NaN	79.259	30.843	92.585	75.469	11.998	126.69	9.873	164.9	59.034	32.924	NaN	9.8754	14.445	52.269	37.626	37.483	35.262	6.4954	21.517	106.62	42.008	85.886	156.23	16.524	52.516	12.083	88.135	66.699	NaN	49.118	12.149	39.713	NaN	44.45	9.2842	14.332	116.62	103.96	14.342	NaN	16.673	146.35	NaN	9.4088	33.055	95.102
112.04	NaN	90.544	NaN	81.375	32.77	101.96	75.5	12.06	128.69	9.8811	172.31	61.401	33.053	NaN	9.9079	14.463	54.74	39.637	39.594	35.423	6.5218	21.677	109.46	44.453	88.048	156.63	16.603	54.877	12.104	90.641	69.034	NaN	49.385	12.25	41.984	NaN	46.662	9.7849	14.35	118.71	104.24	14.404	NaN	19.302	148.89	NaN	9.7381	35.275	97.343
118.71	NaN	92.599	NaN	88.041	33.031	106.62	75.522	12.127	135.81	9.9139	174.65	64.27	35.274	NaN	9.9288	16.508	56.845	42.069	42.029	37.454	6.551	23.472	109.47	46.665	90.544	NaN	16.678	56.974	12.121	92.783	71.168	NaN	52.266	13.348	44.439	NaN	49.114	9.7975	14.383	126.55	109.47	14.431	NaN	19.373	156.8	NaN	9.8071	35.372	103.99
126.56	NaN	97.323	NaN	94.81	35.268	109.46	75.545	12.215	138.35	9.9324	177.13	68.966	35.435	NaN	9.9967	16.556	56.924	42.153	42.079	37.603	6.6137	23.946	124.33	49.116	92.598	NaN	18.808	59.003	12.136	95.135	73.594	NaN	52.545	13.408	46.649	NaN	49.377	9.8591	14.425	128.85	109.8	14.508	NaN	19.458	159.03	NaN	9.8321	37.471	104.24
128.7	NaN	101.82	NaN	95.032	35.424	112.03	85.78	14.241	148.88	9.9869	NaN	69.07	37.465	NaN	12.055	16.594	59.033	42.28	44.472	39.561	6.6719	24.015	126.54	52.269	97.323	NaN	19.307	59.156	12.15	97.336	76.504	NaN	54.739	14.137	49.107	NaN	52.264	9.9494	14.493	130.84	112.04	16.514	NaN	21.511	165.06	NaN	9.8472	37.54	109.81
130.79	NaN	103.97	NaN	101.81	37.458	114.28	85.838	14.274	154.46	12.062	NaN	69.229	37.623	NaN	12.107	16.678	61.393	44.524	44.501	39.705	6.7594	24.108	126.55	54.739	99.808	NaN	19.383	61.379	12.168	97.505	78.945	NaN	56.844	14.154	49.256	NaN	52.43	9.9596	16.516	135.66	116.77	16.566	NaN	21.584	169.68	NaN	9.8915	37.635	112.01
133.24	NaN	106.63	NaN	103.96	37.609	114.44	85.856	14.426	156.63	12.102	NaN	71.283	39.572	NaN	12.126	19.305	64.263	44.601	44.526	41.989	9.7697	25.071	138.33	56.844	101.82	NaN	19.464	61.541	12.232	104.05	81.373	NaN	59.016	14.226	52.252	NaN	52.539	11.083	16.541	135.67	118.71	16.58	NaN	21.665	174.82	NaN	9.9322	39.576	114.31
135.67	NaN	109.47	NaN	106.63	39.557	116.61	89.813	14.541	156.81	12.13	NaN	73.789	39.717	NaN	12.168	19.347	66.715	46.801	46.681	42.133	9.7902	25.713	143.69	56.922	106.63	NaN	21.517	64.315	14.301	114.31	83.684	NaN	59.029	14.462	52.419	NaN	54.734	11.794	16.567	135.71	121.54	16.652	NaN	23.938	NaN	NaN	11.176	42.004	116.63
138.35	NaN	109.82	NaN	109.81	39.819	121.53	90.089	16.49	159.02	12.167	NaN	78.968	41.998	NaN	12.203	19.379	68.964	49.18	49.13	42.253	9.8063	26.155	154.62	59.026	109.47	NaN	21.589	64.406	14.323	121.55	85.882	NaN	61.392	15.913	54.725	NaN	56.84	11.951	16.585	138.35	121.57	16.664	NaN	24.009	NaN	NaN	11.614	44.448	116.64
156.65	NaN	112.04	NaN	112.03	41.991	124.34	90.122	16.511	162.13	12.206	NaN	81.403	42.15	NaN	12.223	19.398	69.064	49.263	49.196	44.434	9.8203	26.228	158.93	61.393	109.82	NaN	21.67	64.415	14.346	126.57	88.042	NaN	61.547	15.942	54.886	NaN	56.987	12.075	16.625	138.48	130.93	16.748	NaN	24.095	NaN	NaN	11.963	44.599	121.55
158.96	NaN	114.3	NaN	114.29	42.139	130.85	90.143	16.576	166.9	12.227	NaN	83.707	42.278	NaN	12.283	19.463	71.189	49.376	52.284	44.504	9.8385	28.384	164.88	64.26	112.04	NaN	23.943	66.851	14.358	128.71	90.539	NaN	64.259	16.528	56.829	NaN	59.018	12.092	16.665	140.9	133.26	19.296	NaN	25.631	NaN	NaN	12.137	46.667	124.42
164.91	NaN	116.62	NaN	121.52	42.263	130.93	90.164	16.646	174.94	12.289	NaN	86.032	44.444	NaN	12.331	21.515	71.276	52.34	54.756	44.581	9.8476	28.501	164.9	66.713	114.29	NaN	24.016	66.983	14.382	130.8	92.596	NaN	64.424	16.613	58.991	NaN	59.173	12.149	19.299	140.91	140.91	19.364	NaN	26.149	NaN	NaN	12.212	46.736	126.58
166.9	NaN	118.71	NaN	121.53	44.431	133.23	99.734	16.743	174.95	14.281	NaN	88.068	44.595	NaN	14.274	21.547	73.61	52.428	54.817	46.641	9.8653	30.021	166.89	68.956	116.62	NaN	24.055	69.03	14.4	130.87	95.032	NaN	66.714	16.698	61.369	NaN	61.381	12.25	19.348	143.71	140.98	19.4	NaN	26.221	NaN	NaN	13.458	46.83	128.72
169.61	NaN	121.54	NaN	124.35	44.583	133.38	103.29	18.642	NaN	14.317	NaN	92.783	46.656	NaN	14.341	21.579	73.788	52.535	56.871	46.805	9.8997	30.706	169.6	69.052	118.71	NaN	24.107	69.169	14.444	133.33	97.32	NaN	67.009	17.637	61.54	NaN	61.551	13.348	19.368	143.87	141.05	19.45	NaN	26.307	NaN	NaN	13.831	49.26	138.43
177.13	NaN	124.35	NaN	124.35	44.671	138.35	103.45	18.703	NaN	14.343	NaN	97.419	46.818	NaN	14.372	21.669	76.521	54.814	59.175	49.1	9.9238	30.779	174.65	69.202	121.54	NaN	26.16	71.163	16.533	135.66	99.803	NaN	69.051	18.433	64.243	NaN	64.255	13.408	19.403	146.25	154.47	19.541	NaN	28.33	NaN	NaN	14.206	54.741	138.52
NaN	NaN	126.55	NaN	126.54	46.647	140.9	103.58	19.292	NaN	14.349	NaN	97.556	49.108	NaN	14.393	21.776	78.96	56.909	61.409	49.246	9.9832	30.892	NaN	71.184	124.35	NaN	26.228	71.166	16.555	143.72	101.81	NaN	71.166	18.587	64.418	NaN	66.71	14.137	19.449	148.75	156.8	21.508	NaN	28.4	NaN	NaN	14.319	56.844	148.82
NaN	NaN	128.7	NaN	133.23	46.798	146.18	111.75	19.349	NaN	14.387	NaN	100	49.259	NaN	14.418	23.942	81.471	56.925	64.27	49.356	12.062	31.873	NaN	71.275	126.55	NaN	26.304	76.67	16.576	143.8	103.96	NaN	71.183	18.65	66.704	NaN	67.019	14.154	19.518	154.47	165.07	21.553	NaN	28.492	NaN	NaN	14.342	56.913	152.39
NaN	NaN	130.79	NaN	140.89	46.908	146.18	111.82	19.439	NaN	14.422	NaN	101.82	49.381	NaN	14.461	23.988	83.703	59.172	66.717	52.405	12.083	32.782	NaN	73.61	128.7	NaN	28.337	78.945	16.588	146.27	106.62	NaN	71.35	18.719	66.989	NaN	68.966	14.226	21.509	162.13	167.04	21.572	NaN	29.52	NaN	NaN	15.742	56.994	154.5
NaN	NaN	133.24	NaN	146.17	49.101	146.18	111.85	19.506	NaN	14.474	NaN	101.85	52.258	NaN	14.501	24.015	85.902	61.362	66.801	52.517	12.095	32.85	NaN	73.787	130.79	NaN	28.407	79.258	16.606	149.07	109.47	NaN	73.609	19.398	68.966	NaN	71.18	14.296	21.568	165.07	174.71	21.641	NaN	30.258	NaN	NaN	16.119	59.026	162.14
NaN	NaN	135.66	NaN	148.74	49.235	146.18	111.89	19.541	NaN	16.512	NaN	109.49	52.421	NaN	14.574	24.031	86.032	61.447	69.065	54.72	12.113	32.934	NaN	76.52	133.24	NaN	28.497	81.376	16.625	156.66	112.03	NaN	76.519	19.483	68.974	NaN	71.355	14.462	21.618	174.82	174.96	21.658	NaN	30.686	NaN	NaN	16.567	61.387	164.94
NaN	NaN	135.67	NaN	148.74	49.335	146.34	120.32	21.351	NaN	16.552	NaN	112	52.533	NaN	16.509	24.045	86.053	64.429	71.302	54.865	12.13	34.381	NaN	78.958	135.67	NaN	29.53	83.751	16.676	156.74	114.29	NaN	78.959	21.192	69.038	NaN	73.603	15.913	21.657	179.39	177.27	21.716	NaN	30.769	NaN	NaN	16.587	64.259	166.93
NaN	NaN	138.35	NaN	154.47	49.362	146.35	126.09	21.459	NaN	16.578	NaN	112.26	54.729	NaN	16.568	24.099	88.064	66.729	71.311	56.824	12.159	35.014	NaN	81.391	138.35	NaN	29.564	83.84	19.313	156.83	116.61	NaN	79.289	21.604	69.175	NaN	73.769	15.942	21.728	NaN	NaN	23.934	NaN	30.852	NaN	NaN	18.255	68.96	169.77
NaN	NaN	140.9	NaN	154.47	52.252	148.89	126.16	21.506	NaN	16.619	NaN	114.31	54.883	NaN	16.608	26.153	90.553	67	73.649	56.974	12.194	35.281	NaN	81.471	140.9	NaN	30.696	88.046	19.331	166.99	118.71	NaN	81.391	23.437	71.16	NaN	76.516	16.528	23.937	NaN	NaN	23.993	NaN	32.776	NaN	NaN	18.52	68.982	174.69
NaN	NaN	143.71	NaN	156.64	52.404	148.89	126.19	21.641	NaN	16.655	NaN	116.64	56.833	NaN	16.64	26.2	92.598	67.017	76.524	59.007	12.219	35.354	NaN	81.588	143.71	NaN	30.778	88.197	19.346	169.62	121.53	NaN	83.701	23.96	73.593	NaN	76.683	16.54	23.994	NaN	NaN	24.005	NaN	32.841	NaN	NaN	18.79	69.062	174.83
NaN	NaN	146.19	NaN	158.95	52.508	152.37	126.21	23.881	NaN	16.707	NaN	118.73	56.987	NaN	16.66	26.225	92.79	69.066	78.979	59.152	12.245	37.47	NaN	83.699	146.19	NaN	30.858	90.715	19.369	174.68	124.35	NaN	85.898	24.019	73.744	NaN	78.946	16.613	24.008	NaN	NaN	24.054	NaN	32.925	NaN	NaN	19.174	69.11	NaN
NaN	NaN	149.08	NaN	158.97	54.721	152.37	137.58	23.907	NaN	19.326	NaN	120.4	59.019	NaN	16.692	26.291	95.046	69.236	81.479	61.374	12.283	39.578	NaN	85.896	148.75	NaN	30.907	99.798	19.408	177.22	126.55	NaN	88.058	24.117	75.757	NaN	79.115	16.698	24.044	NaN	NaN	24.086	NaN	33.047	NaN	NaN	19.355	69.221	NaN
NaN	NaN	152.37	NaN	161.96	54.871	152.53	137.64	23.933	NaN	19.354	NaN	121.56	59.167	NaN	16.74	28.32	97.331	71.291	83.722	61.436	14.281	39.644	NaN	86.031	148.75	NaN	32.85	99.955	19.459	179.36	128.7	NaN	90.555	25.325	76.505	NaN	79.285	17.637	24.087	NaN	NaN	24.167	NaN	35.275	NaN	NaN	19.412	71.183	NaN
NaN	NaN	158.96	NaN	167.2	54.98	154.71	137.67	23.987	NaN	19.361	NaN	121.64	61.382	NaN	16.784	28.362	97.42	73.678	85.909	61.53	14.302	39.762	NaN	88.059	149.08	NaN	32.935	101.97	21.526	NaN	130.79	NaN	90.725	25.509	78.925	NaN	81.389	18.433	24.154	NaN	NaN	26.143	NaN	35.348	NaN	NaN	20.672	71.272	NaN
NaN	NaN	161.96	NaN	174.66	56.822	161.95	137.72	24.001	NaN	19.39	NaN	124.37	61.544	NaN	19.287	28.404	99.82	76.592	85.998	64.239	14.318	41.171	NaN	90.547	152.37	NaN	33.063	103.96	21.548	NaN	133.23	NaN	92.598	25.668	81.37	NaN	81.559	18.587	26.147	NaN	NaN	26.194	NaN	35.435	NaN	NaN	21.097	73.771	NaN
NaN	NaN	164.91	NaN	174.67	56.976	162.03	151.49	24.058	NaN	19.423	NaN	128.72	64.25	NaN	19.341	28.495	99.998	79.022	86.054	64.407	14.337	42.004	NaN	92.594	154.47	NaN	34.077	104.11	21.569	NaN	135.66	NaN	92.611	26.246	81.55	NaN	83.698	18.65	26.21	NaN	NaN	26.213	NaN	37.466	NaN	NaN	21.472	73.785	NaN
NaN	NaN	166.9	NaN	174.95	57.065	162.03	156.21	24.084	NaN	19.452	NaN	130.81	64.419	NaN	19.353	28.544	101.8	79.276	88.073	66.695	14.349	42.074	NaN	92.781	158.96	NaN	35.275	104.23	21.608	NaN	138.35	NaN	95.031	26.331	83.691	NaN	83.856	18.719	26.263	NaN	NaN	26.246	NaN	37.537	NaN	NaN	21.567	76.588	NaN
NaN	NaN	169.61	NaN	177.12	59.011	164.98	169.28	24.218	NaN	19.504	NaN	133.26	66.704	NaN	19.409	30.705	101.85	81.459	88.128	66.845	14.361	42.286	NaN	92.833	161.96	NaN	35.354	104.24	21.63	NaN	140.9	NaN	95.045	28.411	85.887	NaN	85.895	19.293	26.302	NaN	NaN	26.285	NaN	37.621	NaN	NaN	21.618	78.958	NaN
NaN	NaN	172.32	NaN	NaN	59.246	165.07	169.34	26.143	NaN	21.54	NaN	133.35	66.857	NaN	19.433	30.772	101.99	81.557	90.565	66.983	14.39	44.44	NaN	95.044	164.91	NaN	35.44	109.62	21.674	NaN	143.71	NaN	97.336	28.427	88.043	NaN	88.053	19.308	28.332	NaN	NaN	26.301	NaN	39.557	NaN	NaN	21.657	79.11	NaN
NaN	NaN	172.32	NaN	NaN	61.376	172.32	169.36	26.185	NaN	21.566	NaN	135.65	66.999	NaN	19.45	30.857	103.98	83.758	92.668	69.164	14.415	44.524	NaN	97.329	166.9	NaN	37.474	109.79	23.952	NaN	146.18	NaN	99.807	29.536	88.207	NaN	88.225	19.398	28.387	NaN	NaN	26.381	NaN	39.638	NaN	NaN	22.914	81.392	NaN
NaN	NaN	174.67	NaN	NaN	61.534	174.81	169.42	26.204	NaN	21.603	NaN	138.37	69.04	NaN	19.507	30.885	106.64	83.849	92.751	71.163	14.432	44.604	NaN	97.411	169.61	NaN	37.495	114.44	23.973	NaN	148.74	NaN	99.814	30.27	90.494	NaN	90.516	19.483	28.439	NaN	NaN	28.328	NaN	39.717	NaN	NaN	23.383	81.467	NaN
NaN	NaN	174.95	NaN	NaN	64.241	177.19	177.07	26.255	NaN	21.637	NaN	138.57	69.179	NaN	19.547	32.767	109.49	85.949	95.054	71.334	14.472	45.55	NaN	97.51	172.32	NaN	37.545	116.77	23.997	NaN	152.37	NaN	99.82	30.462	90.503	NaN	90.732	21.192	28.484	NaN	NaN	28.383	NaN	41.116	NaN	NaN	23.891	81.566	NaN
NaN	NaN	177.13	NaN	NaN	64.409	NaN	177.1	26.28	NaN	21.658	NaN	140.92	71.172	NaN	21.501	32.814	111.99	88.111	97.349	73.59	14.507	46.662	NaN	97.53	174.67	NaN	37.627	121.53	24.03	NaN	154.47	NaN	101.83	30.71	92.594	NaN	92.6	21.518	30.7	NaN	NaN	28.394	NaN	41.994	NaN	NaN	23.974	81.593	NaN
NaN	NaN	179.34	NaN	NaN	66.698	NaN	NaN	26.354	NaN	21.725	NaN	141.11	71.239	NaN	21.56	32.848	114.31	88.213	97.403	73.736	16.512	46.732	NaN	99.819	179.34	NaN	39.569	121.7	24.052	NaN	156.64	NaN	103.98	30.796	92.744	NaN	92.754	21.533	30.732	NaN	NaN	28.433	NaN	42.068	NaN	NaN	24.001	83.699	NaN
NaN	NaN	NaN	NaN	NaN	66.842	NaN	NaN	26.391	NaN	23.933	NaN	141.39	71.345	NaN	21.602	32.931	116.63	90.603	99.84	76.658	16.534	46.826	NaN	99.995	NaN	NaN	39.651	121.71	24.102	NaN	158.95	NaN	104.26	30.875	95.035	NaN	92.848	21.604	30.757	NaN	NaN	28.479	NaN	42.151	NaN	NaN	24.051	85.897	NaN
NaN	NaN	NaN	NaN	NaN	66.982	NaN	NaN	28.327	NaN	23.971	NaN	143.73	73.599	NaN	21.629	33.055	118.72	90.633	99.892	78.94	16.549	47.672	NaN	101.8	NaN	NaN	39.728	126.69	26.166	NaN	161.96	NaN	106.63	32.867	95.195	NaN	95.043	23.437	30.813	NaN	NaN	28.542	NaN	42.276	NaN	NaN	24.169	86.028	NaN
NaN	NaN	NaN	NaN	NaN	69.033	NaN	NaN	28.386	NaN	23.985	NaN	143.9	73.763	NaN	21.646	35.272	120.4	90.729	101.84	79.089	16.566	48.571	NaN	101.84	NaN	NaN	41.151	128.7	26.188	NaN	164.91	NaN	106.64	32.941	97.322	NaN	95.206	23.946	30.848	NaN	NaN	30.684	NaN	44.442	NaN	NaN	25.539	90.549	NaN
NaN	NaN	NaN	NaN	NaN	69.168	NaN	NaN	28.462	NaN	24.001	NaN	146.27	76.51	NaN	21.684	35.31	121.56	92.675	101.94	79.253	16.58	49.114	NaN	101.99	NaN	NaN	42.01	130.92	26.204	NaN	166.9	NaN	109.49	33.069	99.808	NaN	97.331	23.959	30.919	NaN	NaN	30.697	NaN	44.513	NaN	NaN	26.143	92.595	NaN
NaN	NaN	NaN	NaN	NaN	69.301	NaN	NaN	28.567	NaN	24.022	NaN	148.77	76.673	NaN	21.724	35.351	121.63	92.751	104	81.36	16.589	49.185	NaN	103.98	NaN	NaN	42.02	133.23	26.221	NaN	169.61	NaN	109.81	34.736	101.81	NaN	97.504	24.019	32.775	NaN	NaN	30.749	NaN	44.597	NaN	NaN	26.173	92.752	NaN
NaN	NaN	NaN	NaN	NaN	71.148	NaN	NaN	30.029	NaN	24.06	NaN	148.93	78.949	NaN	23.929	35.363	121.75	92.845	106.65	81.537	16.609	49.389	NaN	104.06	NaN	NaN	42.077	133.39	26.237	NaN	172.32	NaN	109.84	34.824	103.97	NaN	99.815	24.032	32.821	NaN	NaN	30.762	NaN	46.655	NaN	NaN	26.194	92.778	NaN
NaN	NaN	NaN	NaN	NaN	71.16	NaN	NaN	30.612	NaN	24.084	NaN	152.39	79.101	NaN	24.002	35.441	124.36	95.1	109.49	83.83	16.645	52.152	NaN	106.64	NaN	NaN	42.155	135.66	26.306	NaN	174.66	NaN	112.03	34.983	106.63	NaN	99.969	24.117	32.838	NaN	NaN	30.796	NaN	46.724	NaN	NaN	26.215	92.837	NaN
NaN	NaN	NaN	NaN	NaN	71.334	NaN	NaN	30.696	NaN	24.141	NaN	156.67	79.277	NaN	24.043	37.466	126.57	99.826	109.56	85.88	16.663	52.265	NaN	109.48	NaN	NaN	42.284	135.81	28.347	NaN	177.12	NaN	112.05	35.359	109.47	NaN	101.82	25.325	32.876	NaN	NaN	30.836	NaN	46.819	NaN	NaN	26.265	95.2	NaN
NaN	NaN	NaN	NaN	NaN	73.594	NaN	NaN	30.816	NaN	26.178	NaN	159.06	81.382	NaN	24.074	37.514	128.71	99.886	112.06	88.198	16.702	52.374	NaN	111.98	NaN	NaN	44.069	135.81	28.367	NaN	179.33	NaN	114.31	35.458	111.98	NaN	101.98	25.509	32.917	NaN	NaN	30.899	NaN	49.108	NaN	NaN	26.302	97.33	NaN
NaN	NaN	NaN	NaN	NaN	73.73	NaN	NaN	30.838	NaN	26.196	NaN	162.09	81.554	NaN	24.147	37.54	128.79	101.86	114.32	90.699	16.746	52.437	NaN	112.06	NaN	NaN	44.446	143.7	28.388	NaN	NaN	NaN	116.62	37.186	111.99	NaN	103.97	25.668	33.016	NaN	NaN	32.773	NaN	49.18	NaN	NaN	26.35	97.415	NaN
NaN	NaN	NaN	NaN	NaN	73.753	NaN	NaN	32.388	NaN	26.263	NaN	164.93	83.69	NaN	24.195	37.627	130.8	101.98	114.38	92.588	19.296	52.55	NaN	112.22	NaN	NaN	44.455	146.35	28.401	NaN	NaN	NaN	116.63	37.645	112.19	NaN	106.64	25.688	33.051	NaN	NaN	32.829	NaN	49.254	NaN	NaN	26.405	97.5	NaN
NaN	NaN	NaN	NaN	NaN	76.504	NaN	NaN	32.771	NaN	26.296	NaN	172.34	83.845	NaN	26.132	39.575	133.25	104.04	116.65	92.733	19.318	54.419	NaN	114.31	NaN	NaN	44.476	156.8	28.42	NaN	NaN	NaN	116.75	38.846	114.17	NaN	106.8	26.153	35.273	NaN	NaN	32.889	NaN	49.375	NaN	NaN	27.564	97.553	NaN
NaN	NaN	NaN	NaN	NaN	76.663	NaN	NaN	32.82	NaN	26.353	NaN	174.69	85.888	NaN	26.19	39.608	133.35	104.12	116.71	95.177	19.334	54.734	NaN	116.63	NaN	NaN	44.521	158.96	28.492	NaN	NaN	NaN	118.72	39.17	114.29	NaN	109.48	26.246	35.327	NaN	NaN	32.916	NaN	51.316	NaN	NaN	27.771	99.994	NaN
NaN	NaN	NaN	NaN	NaN	78.926	NaN	NaN	32.837	NaN	28.368	NaN	174.77	86.037	NaN	26.201	39.637	135.65	104.25	118.74	97.312	19.352	54.81	NaN	118.72	NaN	NaN	44.603	159.12	30.713	NaN	NaN	NaN	121.55	39.733	116.61	NaN	109.64	26.331	35.344	NaN	NaN	33.003	NaN	52.26	NaN	NaN	28.152	101.8	NaN
NaN	NaN	NaN	NaN	NaN	78.942	NaN	NaN	32.899	NaN	28.389	NaN	179.54	88.049	NaN	26.213	39.656	138.37	106.79	118.79	97.472	19.365	55.813	NaN	120.4	NaN	NaN	46.661	164.91	30.72	NaN	NaN	NaN	124.36	41.128	116.62	NaN	109.83	28.34	35.373	NaN	NaN	33.042	NaN	52.332	NaN	NaN	28.361	101.85	NaN
NaN	NaN	NaN	NaN	NaN	79.239	NaN	NaN	33.014	NaN	28.441	NaN	NaN	88.207	NaN	26.228	39.722	138.59	109.54	121.56	99.799	19.375	56.651	NaN	121.55	NaN	NaN	46.732	165.07	30.733	NaN	NaN	NaN	124.52	41.15	116.77	NaN	112	28.411	35.426	NaN	NaN	35.27	NaN	52.421	NaN	NaN	28.385	101.98	NaN
NaN	NaN	NaN	NaN	NaN	81.375	NaN	NaN	33.041	NaN	28.482	NaN	NaN	90.546	NaN	26.254	42	140.92	109.65	121.65	99.949	19.397	56.841	NaN	121.63	NaN	NaN	46.829	166.89	30.75	NaN	NaN	NaN	126.57	41.88	118.7	NaN	112.2	28.427	35.492	NaN	NaN	35.332	NaN	52.532	NaN	NaN	28.463	101.99	NaN
NaN	NaN	NaN	NaN	NaN	81.531	NaN	NaN	35.071	NaN	28.534	NaN	NaN	90.62	NaN	26.277	42.033	141.01	109.82	121.77	101.81	19.43	56.911	NaN	121.74	NaN	NaN	48.372	167.2	30.765	NaN	NaN	NaN	128.7	42.023	118.71	NaN	114.3	29.536	37.464	NaN	NaN	35.422	NaN	54.731	NaN	NaN	28.693	103.98	NaN
NaN	NaN	NaN	NaN	NaN	83.682	NaN	NaN	35.109	NaN	30.696	NaN	NaN	90.722	NaN	26.297	42.068	141.11	111.99	124.38	101.96	19.451	57.016	NaN	124.36	NaN	NaN	49.114	169.76	30.784	NaN	NaN	NaN	128.7	42.097	120.4	NaN	116.63	30.27	37.52	NaN	NaN	35.469	NaN	54.802	NaN	NaN	29.707	104.06	NaN
NaN	NaN	NaN	NaN	NaN	83.829	NaN	NaN	35.269	NaN	30.728	NaN	NaN	92.601	NaN	26.34	42.153	141.39	116.69	126.57	103.96	19.492	58.159	NaN	126.57	NaN	NaN	49.186	169.77	30.8	NaN	NaN	NaN	128.71	44.463	121.53	NaN	116.79	30.462	37.581	NaN	NaN	37.461	NaN	54.884	NaN	NaN	30.314	104.25	NaN
NaN	NaN	NaN	NaN	NaN	85.882	NaN	NaN	35.428	NaN	30.755	NaN	NaN	92.744	NaN	26.384	42.279	143.69	116.78	128.72	104.11	19.545	59.017	NaN	128.71	NaN	NaN	49.263	172.39	30.861	NaN	NaN	NaN	128.85	44.541	121.71	NaN	118.72	30.71	37.616	NaN	NaN	37.523	NaN	56.831	NaN	NaN	30.735	106.64	NaN
NaN	NaN	NaN	NaN	NaN	88.041	NaN	NaN	35.511	NaN	30.793	NaN	NaN	95.036	NaN	28.325	44.449	143.72	118.86	128.8	104.23	21.506	59.176	NaN	128.79	NaN	NaN	49.38	174.66	32.793	NaN	NaN	NaN	130.8	44.621	124.35	NaN	118.87	30.796	39.572	NaN	NaN	37.552	NaN	56.901	NaN	NaN	30.756	106.79	NaN
NaN	NaN	NaN	NaN	NaN	90.54	NaN	NaN	37.336	NaN	30.831	NaN	NaN	95.197	NaN	28.377	44.489	143.91	120.4	130.81	106.62	21.528	60.141	NaN	128.9	NaN	NaN	51.322	174.73	32.813	NaN	NaN	NaN	133.25	45.497	126.54	NaN	120.41	30.875	39.601	NaN	NaN	37.584	NaN	56.987	NaN	NaN	30.839	109.48	NaN
NaN	NaN	NaN	NaN	NaN	90.709	NaN	NaN	37.394	NaN	30.911	NaN	NaN	97.326	NaN	28.389	44.516	146.2	121.62	133.26	106.77	21.543	61.381	NaN	130.8	NaN	NaN	51.482	174.94	32.831	NaN	NaN	NaN	135.68	46.035	128.7	NaN	121.55	32.781	39.626	NaN	NaN	37.612	NaN	59.019	NaN	NaN	30.919	109.63	NaN
NaN	NaN	NaN	NaN	NaN	90.794	NaN	NaN	37.459	NaN	32.77	NaN	NaN	97.487	NaN	28.438	44.526	146.27	124.42	135.68	109.47	21.56	61.431	NaN	133.25	NaN	NaN	52.026	177.18	32.845	NaN	NaN	NaN	135.73	46.83	130.79	NaN	121.72	32.867	39.688	NaN	NaN	37.692	NaN	59.085	NaN	NaN	31.628	111.99	NaN
NaN	NaN	NaN	NaN	NaN	92.594	NaN	NaN	39.566	NaN	32.809	NaN	NaN	99.809	NaN	28.465	44.602	146.38	126.62	135.75	109.62	21.574	62.571	NaN	133.34	NaN	NaN	52.267	179.33	32.869	NaN	NaN	NaN	138.36	48.472	130.94	NaN	124.36	32.941	39.713	NaN	NaN	39.568	NaN	59.169	NaN	NaN	32.099	112.01	NaN
NaN	NaN	NaN	NaN	NaN	95.023	NaN	NaN	39.683	NaN	32.828	NaN	NaN	99.965	NaN	28.481	46.66	146.51	128.78	138.38	109.8	21.584	64.104	NaN	135.65	NaN	NaN	52.341	179.48	32.889	NaN	NaN	NaN	140.92	48.538	133.23	NaN	124.52	33.069	41.996	NaN	NaN	39.612	NaN	61.373	NaN	NaN	32.701	112.2	NaN
NaN	NaN	NaN	NaN	NaN	95.181	NaN	NaN	39.792	NaN	32.871	NaN	NaN	101.82	NaN	28.53	46.722	146.63	130.94	140.93	112.03	21.607	64.256	NaN	135.77	NaN	NaN	52.433	179.48	32.934	NaN	NaN	NaN	143.72	48.672	133.31	NaN	126.56	34.736	42.029	NaN	NaN	39.626	NaN	61.453	NaN	NaN	32.774	112.25	NaN
NaN	NaN	NaN	NaN	NaN	97.309	NaN	NaN	41.785	NaN	32.911	NaN	NaN	101.97	NaN	30.694	46.801	148.76	130.96	140.98	112.18	21.63	64.334	NaN	138.36	NaN	NaN	52.539	NaN	33.045	NaN	NaN	NaN	146.2	49.114	135.65	NaN	128.71	34.824	42.054	NaN	NaN	39.655	NaN	61.544	NaN	NaN	32.832	116.62	NaN
NaN	NaN	NaN	NaN	NaN	97.318	NaN	NaN	41.991	NaN	32.967	NaN	NaN	103.97	NaN	30.751	46.823	148.92	133.32	143.73	114.29	21.653	65.287	NaN	138.56	NaN	NaN	54.737	NaN	33.077	NaN	NaN	NaN	148.76	49.402	138.35	NaN	128.87	34.983	42.106	NaN	NaN	39.687	NaN	64.249	NaN	NaN	32.872	118.72	NaN
NaN	NaN	NaN	NaN	NaN	97.474	NaN	NaN	42.054	NaN	33.033	NaN	NaN	104.12	NaN	30.763	49.112	149.07	135.74	146.23	114.35	21.681	66.072	NaN	140.91	NaN	NaN	54.809	NaN	35.291	NaN	NaN	NaN	149.08	50.779	138.51	NaN	130.8	35.282	42.143	NaN	NaN	39.707	NaN	64.326	NaN	NaN	32.985	118.79	NaN
NaN	NaN	NaN	NaN	NaN	99.802	NaN	NaN	42.115	NaN	35.269	NaN	NaN	104.25	NaN	30.782	49.18	152.39	135.83	148.81	114.43	21.715	66.562	NaN	141	NaN	NaN	54.888	NaN	35.311	NaN	NaN	NaN	149.09	51.326	140.9	NaN	130.95	35.359	42.223	NaN	NaN	41.993	NaN	64.418	NaN	NaN	34.28	120.4	NaN
NaN	NaN	NaN	NaN	NaN	101.81	NaN	NaN	42.136	NaN	35.306	NaN	NaN	106.63	NaN	30.802	49.263	154.49	138.52	152.4	116.76	21.773	66.711	NaN	141.1	NaN	NaN	56.84	NaN	35.339	NaN	NaN	NaN	149.1	52.266	141.41	NaN	133.24	35.458	42.272	NaN	NaN	42.051	NaN	66.7	NaN	NaN	34.436	120.42	NaN
NaN	NaN	NaN	NaN	NaN	101.96	NaN	NaN	42.238	NaN	35.329	NaN	NaN	106.79	NaN	30.831	49.376	156.66	138.6	152.47	118.85	23.934	66.781	NaN	141.22	NaN	NaN	56.91	NaN	35.366	NaN	NaN	NaN	152.38	52.282	143.56	NaN	135.65	37.186	44.442	NaN	NaN	42.112	NaN	66.775	NaN	NaN	34.893	121.55	NaN
NaN	NaN	NaN	NaN	NaN	103.96	NaN	NaN	42.265	NaN	35.343	NaN	NaN	109.48	NaN	30.883	52.262	156.86	140.98	154.5	121.52	23.955	66.869	NaN	141.34	NaN	NaN	56.923	NaN	35.381	NaN	NaN	NaN	152.55	52.343	143.7	NaN	135.83	37.474	44.499	NaN	NaN	42.14	NaN	66.859	NaN	NaN	35.212	121.63	NaN
NaN	NaN	NaN	NaN	NaN	104.1	NaN	NaN	44.343	NaN	35.373	NaN	NaN	109.63	NaN	30.917	52.34	158.97	141.02	156.67	121.7	23.971	68.187	NaN	143.69	NaN	NaN	56.994	NaN	35.441	NaN	NaN	NaN	154.49	52.357	146.18	NaN	138.36	37.486	44.549	NaN	NaN	42.198	NaN	66.992	NaN	NaN	35.272	121.72	NaN
NaN	NaN	NaN	NaN	NaN	104.21	NaN	NaN	44.422	NaN	35.407	NaN	NaN	109.82	NaN	32.766	52.428	159.06	141.07	156.75	126.53	23.99	68.99	NaN	143.81	NaN	NaN	59.029	NaN	37.485	NaN	NaN	NaN	156.66	52.432	146.53	NaN	138.6	37.645	44.589	NaN	NaN	42.264	NaN	69.039	NaN	NaN	35.332	121.75	NaN
NaN	NaN	NaN	NaN	NaN	106.62	NaN	NaN	44.438	NaN	35.431	NaN	NaN	112.04	NaN	32.838	52.536	161.98	141.11	158.98	126.69	24.002	69.116	NaN	143.84	NaN	NaN	59.091	NaN	37.509	NaN	NaN	NaN	158.98	54.382	146.97	NaN	140.91	38.846	44.655	NaN	NaN	42.338	NaN	69.104	NaN	NaN	35.406	124.36	NaN
NaN	NaN	NaN	NaN	NaN	109.47	NaN	NaN	44.491	NaN	35.477	NaN	NaN	112.19	NaN	32.884	54.732	162.11	141.23	161.99	128.69	24.014	71.179	NaN	143.89	NaN	NaN	59.18	NaN	37.523	NaN	NaN	NaN	158.98	54.401	147.13	NaN	141.07	39.17	46.655	NaN	NaN	44.44	NaN	69.18	NaN	NaN	36.509	124.52	NaN
NaN	NaN	NaN	NaN	NaN	109.62	NaN	NaN	44.54	NaN	37.459	NaN	NaN	114.3	NaN	32.91	54.805	166.91	141.26	162.05	128.83	24.039	71.251	NaN	144.02	NaN	NaN	61.224	NaN	37.541	NaN	NaN	NaN	161.98	54.693	148.75	NaN	141.23	39.568	46.69	NaN	NaN	44.501	NaN	71.171	NaN	NaN	37.001	126.56	NaN
NaN	NaN	NaN	NaN	NaN	109.79	NaN	NaN	46.173	NaN	37.461	NaN	NaN	114.36	NaN	32.96	54.815	169.62	141.4	162.14	128.85	24.074	71.356	NaN	144.07	NaN	NaN	61.353	NaN	37.556	NaN	NaN	NaN	164.92	54.824	148.9	NaN	141.4	39.588	46.717	NaN	NaN	44.551	NaN	71.244	NaN	NaN	37.381	126.71	NaN
NaN	NaN	NaN	NaN	NaN	112.03	NaN	NaN	46.645	NaN	37.5	NaN	NaN	114.46	NaN	32.989	54.884	172.34	143.79	164.93	130.76	24.088	72.212	NaN	144.18	NaN	NaN	61.381	NaN	37.619	NaN	NaN	NaN	165.08	55.794	149.05	NaN	143.7	39.733	46.772	NaN	NaN	44.585	NaN	71.344	NaN	NaN	37.526	128.71	NaN
NaN	NaN	NaN	NaN	NaN	114.29	NaN	NaN	46.653	NaN	37.524	NaN	NaN	116.62	NaN	33.032	54.904	174.68	143.85	165.01	133.38	24.122	73.604	NaN	146.2	NaN	NaN	61.467	NaN	37.668	NaN	NaN	NaN	166.91	56.503	152.36	NaN	144.03	41.128	46.813	NaN	NaN	44.707	NaN	72.778	NaN	NaN	37.573	128.79	NaN
NaN	NaN	NaN	NaN	NaN	114.45	NaN	NaN	46.942	NaN	37.572	NaN	NaN	116.77	NaN	33.079	56.837	174.77	143.88	166.96	135.66	24.158	73.68	NaN	146.26	NaN	NaN	61.549	NaN	39.591	NaN	NaN	NaN	167.21	56.86	152.54	NaN	146.19	41.15	46.887	NaN	NaN	46.652	NaN	73.518	NaN	NaN	37.804	133.25	NaN
NaN	NaN	NaN	NaN	NaN	114.55	NaN	NaN	48.718	NaN	37.608	NaN	NaN	118.71	NaN	33.157	56.883	177.14	143.98	169.63	135.81	26.144	73.772	NaN	146.38	NaN	NaN	64.253	NaN	39.614	NaN	NaN	NaN	167.23	56.999	154.46	NaN	146.37	41.88	49.106	NaN	NaN	46.711	NaN	73.599	NaN	NaN	38.911	133.35	NaN
NaN	NaN	NaN	NaN	NaN	116.61	NaN	NaN	48.779	NaN	37.663	NaN	NaN	118.86	NaN	35.265	56.903	179.35	146.36	172.35	138.34	26.166	73.802	NaN	146.49	NaN	NaN	64.339	NaN	39.632	NaN	NaN	NaN	169.61	58.227	156.65	NaN	146.52	42.003	49.156	NaN	NaN	46.759	NaN	73.672	NaN	NaN	39.468	135.84	NaN
NaN	NaN	NaN	NaN	NaN	116.76	NaN	NaN	49.101	NaN	37.723	NaN	NaN	121.54	NaN	35.312	56.918	179.54	146.51	172.42	138.5	26.182	75.778	NaN	146.6	NaN	NaN	64.429	NaN	39.646	NaN	NaN	NaN	169.62	59.044	156.81	NaN	146.97	42.023	49.175	NaN	NaN	46.797	NaN	73.76	NaN	NaN	39.603	138.36	NaN
NaN	NaN	NaN	NaN	NaN	116.87	NaN	NaN	49.244	NaN	39.567	NaN	NaN	121.71	NaN	35.331	56.985	NaN	146.97	174.68	141.06	26.196	76.516	NaN	146.73	NaN	NaN	66.418	NaN	39.674	NaN	NaN	NaN	172.33	59.179	158.96	NaN	148.76	42.097	49.233	NaN	NaN	46.933	NaN	76.508	NaN	NaN	39.627	138.43	NaN
NaN	NaN	NaN	NaN	NaN	118.7	NaN	NaN	49.354	NaN	39.6	NaN	NaN	124.35	NaN	35.379	59.014	NaN	147.13	177.15	143.7	26.212	76.587	NaN	146.82	NaN	NaN	66.708	NaN	39.716	NaN	NaN	NaN	174.68	60.126	161.96	NaN	149.06	44.45	49.255	NaN	NaN	49.103	NaN	76.582	NaN	NaN	39.673	138.52	NaN
NaN	NaN	NaN	NaN	NaN	118.71	NaN	NaN	51.3	NaN	39.622	NaN	NaN	124.52	NaN	35.41	59.062	NaN	148.82	179.36	143.86	26.221	76.685	NaN	146.96	NaN	NaN	66.784	NaN	41.962	NaN	NaN	NaN	174.83	60.651	164.91	NaN	152.38	44.463	49.324	NaN	NaN	49.16	NaN	76.674	NaN	NaN	39.869	138.56	NaN
NaN	NaN	NaN	NaN	NaN	118.95	NaN	NaN	51.342	NaN	39.638	NaN	NaN	126.56	NaN	35.467	59.088	NaN	148.91	NaN	146.17	26.248	78.217	NaN	147.09	NaN	NaN	66.864	NaN	42.012	NaN	NaN	NaN	174.97	61.405	165.19	NaN	152.55	44.541	49.369	NaN	NaN	49.172	NaN	78.94	NaN	NaN	41.284	140.99	NaN
NaN	NaN	NaN	NaN	NaN	121.53	NaN	NaN	52.253	NaN	39.668	NaN	NaN	126.7	NaN	35.547	59.171	NaN	152.46	NaN	146.18	26.275	79.023	NaN	148.76	NaN	NaN	67.005	NaN	42.035	NaN	NaN	NaN	177.14	61.556	166.9	NaN	154.47	44.621	52.256	NaN	NaN	49.206	NaN	79.018	NaN	NaN	41.614	141.01	NaN
NaN	NaN	NaN	NaN	NaN	121.7	NaN	NaN	52.409	NaN	39.703	NaN	NaN	128.7	NaN	37.456	61.379	NaN	152.55	NaN	146.35	26.3	79.114	NaN	148.92	NaN	NaN	68.971	NaN	42.053	NaN	NaN	NaN	179.35	63.231	167.2	NaN	154.63	45.497	52.318	NaN	NaN	49.241	NaN	79.101	NaN	NaN	41.694	141.1	NaN
NaN	NaN	NaN	NaN	NaN	124.35	NaN	NaN	52.496	NaN	39.755	NaN	NaN	128.86	NaN	37.524	61.422	NaN	156.73	NaN	148.73	26.345	80.786	NaN	149.04	NaN	NaN	69.049	NaN	42.067	NaN	NaN	NaN	NaN	64.28	169.61	NaN	156.66	46.035	52.364	NaN	NaN	49.322	NaN	79.269	NaN	NaN	41.959	141.22	NaN
NaN	NaN	NaN	NaN	NaN	124.5	NaN	NaN	54.719	NaN	39.813	NaN	NaN	130.79	NaN	37.583	61.446	NaN	156.82	NaN	149.07	26.395	81.39	NaN	152.38	NaN	NaN	69.112	NaN	42.084	NaN	NaN	NaN	NaN	64.434	172.32	NaN	158.97	46.662	52.409	NaN	NaN	49.368	NaN	81.381	NaN	NaN	42.031	141.25	NaN
NaN	NaN	NaN	NaN	NaN	124.59	NaN	NaN	54.78	NaN	41.991	NaN	NaN	130.94	NaN	37.609	61.549	NaN	159.04	NaN	152.37	28.328	81.463	NaN	152.46	NaN	NaN	69.19	NaN	42.115	NaN	NaN	NaN	NaN	65.278	172.48	NaN	159.13	46.83	52.491	NaN	NaN	52.254	NaN	81.457	NaN	NaN	42.056	141.39	NaN
NaN	NaN	NaN	NaN	NaN	126.55	NaN	NaN	54.863	NaN	42.024	NaN	NaN	133.24	NaN	37.657	64.254	NaN	159.13	NaN	152.53	28.351	81.562	NaN	154.49	NaN	NaN	71.177	NaN	42.155	NaN	NaN	NaN	NaN	65.95	174.66	NaN	161.97	48.472	52.528	NaN	NaN	52.306	NaN	81.554	NaN	NaN	42.131	143.69	NaN
NaN	NaN	NaN	NaN	NaN	126.79	NaN	NaN	54.878	NaN	42.05	NaN	NaN	133.39	NaN	37.702	64.29	NaN	162.05	NaN	154.47	28.37	83.697	NaN	156.66	NaN	NaN	71.249	NaN	42.302	NaN	NaN	NaN	NaN	66.057	177.07	NaN	164.92	48.538	54.728	NaN	NaN	52.324	NaN	83.317	NaN	NaN	43.615	143.81	NaN
NaN	NaN	NaN	NaN	NaN	128.65	NaN	NaN	54.969	NaN	42.078	NaN	NaN	135.67	NaN	39.559	64.331	NaN	162.1	NaN	154.61	28.386	83.77	NaN	156.86	NaN	NaN	71.292	NaN	44.462	NaN	NaN	NaN	NaN	66.47	177.12	NaN	165.08	48.672	54.754	NaN	NaN	52.365	NaN	83.692	NaN	NaN	44.235	143.88	NaN
NaN	NaN	NaN	NaN	NaN	128.69	NaN	NaN	56.799	NaN	42.109	NaN	NaN	135.82	NaN	39.616	64.347	NaN	165.07	NaN	156.64	28.397	83.856	NaN	158.97	NaN	NaN	71.352	NaN	44.483	NaN	NaN	NaN	NaN	66.545	177.27	NaN	166.91	49.114	54.778	NaN	NaN	52.405	NaN	83.761	NaN	NaN	44.504	143.91	NaN
NaN	NaN	NaN	NaN	NaN	128.82	NaN	NaN	56.824	NaN	42.142	NaN	NaN	138.35	NaN	39.631	64.424	NaN	167.05	NaN	156.8	28.411	85.495	NaN	159.05	NaN	NaN	72.806	NaN	44.501	NaN	NaN	NaN	NaN	66.785	179.33	NaN	167.23	49.402	54.796	NaN	NaN	52.513	NaN	83.845	NaN	NaN	44.544	144.02	NaN
NaN	NaN	NaN	NaN	NaN	128.84	NaN	NaN	56.875	NaN	42.187	NaN	NaN	138.42	NaN	39.659	66.708	NaN	167.21	NaN	158.95	28.45	85.893	NaN	161.97	NaN	NaN	73.168	NaN	44.514	NaN	NaN	NaN	NaN	66.886	NaN	NaN	169.62	50.779	54.824	NaN	NaN	54.725	NaN	85.889	NaN	NaN	44.581	144.08	NaN
NaN	NaN	NaN	NaN	NaN	130.78	NaN	NaN	56.89	NaN	42.249	NaN	NaN	138.51	NaN	39.688	66.777	NaN	169.69	NaN	159.03	28.479	86.045	NaN	162.06	NaN	NaN	73.6	NaN	44.532	NaN	NaN	NaN	NaN	67.022	NaN	NaN	169.77	51.326	54.877	NaN	NaN	54.783	NaN	85.916	NaN	NaN	45.872	144.2	NaN
NaN	NaN	NaN	NaN	NaN	130.92	NaN	NaN	56.97	NaN	42.271	NaN	NaN	140.91	NaN	39.741	66.865	NaN	172.41	NaN	161.96	28.503	86.893	NaN	162.09	NaN	NaN	73.684	NaN	44.552	NaN	NaN	NaN	NaN	68.177	NaN	NaN	172.33	52.266	56.832	NaN	NaN	54.812	NaN	85.956	NaN	NaN	46.436	144.23	NaN
NaN	NaN	NaN	NaN	NaN	131.02	NaN	NaN	57.069	NaN	44.438	NaN	NaN	141.07	NaN	39.776	66.998	NaN	172.49	NaN	162.13	28.536	88.057	NaN	164.92	NaN	NaN	73.77	NaN	44.6	NaN	NaN	NaN	NaN	68.973	NaN	NaN	174.67	52.282	56.882	NaN	NaN	54.843	NaN	86.037	NaN	NaN	46.708	146.2	NaN
NaN	NaN	NaN	NaN	NaN	131.1	NaN	NaN	59.011	NaN	44.472	NaN	NaN	143.71	NaN	39.818	67.018	NaN	174.69	NaN	164.9	28.619	88.126	NaN	166.9	NaN	NaN	73.8	NaN	46.672	NaN	NaN	NaN	NaN	69.051	NaN	NaN	174.97	52.343	56.93	NaN	NaN	54.876	NaN	88.05	NaN	NaN	46.781	146.27	NaN
NaN	NaN	NaN	NaN	NaN	133.23	NaN	NaN	59.07	NaN	44.498	NaN	NaN	143.87	NaN	39.872	68.954	NaN	174.75	NaN	165.06	30.697	88.233	NaN	169.62	NaN	NaN	76.374	NaN	46.679	NaN	NaN	NaN	NaN	69.201	NaN	NaN	177.13	52.357	56.975	NaN	NaN	54.926	NaN	88.119	NaN	NaN	46.906	146.36	NaN
NaN	NaN	NaN	NaN	NaN	133.38	NaN	NaN	59.125	NaN	44.511	NaN	NaN	146.19	NaN	41.989	68.96	NaN	177.21	NaN	166.88	30.719	90.444	NaN	169.71	NaN	NaN	76.516	NaN	46.693	NaN	NaN	NaN	NaN	71.366	NaN	NaN	179.34	52.432	57.047	NaN	NaN	56.829	NaN	88.208	NaN	NaN	48.013	146.49	NaN
NaN	NaN	NaN	NaN	NaN	135.66	NaN	NaN	59.15	NaN	44.529	NaN	NaN	146.36	NaN	42.033	68.964	NaN	177.29	NaN	166.89	30.738	90.633	NaN	172.34	NaN	NaN	76.591	NaN	46.712	NaN	NaN	NaN	NaN	72.15	NaN	NaN	179.49	52.447	59.017	NaN	NaN	56.884	NaN	90.547	NaN	NaN	48.383	146.61	NaN
NaN	NaN	NaN	NaN	NaN	135.81	NaN	NaN	59.232	NaN	44.563	NaN	NaN	148.75	NaN	42.052	69.041	NaN	NaN	NaN	167.04	30.755	91.631	NaN	174.68	NaN	NaN	76.685	NaN	46.725	NaN	NaN	NaN	NaN	72.188	NaN	NaN	NaN	54.382	59.073	NaN	NaN	56.942	NaN	90.624	NaN	NaN	48.811	146.62	NaN
NaN	NaN	NaN	NaN	NaN	135.9	NaN	NaN	59.27	NaN	44.589	NaN	NaN	148.9	NaN	42.104	69.106	NaN	NaN	NaN	167.19	30.765	92.709	NaN	174.76	NaN	NaN	78.949	NaN	46.742	NaN	NaN	NaN	NaN	72.788	NaN	NaN	NaN	54.401	59.144	NaN	NaN	56.978	NaN	90.721	NaN	NaN	49.136	146.82	NaN
NaN	NaN	NaN	NaN	NaN	138.35	NaN	NaN	61.137	NaN	44.646	NaN	NaN	149.09	NaN	42.13	69.121	NaN	NaN	NaN	169.6	30.778	92.754	NaN	177.14	NaN	NaN	79.024	NaN	46.819	NaN	NaN	NaN	NaN	73.443	NaN	NaN	NaN	54.693	59.165	NaN	NaN	57.053	NaN	92.601	NaN	NaN	49.163	146.96	NaN
NaN	NaN	NaN	NaN	NaN	140.89	NaN	NaN	61.198	NaN	46.693	NaN	NaN	152.38	NaN	42.192	69.174	NaN	NaN	NaN	169.75	30.808	94.398	NaN	179.34	NaN	NaN	79.113	NaN	49.122	NaN	NaN	NaN	NaN	73.684	NaN	NaN	NaN	54.738	59.224	NaN	NaN	59.014	NaN	92.666	NaN	NaN	49.254	147.09	NaN
NaN	NaN	NaN	NaN	NaN	141.06	NaN	NaN	61.375	NaN	46.716	NaN	NaN	152.54	NaN	42.227	69.199	NaN	NaN	NaN	172.3	30.835	95.042	NaN	179.53	NaN	NaN	79.276	NaN	49.142	NaN	NaN	NaN	NaN	73.787	NaN	NaN	NaN	54.824	61.382	NaN	NaN	59.067	NaN	92.744	NaN	NaN	50.898	148.76	NaN
NaN	NaN	NaN	NaN	NaN	141.19	NaN	NaN	61.425	NaN	46.763	NaN	NaN	154.48	NaN	42.261	69.212	NaN	NaN	NaN	172.47	30.847	95.102	NaN	NaN	NaN	NaN	81.389	NaN	49.158	NaN	NaN	NaN	NaN	74.756	NaN	NaN	NaN	55.794	61.384	NaN	NaN	59.081	NaN	95.035	NaN	NaN	51.423	148.92	NaN
NaN	NaN	NaN	NaN	NaN	143.7	NaN	NaN	61.442	NaN	46.796	NaN	NaN	154.63	NaN	42.269	71.179	NaN	NaN	NaN	174.66	30.888	95.231	NaN	NaN	NaN	NaN	81.462	NaN	49.176	NaN	NaN	NaN	NaN	75.574	NaN	NaN	NaN	56.503	61.44	NaN	NaN	59.124	NaN	95.107	NaN	NaN	51.919	149.05	NaN
NaN	NaN	NaN	NaN	NaN	143.85	NaN	NaN	61.508	NaN	46.815	NaN	NaN	156.65	NaN	42.315	71.25	NaN	NaN	NaN	174.81	32.771	96.547	NaN	NaN	NaN	NaN	81.558	NaN	49.217	NaN	NaN	NaN	NaN	75.676	NaN	NaN	NaN	56.838	61.495	NaN	NaN	59.158	NaN	95.197	NaN	NaN	52.192	149.07	NaN
NaN	NaN	NaN	NaN	NaN	143.97	NaN	NaN	61.533	NaN	46.865	NaN	NaN	156.81	NaN	44.43	71.268	NaN	NaN	NaN	174.94	32.794	97.139	NaN	NaN	NaN	NaN	83.343	NaN	49.239	NaN	NaN	NaN	NaN	76.593	NaN	NaN	NaN	56.86	61.538	NaN	NaN	59.242	NaN	97.095	NaN	NaN	52.316	152.38	NaN
NaN	NaN	NaN	NaN	NaN	146.16	NaN	NaN	61.63	NaN	46.922	NaN	NaN	158.96	NaN	44.486	71.349	NaN	NaN	NaN	177.1	32.81	97.333	NaN	NaN	NaN	NaN	83.698	NaN	49.262	NaN	NaN	NaN	NaN	76.686	NaN	NaN	NaN	56.999	61.605	NaN	NaN	61.378	NaN	97.311	NaN	NaN	52.378	152.46	NaN
NaN	NaN	NaN	NaN	NaN	146.18	NaN	NaN	63.71	NaN	49.136	NaN	NaN	159.13	NaN	44.501	73.601	NaN	NaN	NaN	177.27	32.825	97.382	NaN	NaN	NaN	NaN	83.772	NaN	49.289	NaN	NaN	NaN	NaN	78.184	NaN	NaN	NaN	58.227	64.249	NaN	NaN	61.445	NaN	97.399	NaN	NaN	52.415	154.48	NaN
NaN	NaN	NaN	NaN	NaN	146.33	NaN	NaN	63.755	NaN	49.161	NaN	NaN	161.97	NaN	44.508	73.641	NaN	NaN	NaN	179.33	32.838	97.504	NaN	NaN	NaN	NaN	83.856	NaN	49.406	NaN	NaN	NaN	NaN	78.404	NaN	NaN	NaN	59.026	64.305	NaN	NaN	61.481	NaN	97.486	NaN	NaN	52.471	154.64	NaN
NaN	NaN	NaN	NaN	NaN	146.35	NaN	NaN	64.245	NaN	49.207	NaN	NaN	162.14	NaN	44.529	73.672	NaN	NaN	NaN	179.47	32.85	98.673	NaN	NaN	NaN	NaN	85.211	NaN	52.272	NaN	NaN	NaN	NaN	78.619	NaN	NaN	NaN	59.044	64.321	NaN	NaN	61.531	NaN	99.809	NaN	NaN	52.522	156.66	NaN
NaN	NaN	NaN	NaN	NaN	148.73	NaN	NaN	64.318	NaN	49.243	NaN	NaN	164.91	NaN	44.557	73.767	NaN	NaN	NaN	179.99	32.876	99.754	NaN	NaN	NaN	NaN	85.896	NaN	52.291	NaN	NaN	NaN	NaN	79.045	NaN	NaN	NaN	59.179	64.356	NaN	NaN	64.245	NaN	99.884	NaN	NaN	53.823	156.81	NaN
NaN	NaN	NaN	NaN	NaN	148.89	NaN	NaN	64.385	NaN	49.305	NaN	NaN	165.07	NaN	44.583	73.783	NaN	NaN	NaN	NaN	32.9	99.892	NaN	NaN	NaN	NaN	85.962	NaN	52.305	NaN	NaN	NaN	NaN	79.278	NaN	NaN	NaN	60.126	64.407	NaN	NaN	64.305	NaN	99.965	NaN	NaN	54.198	156.86	NaN
NaN	NaN	NaN	NaN	NaN	149	NaN	NaN	64.406	NaN	49.342	NaN	NaN	166.9	NaN	44.658	76.514	NaN	NaN	NaN	NaN	32.918	101.9	NaN	NaN	NaN	NaN	86.04	NaN	52.326	NaN	NaN	NaN	NaN	80.76	NaN	NaN	NaN	60.651	64.465	NaN	NaN	64.318	NaN	101.42	NaN	NaN	54.515	158.97	NaN
NaN	NaN	NaN	NaN	NaN	149.06	NaN	NaN	66.403	NaN	49.369	NaN	NaN	167.05	NaN	44.705	76.545	NaN	NaN	NaN	NaN	32.955	101.98	NaN	NaN	NaN	NaN	88.056	NaN	52.357	NaN	NaN	NaN	NaN	81.466	NaN	NaN	NaN	61.381	66.703	NaN	NaN	64.357	NaN	101.82	NaN	NaN	54.78	159.05	NaN
NaN	NaN	NaN	NaN	NaN	152.37	NaN	NaN	66.698	NaN	52.252	NaN	NaN	167.22	NaN	46.646	76.586	NaN	NaN	NaN	NaN	33.003	103.97	NaN	NaN	NaN	NaN	88.09	NaN	52.413	NaN	NaN	NaN	NaN	81.573	NaN	NaN	NaN	61.405	66.758	NaN	NaN	64.406	NaN	101.89	NaN	NaN	54.864	161.97	NaN
NaN	NaN	NaN	NaN	NaN	152.53	NaN	NaN	66.757	NaN	52.282	NaN	NaN	169.61	NaN	46.695	76.681	NaN	NaN	NaN	NaN	33.039	104.04	NaN	NaN	NaN	NaN	88.12	NaN	52.464	NaN	NaN	NaN	NaN	82.815	NaN	NaN	NaN	61.556	66.798	NaN	NaN	66.701	NaN	101.97	NaN	NaN	56.198	162.06	NaN
NaN	NaN	NaN	NaN	NaN	152.63	NaN	NaN	66.976	NaN	52.302	NaN	NaN	169.68	NaN	46.712	78.942	NaN	NaN	NaN	NaN	35.269	104.12	NaN	NaN	NaN	NaN	88.218	NaN	52.56	NaN	NaN	NaN	NaN	83.327	NaN	NaN	NaN	63.231	66.847	NaN	NaN	66.753	NaN	103.97	NaN	NaN	56.602	162.09	NaN
NaN	NaN	NaN	NaN	NaN	154.47	NaN	NaN	67	NaN	52.323	NaN	NaN	169.77	NaN	46.761	78.984	NaN	NaN	NaN	NaN	35.275	105.71	NaN	NaN	NaN	NaN	90.548	NaN	54.745	NaN	NaN	NaN	NaN	83.7	NaN	NaN	NaN	64.256	66.922	NaN	NaN	66.766	NaN	104.03	NaN	NaN	56.889	162.12	NaN
NaN	NaN	NaN	NaN	NaN	154.61	NaN	NaN	69.032	NaN	52.372	NaN	NaN	172.32	NaN	46.795	79.021	NaN	NaN	NaN	NaN	35.294	106.12	NaN	NaN	NaN	NaN	90.63	NaN	54.766	NaN	NaN	NaN	NaN	83.77	NaN	NaN	NaN	64.28	66.989	NaN	NaN	66.823	NaN	104.12	NaN	NaN	56.956	164.92	NaN
NaN	NaN	NaN	NaN	NaN	154.72	NaN	NaN	69.076	NaN	52.41	NaN	NaN	172.4	NaN	46.809	79.034	NaN	NaN	NaN	NaN	35.308	106.64	NaN	NaN	NaN	NaN	90.73	NaN	54.783	NaN	NaN	NaN	NaN	83.858	NaN	NaN	NaN	64.434	69.039	NaN	NaN	66.85	NaN	104.24	NaN	NaN	56.984	164.94	NaN
NaN	NaN	NaN	NaN	NaN	156.64	NaN	NaN	69.092	NaN	52.48	NaN	NaN	172.49	NaN	46.877	79.107	NaN	NaN	NaN	NaN	35.328	106.71	NaN	NaN	NaN	NaN	92.6	NaN	54.799	NaN	NaN	NaN	NaN	85.448	NaN	NaN	NaN	65.278	69.085	NaN	NaN	66.907	NaN	106.09	NaN	NaN	57.044	164.99	NaN
NaN	NaN	NaN	NaN	NaN	156.79	NaN	NaN	69.142	NaN	52.52	NaN	NaN	174.67	NaN	46.912	79.114	NaN	NaN	NaN	NaN	35.341	106.8	NaN	NaN	NaN	NaN	92.675	NaN	54.813	NaN	NaN	NaN	NaN	85.887	NaN	NaN	NaN	65.95	69.104	NaN	NaN	66.982	NaN	106.63	NaN	NaN	58.119	169.62	NaN
NaN	NaN	NaN	NaN	NaN	158.96	NaN	NaN	69.167	NaN	52.585	NaN	NaN	174.83	NaN	49.096	79.274	NaN	NaN	NaN	NaN	35.371	107.63	NaN	NaN	NaN	NaN	92.755	NaN	54.85	NaN	NaN	NaN	NaN	85.988	NaN	NaN	NaN	66.057	69.137	NaN	NaN	69.036	NaN	106.7	NaN	NaN	58.702	169.71	NaN
NaN	NaN	NaN	NaN	NaN	159.1	NaN	NaN	69.281	NaN	54.724	NaN	NaN	174.96	NaN	49.156	79.282	NaN	NaN	NaN	NaN	35.4	108.79	NaN	NaN	NaN	NaN	92.821	NaN	54.886	NaN	NaN	NaN	NaN	86.046	NaN	NaN	NaN	66.47	69.173	NaN	NaN	69.091	NaN	106.79	NaN	NaN	59.048	169.78	NaN
NaN	NaN	NaN	NaN	NaN	159.19	NaN	NaN	71.073	NaN	54.757	NaN	NaN	177.13	NaN	49.167	81.387	NaN	NaN	NaN	NaN	35.424	109.48	NaN	NaN	NaN	NaN	95.101	NaN	56.851	NaN	NaN	NaN	NaN	86.92	NaN	NaN	NaN	66.545	69.257	NaN	NaN	69.121	NaN	108.73	NaN	NaN	59.071	172.33	NaN
NaN	NaN	NaN	NaN	NaN	161.96	NaN	NaN	71.142	NaN	54.783	NaN	NaN	177.28	NaN	49.214	81.459	NaN	NaN	NaN	NaN	35.452	109.56	NaN	NaN	NaN	NaN	95.115	NaN	56.873	NaN	NaN	NaN	NaN	88.129	NaN	NaN	NaN	66.707	71.171	NaN	NaN	69.154	NaN	109.47	NaN	NaN	59.132	174.68	NaN
NaN	NaN	NaN	NaN	NaN	162.11	NaN	NaN	71.166	NaN	54.819	NaN	NaN	179.34	NaN	49.235	81.557	NaN	NaN	NaN	NaN	35.484	109.68	NaN	NaN	NaN	NaN	95.202	NaN	56.893	NaN	NaN	NaN	NaN	88.218	NaN	NaN	NaN	66.785	71.214	NaN	NaN	69.171	NaN	109.55	NaN	NaN	59.163	174.74	NaN
NaN	NaN	NaN	NaN	NaN	164.91	NaN	NaN	71.22	NaN	54.855	NaN	NaN	179.49	NaN	49.314	81.58	NaN	NaN	NaN	NaN	37.46	110.74	NaN	NaN	NaN	NaN	97.317	NaN	56.927	NaN	NaN	NaN	NaN	89.047	NaN	NaN	NaN	66.886	71.237	NaN	NaN	71.168	NaN	109.63	NaN	NaN	59.214	174.76	NaN
NaN	NaN	NaN	NaN	NaN	165.06	NaN	NaN	71.235	NaN	54.877	NaN	NaN	NaN	NaN	49.355	81.597	NaN	NaN	NaN	NaN	37.483	111.91	NaN	NaN	NaN	NaN	97.401	NaN	56.947	NaN	NaN	NaN	NaN	89.094	NaN	NaN	NaN	67.022	71.3	NaN	NaN	71.232	NaN	109.81	NaN	NaN	59.272	177.13	NaN
NaN	NaN	NaN	NaN	NaN	165.15	NaN	NaN	71.306	NaN	54.921	NaN	NaN	NaN	NaN	49.408	83.696	NaN	NaN	NaN	NaN	37.5	112	NaN	NaN	NaN	NaN	97.496	NaN	56.997	NaN	NaN	NaN	NaN	90.17	NaN	NaN	NaN	68.177	71.34	NaN	NaN	71.334	NaN	112.02	NaN	NaN	60.586	179.34	NaN
NaN	NaN	NaN	NaN	NaN	166.89	NaN	NaN	71.451	NaN	54.964	NaN	NaN	NaN	NaN	52.247	83.742	NaN	NaN	NaN	NaN	37.52	112.12	NaN	NaN	NaN	NaN	99.815	NaN	59.036	NaN	NaN	NaN	NaN	90.4	NaN	NaN	NaN	68.973	71.426	NaN	NaN	73.595	NaN	112.04	NaN	NaN	61.061	179.53	NaN
NaN	NaN	NaN	NaN	NaN	167.02	NaN	NaN	73.199	NaN	56.827	NaN	NaN	NaN	NaN	52.309	83.753	NaN	NaN	NaN	NaN	37.53	114.3	NaN	NaN	NaN	NaN	99.886	NaN	59.057	NaN	NaN	NaN	NaN	90.648	NaN	NaN	NaN	68.987	73.598	NaN	NaN	73.645	NaN	112.11	NaN	NaN	61.205	NaN	NaN
NaN	NaN	NaN	NaN	NaN	167.11	NaN	NaN	73.262	NaN	56.865	NaN	NaN	NaN	NaN	52.321	83.852	NaN	NaN	NaN	NaN	37.546	114.37	NaN	NaN	NaN	NaN	99.972	NaN	59.077	NaN	NaN	NaN	NaN	90.742	NaN	NaN	NaN	69.051	73.647	NaN	NaN	73.662	NaN	112.19	NaN	NaN	61.411	NaN	NaN
NaN	NaN	NaN	NaN	NaN	167.18	NaN	NaN	73.594	NaN	56.887	NaN	NaN	NaN	NaN	52.366	85.893	NaN	NaN	NaN	NaN	37.584	114.49	NaN	NaN	NaN	NaN	100.01	NaN	59.089	NaN	NaN	NaN	NaN	91.613	NaN	NaN	NaN	69.201	73.668	NaN	NaN	73.698	NaN	114.29	NaN	NaN	61.44	NaN	NaN
NaN	NaN	NaN	NaN	NaN	169.59	NaN	NaN	73.656	NaN	56.925	NaN	NaN	NaN	NaN	52.39	85.921	NaN	NaN	NaN	NaN	37.611	116.46	NaN	NaN	NaN	NaN	101.43	NaN	59.115	NaN	NaN	NaN	NaN	92.622	NaN	NaN	NaN	71.179	73.716	NaN	NaN	73.745	NaN	114.37	NaN	NaN	61.482	NaN	NaN
NaN	NaN	NaN	NaN	NaN	169.6	NaN	NaN	73.754	NaN	56.958	NaN	NaN	NaN	NaN	52.409	85.948	NaN	NaN	NaN	NaN	37.642	116.63	NaN	NaN	NaN	NaN	101.82	NaN	59.165	NaN	NaN	NaN	NaN	92.692	NaN	NaN	NaN	71.366	73.757	NaN	NaN	76.506	NaN	114.45	NaN	NaN	61.52	NaN	NaN
NaN	NaN	NaN	NaN	NaN	169.76	NaN	NaN	75.742	NaN	56.982	NaN	NaN	NaN	NaN	52.413	85.983	NaN	NaN	NaN	NaN	37.683	116.7	NaN	NaN	NaN	NaN	101.89	NaN	59.202	NaN	NaN	NaN	NaN	92.771	NaN	NaN	NaN	72.15	76.509	NaN	NaN	76.506	NaN	116.62	NaN	NaN	62.613	NaN	NaN
NaN	NaN	NaN	NaN	NaN	169.86	NaN	NaN	75.781	NaN	57.024	NaN	NaN	NaN	NaN	52.448	86.025	NaN	NaN	NaN	NaN	39.568	116.79	NaN	NaN	NaN	NaN	101.98	NaN	61.398	NaN	NaN	NaN	NaN	94.337	NaN	NaN	NaN	72.188	76.55	NaN	NaN	76.566	NaN	116.69	NaN	NaN	63.024	NaN	NaN
NaN	NaN	NaN	NaN	NaN	172.28	NaN	NaN	76.504	NaN	57.083	NaN	NaN	NaN	NaN	52.486	88.05	NaN	NaN	NaN	NaN	39.591	118.72	NaN	NaN	NaN	NaN	103.97	NaN	61.417	NaN	NaN	NaN	NaN	95.034	NaN	NaN	NaN	72.788	76.575	NaN	NaN	76.579	NaN	116.78	NaN	NaN	63.407	NaN	NaN
NaN	NaN	NaN	NaN	NaN	172.32	NaN	NaN	76.613	NaN	59.013	NaN	NaN	NaN	NaN	52.511	88.11	NaN	NaN	NaN	NaN	39.607	118.79	NaN	NaN	NaN	NaN	104.04	NaN	61.438	NaN	NaN	NaN	NaN	95.215	NaN	NaN	NaN	73.443	76.63	NaN	NaN	76.621	NaN	118.7	NaN	NaN	63.791	NaN	NaN
NaN	NaN	NaN	NaN	NaN	172.47	NaN	NaN	76.638	NaN	59.05	NaN	NaN	NaN	NaN	52.525	88.215	NaN	NaN	NaN	NaN	39.624	118.87	NaN	NaN	NaN	NaN	104.12	NaN	61.45	NaN	NaN	NaN	NaN	96.6	NaN	NaN	NaN	73.607	76.668	NaN	NaN	76.663	NaN	118.78	NaN	NaN	64.185	NaN	NaN
NaN	NaN	NaN	NaN	NaN	172.59	NaN	NaN	76.662	NaN	59.073	NaN	NaN	NaN	NaN	54.716	88.231	NaN	NaN	NaN	NaN	39.635	120.43	NaN	NaN	NaN	NaN	104.25	NaN	61.471	NaN	NaN	NaN	NaN	97.105	NaN	NaN	NaN	73.684	78.948	NaN	NaN	78.945	NaN	118.86	NaN	NaN	64.248	NaN	NaN
NaN	NaN	NaN	NaN	NaN	174.66	NaN	NaN	76.746	NaN	59.122	NaN	NaN	NaN	NaN	54.82	90.511	NaN	NaN	NaN	NaN	39.651	121.1	NaN	NaN	NaN	NaN	106.1	NaN	61.504	NaN	NaN	NaN	NaN	97.169	NaN	NaN	NaN	73.787	78.998	NaN	NaN	78.993	NaN	120.41	NaN	NaN	64.314	NaN	NaN
NaN	NaN	NaN	NaN	NaN	174.81	NaN	NaN	78.5	NaN	59.154	NaN	NaN	NaN	NaN	54.847	90.547	NaN	NaN	NaN	NaN	39.68	121.55	NaN	NaN	NaN	NaN	106.64	NaN	61.554	NaN	NaN	NaN	NaN	97.512	NaN	NaN	NaN	74.756	79.015	NaN	NaN	79.008	NaN	121.54	NaN	NaN	64.354	NaN	NaN
NaN	NaN	NaN	NaN	NaN	174.91	NaN	NaN	78.701	NaN	59.206	NaN	NaN	NaN	NaN	54.873	90.602	NaN	NaN	NaN	NaN	39.705	121.62	NaN	NaN	NaN	NaN	106.71	NaN	64.263	NaN	NaN	NaN	NaN	98.795	NaN	NaN	NaN	75.574	79.054	NaN	NaN	79.065	NaN	121.61	NaN	NaN	64.485	NaN	NaN
NaN	NaN	NaN	NaN	NaN	174.94	NaN	NaN	78.944	NaN	59.263	NaN	NaN	NaN	NaN	54.919	90.626	NaN	NaN	NaN	NaN	39.732	121.73	NaN	NaN	NaN	NaN	106.79	NaN	64.281	NaN	NaN	NaN	NaN	99.735	NaN	NaN	NaN	75.676	79.094	NaN	NaN	79.092	NaN	121.71	NaN	NaN	65.684	NaN	NaN
NaN	NaN	NaN	NaN	NaN	177.12	NaN	NaN	79.004	NaN	61.376	NaN	NaN	NaN	NaN	54.956	90.726	NaN	NaN	NaN	NaN	39.763	122.73	NaN	NaN	NaN	NaN	108.76	NaN	64.296	NaN	NaN	NaN	NaN	99.818	NaN	NaN	NaN	76.515	79.169	NaN	NaN	79.139	NaN	123.88	NaN	NaN	65.984	NaN	NaN
NaN	NaN	NaN	NaN	NaN	179.32	NaN	NaN	79.256	NaN	61.412	NaN	NaN	NaN	NaN	55.018	92.591	NaN	NaN	NaN	NaN	39.844	124.36	NaN	NaN	NaN	NaN	109.48	NaN	64.321	NaN	NaN	NaN	NaN	99.894	NaN	NaN	NaN	76.593	79.266	NaN	NaN	79.26	NaN	124.35	NaN	NaN	66.242	NaN	NaN
NaN	NaN	NaN	NaN	NaN	179.6	NaN	NaN	81.338	NaN	61.44	NaN	NaN	NaN	NaN	56.821	92.671	NaN	NaN	NaN	NaN	41.992	124.43	NaN	NaN	NaN	NaN	109.55	NaN	64.35	NaN	NaN	NaN	NaN	101.42	NaN	NaN	NaN	76.686	81.38	NaN	NaN	79.321	NaN	124.42	NaN	NaN	66.529	NaN	NaN
NaN	NaN	NaN	NaN	NaN	NaN	NaN	NaN	81.362	NaN	61.445	NaN	NaN	NaN	NaN	56.929	92.749	NaN	NaN	NaN	NaN	42.014	124.54	NaN	NaN	NaN	NaN	109.64	NaN	64.389	NaN	NaN	NaN	NaN	101.9	NaN	NaN	NaN	78.184	81.43	NaN	NaN	81.377	NaN	124.52	NaN	NaN	66.76	NaN	NaN
NaN	NaN	NaN	NaN	NaN	NaN	NaN	NaN	81.376	NaN	61.488	NaN	NaN	NaN	NaN	56.954	92.764	NaN	NaN	NaN	NaN	42.033	125.21	NaN	NaN	NaN	NaN	109.82	NaN	64.429	NaN	NaN	NaN	NaN	101.99	NaN	NaN	NaN	78.404	81.451	NaN	NaN	81.431	NaN	126.56	NaN	NaN	66.852	NaN	NaN
NaN	NaN	NaN	NaN	NaN	NaN	NaN	NaN	81.379	NaN	61.52	NaN	NaN	NaN	NaN	56.973	92.8	NaN	NaN	NaN	NaN	42.05	126.28	NaN	NaN	NaN	NaN	112.01	NaN	66.72	NaN	NaN	NaN	NaN	102.97	NaN	NaN	NaN	78.619	81.503	NaN	NaN	81.447	NaN	126.62	NaN	NaN	66.99	NaN	NaN
NaN	NaN	NaN	NaN	NaN	NaN	NaN	NaN	81.532	NaN	61.54	NaN	NaN	NaN	NaN	57.012	92.831	NaN	NaN	NaN	NaN	42.061	126.56	NaN	NaN	NaN	NaN	112.05	NaN	66.739	NaN	NaN	NaN	NaN	103.49	NaN	NaN	NaN	78.951	81.549	NaN	NaN	81.534	NaN	126.7	NaN	NaN	67.203	NaN	NaN
NaN	NaN	NaN	NaN	NaN	NaN	NaN	NaN	81.636	NaN	61.583	NaN	NaN	NaN	NaN	57.052	92.845	NaN	NaN	NaN	NaN	42.076	127.76	NaN	NaN	NaN	NaN	112.11	NaN	66.759	NaN	NaN	NaN	NaN	103.97	NaN	NaN	NaN	78.972	81.618	NaN	NaN	81.605	NaN	128.7	NaN	NaN	68.046	NaN	NaN
NaN	NaN	NaN	NaN	NaN	NaN	NaN	NaN	83.254	NaN	61.641	NaN	NaN	NaN	NaN	57.105	95.042	NaN	NaN	NaN	NaN	42.106	128.71	NaN	NaN	NaN	NaN	112.2	NaN	66.771	NaN	NaN	NaN	NaN	104.06	NaN	NaN	NaN	79.045	83.689	NaN	NaN	83.685	NaN	128.77	NaN	NaN	68.395	NaN	NaN
NaN	NaN	NaN	NaN	NaN	NaN	NaN	NaN	83.315	NaN	64.244	NaN	NaN	NaN	NaN	59.007	95.098	NaN	NaN	NaN	NaN	42.135	128.78	NaN	NaN	NaN	NaN	114.3	NaN	66.79	NaN	NaN	NaN	NaN	104.26	NaN	NaN	NaN	79.278	83.738	NaN	NaN	83.747	NaN	128.86	NaN	NaN	68.833	NaN	NaN
NaN	NaN	NaN	NaN	NaN	NaN	NaN	NaN	83.369	NaN	64.278	NaN	NaN	NaN	NaN	59.06	95.135	NaN	NaN	NaN	NaN	42.188	128.87	NaN	NaN	NaN	NaN	114.38	NaN	66.808	NaN	NaN	NaN	NaN	105.66	NaN	NaN	NaN	80.76	83.753	NaN	NaN	83.757	NaN	130.77	NaN	NaN	69.069	NaN	NaN
NaN	NaN	NaN	NaN	NaN	NaN	NaN	NaN	83.425	NaN	64.31	NaN	NaN	NaN	NaN	59.115	95.204	NaN	NaN	NaN	NaN	42.234	130.79	NaN	NaN	NaN	NaN	114.46	NaN	66.861	NaN	NaN	NaN	NaN	106.07	NaN	NaN	NaN	81.389	83.801	NaN	NaN	83.777	NaN	130.86	NaN	NaN	69.096	NaN	NaN
NaN	NaN	NaN	NaN	NaN	NaN	NaN	NaN	83.479	NaN	64.372	NaN	NaN	NaN	NaN	59.145	97.328	NaN	NaN	NaN	NaN	42.265	130.87	NaN	NaN	NaN	NaN	116.63	NaN	67.045	NaN	NaN	NaN	NaN	106.1	NaN	NaN	NaN	81.404	83.838	NaN	NaN	83.811	NaN	130.94	NaN	NaN	69.138	NaN	NaN
NaN	NaN	NaN	NaN	NaN	NaN	NaN	NaN	83.533	NaN	64.403	NaN	NaN	NaN	NaN	59.191	97.378	NaN	NaN	NaN	NaN	42.317	130.96	NaN	NaN	NaN	NaN	116.69	NaN	69.056	NaN	NaN	NaN	NaN	106.64	NaN	NaN	NaN	81.466	83.906	NaN	NaN	83.835	NaN	133.24	NaN	NaN	69.299	NaN	NaN
NaN	NaN	NaN	NaN	NaN	NaN	NaN	NaN	83.595	NaN	64.413	NaN	NaN	NaN	NaN	59.226	97.405	NaN	NaN	NaN	NaN	44.439	131.97	NaN	NaN	NaN	NaN	116.78	NaN	69.08	NaN	NaN	NaN	NaN	106.71	NaN	NaN	NaN	81.573	85.887	NaN	NaN	83.93	NaN	133.31	NaN	NaN	70.478	NaN	NaN
NaN	NaN	NaN	NaN	NaN	NaN	NaN	NaN	83.651	NaN	64.456	NaN	NaN	NaN	NaN	59.269	97.494	NaN	NaN	NaN	NaN	44.461	132.69	NaN	NaN	NaN	NaN	118.71	NaN	69.101	NaN	NaN	NaN	NaN	107.61	NaN	NaN	NaN	82.815	85.948	NaN	NaN	85.884	NaN	133.39	NaN	NaN	70.978	NaN	NaN
NaN	NaN	NaN	NaN	NaN	NaN	NaN	NaN	83.685	NaN	66.699	NaN	NaN	NaN	NaN	61.373	97.502	NaN	NaN	NaN	NaN	44.478	133.24	NaN	NaN	NaN	NaN	118.79	NaN	69.143	NaN	NaN	NaN	NaN	108.21	NaN	NaN	NaN	83.327	86.008	NaN	NaN	85.939	NaN	135.64	NaN	NaN	71.109	NaN	NaN
NaN	NaN	NaN	NaN	NaN	NaN	NaN	NaN	85.841	NaN	66.738	NaN	NaN	NaN	NaN	61.428	97.527	NaN	NaN	NaN	NaN	44.496	133.32	NaN	NaN	NaN	NaN	118.86	NaN	69.175	NaN	NaN	NaN	NaN	108.75	NaN	NaN	NaN	83.7	86.034	NaN	NaN	85.987	NaN	135.74	NaN	NaN	71.207	NaN	NaN
NaN	NaN	NaN	NaN	NaN	NaN	NaN	NaN	85.874	NaN	66.764	NaN	NaN	NaN	NaN	61.441	97.549	NaN	NaN	NaN	NaN	44.509	133.4	NaN	NaN	NaN	NaN	120.4	NaN	69.235	NaN	NaN	NaN	NaN	109.5	NaN	NaN	NaN	83.77	86.111	NaN	NaN	86.025	NaN	135.82	NaN	NaN	71.236	NaN	NaN
NaN	NaN	NaN	NaN	NaN	NaN	NaN	NaN	85.884	NaN	66.803	NaN	NaN	NaN	NaN	61.47	97.578	NaN	NaN	NaN	NaN	44.525	135.08	NaN	NaN	NaN	NaN	121.55	NaN	71.191	NaN	NaN	NaN	NaN	109.56	NaN	NaN	NaN	83.858	88.048	NaN	NaN	86.076	NaN	138.36	NaN	NaN	71.275	NaN	NaN
NaN	NaN	NaN	NaN	NaN	NaN	NaN	NaN	85.945	NaN	66.844	NaN	NaN	NaN	NaN	61.494	99.813	NaN	NaN	NaN	NaN	44.55	135.66	NaN	NaN	NaN	NaN	121.62	NaN	71.199	NaN	NaN	NaN	NaN	109.66	NaN	NaN	NaN	85.448	88.105	NaN	NaN	88.045	NaN	138.43	NaN	NaN	71.312	NaN	NaN
NaN	NaN	NaN	NaN	NaN	NaN	NaN	NaN	88.01	NaN	66.896	NaN	NaN	NaN	NaN	61.528	99.857	NaN	NaN	NaN	NaN	44.575	135.74	NaN	NaN	NaN	NaN	121.72	NaN	71.213	NaN	NaN	NaN	NaN	110.78	NaN	NaN	NaN	85.887	88.158	NaN	NaN	88.104	NaN	138.51	NaN	NaN	72.58	NaN	NaN
NaN	NaN	NaN	NaN	NaN	NaN	NaN	NaN	88.04	NaN	66.952	NaN	NaN	NaN	NaN	61.572	99.885	NaN	NaN	NaN	NaN	44.59	135.84	NaN	NaN	NaN	NaN	123.9	NaN	71.229	NaN	NaN	NaN	NaN	111.26	NaN	NaN	NaN	85.897	88.2	NaN	NaN	88.115	NaN	140.9	NaN	NaN	72.911	NaN	NaN
NaN	NaN	NaN	NaN	NaN	NaN	NaN	NaN	88.102	NaN	66.988	NaN	NaN	NaN	NaN	61.613	99.967	NaN	NaN	NaN	NaN	44.63	137.72	NaN	NaN	NaN	NaN	124.36	NaN	71.244	NaN	NaN	NaN	NaN	111.87	NaN	NaN	NaN	85.988	88.266	NaN	NaN	88.156	NaN	140.98	NaN	NaN	73.389	NaN	NaN
NaN	NaN	NaN	NaN	NaN	NaN	NaN	NaN	88.186	NaN	69.034	NaN	NaN	NaN	NaN	64.24	99.991	NaN	NaN	NaN	NaN	44.676	138.36	NaN	NaN	NaN	NaN	124.43	NaN	71.257	NaN	NaN	NaN	NaN	111.9	NaN	NaN	NaN	86.046	90.545	NaN	NaN	88.196	NaN	141.07	NaN	NaN	73.652	NaN	NaN
NaN	NaN	NaN	NaN	NaN	NaN	NaN	NaN	88.299	NaN	69.072	NaN	NaN	NaN	NaN	64.305	100.01	NaN	NaN	NaN	NaN	46.649	138.43	NaN	NaN	NaN	NaN	124.52	NaN	71.285	NaN	NaN	NaN	NaN	111.92	NaN	NaN	NaN	86.92	90.594	NaN	NaN	90.542	NaN	143.7	NaN	NaN	73.759	NaN	NaN
NaN	NaN	NaN	NaN	NaN	NaN	NaN	NaN	90.502	NaN	69.093	NaN	NaN	NaN	NaN	64.354	101.8	NaN	NaN	NaN	NaN	46.655	138.56	NaN	NaN	NaN	NaN	126.56	NaN	71.357	NaN	NaN	NaN	NaN	112	NaN	NaN	NaN	88.056	90.616	NaN	NaN	90.581	NaN	143.78	NaN	NaN	74.909	NaN	NaN
NaN	NaN	NaN	NaN	NaN	NaN	NaN	NaN	90.54	NaN	69.141	NaN	NaN	NaN	NaN	64.386	101.89	NaN	NaN	NaN	NaN	46.671	139.4	NaN	NaN	NaN	NaN	126.63	NaN	73.614	NaN	NaN	NaN	NaN	113.95	NaN	NaN	NaN	88.065	90.674	NaN	NaN	90.604	NaN	143.87	NaN	NaN	75.298	NaN	NaN
NaN	NaN	NaN	NaN	NaN	NaN	NaN	NaN	90.612	NaN	69.171	NaN	NaN	NaN	NaN	64.405	101.98	NaN	NaN	NaN	NaN	46.691	139.45	NaN	NaN	NaN	NaN	126.72	NaN	73.635	NaN	NaN	NaN	NaN	114.38	NaN	NaN	NaN	88.129	90.716	NaN	NaN	90.615	NaN	143.92	NaN	NaN	75.675	NaN	NaN
NaN	NaN	NaN	NaN	NaN	NaN	NaN	NaN	90.68	NaN	69.232	NaN	NaN	NaN	NaN	64.442	103.97	NaN	NaN	NaN	NaN	46.71	140.34	NaN	NaN	NaN	NaN	128.11	NaN	73.655	NaN	NaN	NaN	NaN	114.48	NaN	NaN	NaN	88.218	92.6	NaN	NaN	90.695	NaN	146.18	NaN	NaN	76.038	NaN	NaN
NaN	NaN	NaN	NaN	NaN	NaN	NaN	NaN	92.593	NaN	71.167	NaN	NaN	NaN	NaN	64.481	104	NaN	NaN	NaN	NaN	46.721	140.91	NaN	NaN	NaN	NaN	128.71	NaN	73.669	NaN	NaN	NaN	NaN	115.46	NaN	NaN	NaN	89.047	92.647	NaN	NaN	90.713	NaN	146.26	NaN	NaN	76.541	NaN	NaN
NaN	NaN	NaN	NaN	NaN	NaN	NaN	NaN	92.64	NaN	71.207	NaN	NaN	NaN	NaN	66.697	104.04	NaN	NaN	NaN	NaN	46.734	143.62	NaN	NaN	NaN	NaN	128.78	NaN	73.69	NaN	NaN	NaN	NaN	116.41	NaN	NaN	NaN	89.094	92.71	NaN	NaN	90.773	NaN	146.36	NaN	NaN	76.567	NaN	NaN
NaN	NaN	NaN	NaN	NaN	NaN	NaN	NaN	92.654	NaN	71.228	NaN	NaN	NaN	NaN	66.758	104.06	NaN	NaN	NaN	NaN	46.761	143.79	NaN	NaN	NaN	NaN	128.8	NaN	73.717	NaN	NaN	NaN	NaN	116.63	NaN	NaN	NaN	90.17	92.739	NaN	NaN	92.597	NaN	148.75	NaN	NaN	76.651	NaN	NaN
NaN	NaN	NaN	NaN	NaN	NaN	NaN	NaN	92.713	NaN	71.275	NaN	NaN	NaN	NaN	66.807	104.12	NaN	NaN	NaN	NaN	46.797	143.89	NaN	NaN	NaN	NaN	128.88	NaN	73.773	NaN	NaN	NaN	NaN	116.71	NaN	NaN	NaN	90.4	92.807	NaN	NaN	92.597	NaN	148.82	NaN	NaN	76.765	NaN	NaN
NaN	NaN	NaN	NaN	NaN	NaN	NaN	NaN	92.732	NaN	71.313	NaN	NaN	NaN	NaN	66.833	104.25	NaN	NaN	NaN	NaN	46.809	146.18	NaN	NaN	NaN	NaN	130.78	NaN	76.522	NaN	NaN	NaN	NaN	116.8	NaN	NaN	NaN	90.554	95.035	NaN	NaN	92.652	NaN	148.9	NaN	NaN	77.983	NaN	NaN
NaN	NaN	NaN	NaN	NaN	NaN	NaN	NaN	92.862	NaN	71.338	NaN	NaN	NaN	NaN	66.849	104.26	NaN	NaN	NaN	NaN	46.844	146.26	NaN	NaN	NaN	NaN	130.87	NaN	76.541	NaN	NaN	NaN	NaN	118.16	NaN	NaN	NaN	90.648	95.094	NaN	NaN	92.71	NaN	149.07	NaN	NaN	78.426	NaN	NaN
NaN	NaN	NaN	NaN	NaN	NaN	NaN	NaN	94.515	NaN	71.417	NaN	NaN	NaN	NaN	66.885	106.63	NaN	NaN	NaN	NaN	46.883	146.37	NaN	NaN	NaN	NaN	130.94	NaN	76.555	NaN	NaN	NaN	NaN	118.79	NaN	NaN	NaN	90.742	95.143	NaN	NaN	92.736	NaN	152.35	NaN	NaN	78.742	NaN	NaN
NaN	NaN	NaN	NaN	NaN	NaN	NaN	NaN	94.703	NaN	73.628	NaN	NaN	NaN	NaN	66.92	106.66	NaN	NaN	NaN	NaN	49.103	147.44	NaN	NaN	NaN	NaN	133.25	NaN	76.576	NaN	NaN	NaN	NaN	118.89	NaN	NaN	NaN	91.613	95.19	NaN	NaN	92.829	NaN	152.46	NaN	NaN	78.877	NaN	NaN
NaN	NaN	NaN	NaN	NaN	NaN	NaN	NaN	94.888	NaN	73.65	NaN	NaN	NaN	NaN	66.964	106.71	NaN	NaN	NaN	NaN	49.123	148.3	NaN	NaN	NaN	NaN	133.32	NaN	76.612	NaN	NaN	NaN	NaN	119.61	NaN	NaN	NaN	92.601	97.325	NaN	NaN	95.032	NaN	152.54	NaN	NaN	79.009	NaN	NaN
NaN	NaN	NaN	NaN	NaN	NaN	NaN	NaN	95.031	NaN	73.667	NaN	NaN	NaN	NaN	66.985	106.79	NaN	NaN	NaN	NaN	49.136	148.75	NaN	NaN	NaN	NaN	133.37	NaN	76.675	NaN	NaN	NaN	NaN	120.41	NaN	NaN	NaN	92.622	97.357	NaN	NaN	95.083	NaN	154.48	NaN	NaN	79.264	NaN	NaN
NaN	NaN	NaN	NaN	NaN	NaN	NaN	NaN	95.035	NaN	73.704	NaN	NaN	NaN	NaN	67.041	109.48	NaN	NaN	NaN	NaN	49.153	148.83	NaN	NaN	NaN	NaN	133.4	NaN	78.962	NaN	NaN	NaN	NaN	121.09	NaN	NaN	NaN	92.692	97.384	NaN	NaN	95.099	NaN	154.54	NaN	NaN	80.471	NaN	NaN
NaN	NaN	NaN	NaN	NaN	NaN	NaN	NaN	95.161	NaN	73.738	NaN	NaN	NaN	NaN	69.03	109.54	NaN	NaN	NaN	NaN	49.169	148.92	NaN	NaN	NaN	NaN	135.64	NaN	78.981	NaN	NaN	NaN	NaN	121.55	NaN	NaN	NaN	92.771	97.437	NaN	NaN	95.181	NaN	154.63	NaN	NaN	80.887	NaN	NaN
NaN	NaN	NaN	NaN	NaN	NaN	NaN	NaN	95.188	NaN	73.799	NaN	NaN	NaN	NaN	69.088	109.56	NaN	NaN	NaN	NaN	49.177	149.09	NaN	NaN	NaN	NaN	135.75	NaN	79.001	NaN	NaN	NaN	NaN	121.64	NaN	NaN	NaN	94.337	97.48	NaN	NaN	97.321	NaN	156.24	NaN	NaN	81.408	NaN	NaN
NaN	NaN	NaN	NaN	NaN	NaN	NaN	NaN	97.189	NaN	76.505	NaN	NaN	NaN	NaN	69.137	109.65	NaN	NaN	NaN	NaN	49.197	150.38	NaN	NaN	NaN	NaN	135.83	NaN	79.015	NaN	NaN	NaN	NaN	121.74	NaN	NaN	NaN	95.034	97.549	NaN	NaN	97.363	NaN	156.27	NaN	NaN	81.431	NaN	NaN
NaN	NaN	NaN	NaN	NaN	NaN	NaN	NaN	97.32	NaN	76.537	NaN	NaN	NaN	NaN	69.163	109.82	NaN	NaN	NaN	NaN	49.228	151.83	NaN	NaN	NaN	NaN	137.91	NaN	79.035	NaN	NaN	NaN	NaN	122.71	NaN	NaN	NaN	95.045	99.808	NaN	NaN	97.384	NaN	156.65	NaN	NaN	81.451	NaN	NaN
NaN	NaN	NaN	NaN	NaN	NaN	NaN	NaN	97.367	NaN	76.561	NaN	NaN	NaN	NaN	69.228	109.83	NaN	NaN	NaN	NaN	49.25	152.46	NaN	NaN	NaN	NaN	138.36	NaN	79.059	NaN	NaN	NaN	NaN	122.76	NaN	NaN	NaN	95.215	99.862	NaN	NaN	97.447	NaN	156.72	NaN	NaN	81.53	NaN	NaN
NaN	NaN	NaN	NaN	NaN	NaN	NaN	NaN	97.479	NaN	76.58	NaN	NaN	NaN	NaN	69.28	111.98	NaN	NaN	NaN	NaN	49.283	152.57	NaN	NaN	NaN	NaN	138.44	NaN	79.106	NaN	NaN	NaN	NaN	123.89	NaN	NaN	NaN	96.6	99.881	NaN	NaN	97.477	NaN	156.81	NaN	NaN	82.849	NaN	NaN
NaN	NaN	NaN	NaN	NaN	NaN	NaN	NaN	99.769	NaN	76.605	NaN	NaN	NaN	NaN	71.161	111.99	NaN	NaN	NaN	NaN	49.323	154.38	NaN	NaN	NaN	NaN	138.52	NaN	81.398	NaN	NaN	NaN	NaN	124.53	NaN	NaN	NaN	97.105	99.93	NaN	NaN	97.543	NaN	158.96	NaN	NaN	83.255	NaN	NaN
NaN	NaN	NaN	NaN	NaN	NaN	NaN	NaN	99.799	NaN	76.637	NaN	NaN	NaN	NaN	71.215	112.04	NaN	NaN	NaN	NaN	49.359	154.48	NaN	NaN	NaN	NaN	138.61	NaN	81.419	NaN	NaN	NaN	NaN	126.24	NaN	NaN	NaN	97.169	99.961	NaN	NaN	99.805	NaN	159.04	NaN	NaN	83.72	NaN	NaN
NaN	NaN	NaN	NaN	NaN	NaN	NaN	NaN	99.865	NaN	76.667	NaN	NaN	NaN	NaN	71.231	112.08	NaN	NaN	NaN	NaN	52.253	154.64	NaN	NaN	NaN	NaN	140.91	NaN	81.434	NaN	NaN	NaN	NaN	126.26	NaN	NaN	NaN	97.329	100.05	NaN	NaN	99.859	NaN	159.13	NaN	NaN	83.743	NaN	NaN
NaN	NaN	NaN	NaN	NaN	NaN	NaN	NaN	100.06	NaN	76.725	NaN	NaN	NaN	NaN	71.278	112.11	NaN	NaN	NaN	NaN	52.274	155.5	NaN	NaN	NaN	NaN	140.99	NaN	81.455	NaN	NaN	NaN	NaN	126.29	NaN	NaN	NaN	97.349	101.82	NaN	NaN	99.874	NaN	161.96	NaN	NaN	83.781	NaN	NaN
NaN	NaN	NaN	NaN	NaN	NaN	NaN	NaN	101.81	NaN	78.944	NaN	NaN	NaN	NaN	71.315	112.2	NaN	NaN	NaN	NaN	52.287	156.25	NaN	NaN	NaN	NaN	141.02	NaN	81.499	NaN	NaN	NaN	NaN	126.38	NaN	NaN	NaN	97.512	101.87	NaN	NaN	99.901	NaN	162.04	NaN	NaN	83.82	NaN	NaN
NaN	NaN	NaN	NaN	NaN	NaN	NaN	NaN	101.88	NaN	78.983	NaN	NaN	NaN	NaN	71.334	112.22	NaN	NaN	NaN	NaN	52.303	156.66	NaN	NaN	NaN	NaN	141.08	NaN	81.561	NaN	NaN	NaN	NaN	126.65	NaN	NaN	NaN	98.795	101.92	NaN	NaN	99.944	NaN	162.14	NaN	NaN	85.083	NaN	NaN
[truncated: 586 more rows]
[truncated: 81 more columns]

## Sheet: L2 control
0.80595	0.79895	2.3528	2.3579	0.80005	0.7993	0.7875	3.9211	12.463	0.79515	0.7973	0.80265	23.947	0.8169	0.7884	0.80175	0.79185	0.79725	5.6083	0.78445	0.80345	0.80065	0.7879	0.79055	0.8856	0.79945
[truncated: 2,060 more rows]

## Sheet: L2 diazepam (50 uM)
0.6441	0.0002	2.0202	0.00035	0.6739	0.00025	0.6666	0.0003	0.6826	0.676	0.0001	2.8548	19.596	0.70375	0.66575	0.6805	0.67055	0.6777	5.0211	0.0002	0.68835	0.64005	0.65715	0.6676	0.6773	0.6727
[truncated: 752 more rows]

[truncated: 4 more sheets: L3 contrrol, L3 diazepam (50 uM), L4 control, L4 diazepam (50 uM)]
